# Supplementary material for: Metabolic set theory: a generalized model of microbial interactions
Source: NPJ Syst Biol Appl. 2026 Jul 1;12:94. doi: 10.1038/s41540-026-00774-4 (PMC13324171; doi:10.1038/s41540-026-00774-4)
Supplement: Supplementary file 2 — Supplementary Data 01 [file 41540_2026_774_MOESM2_ESM.xlsx]

## Sheet: Levy-Borenstein_CI_SS
	Escherichia_coli_O157_H7_EC4115	Leuconostoc_mesenteroides_mesenteroides_ATCC_8293	Coprococcus_comes_ATCC_27758	Akkermansia_muciniphila_ATCC_BAA_835	Alistipes_putredinis_DSM_17216	Anaerotruncus_colihominis_DSM_17241	Bacteroides_caccae_ATCC_43185	Bacteroides_cellulosilyticus_DSM_14838	Bacteroides_coprocola_M16_DSM_17136	Bacteroides_coprophilus_DSM_18228	Bacteroides_dorei_5_1_36_D4	Bacteroides_dorei_DSM_17855	Bacteroides_eggerthii_DSM_20697	Bacteroides_finegoldii_DSM_17565	Bacteroides_fragilis_3_1_12	Bacteroides_intestinalis_341_DSM_17393	Bacteroides_ovatus_ATCC_8483	Bacteroides_pectinophilus_ATCC_43243	Bacteroides_plebeius_M12_DSM_17135	Bacteroides_sp_2_1_7	Bacteroides_sp_2_2_4	Bacteroides_sp_4_3_47FAA	Bacteroides_sp_9_1_42FAA	Bacteroides_sp_D1	Bacteroides_stercoris_ATCC_43183	Bacteroides_thetaiotaomicron_VPI_5482	Bacteroides_uniformis_ATCC_8492	Bacteroides_vulgatus_ATCC_8482	Bacteroides_xylanisolvens_XB1A	Bifidobacterium_adolescentis_L2_32	Bifidobacterium_catenulatum_DSM_16992	Bifidobacterium_longum_longum_CCUG_52486	Bifidobacterium_pseudocatenulatum_DSM_20438	Blautia_hansenii_VPI_C7_24_DSM_20583	Bryantella_formatexigens_I_52_DSM_14469	Butyrivibrio_crossotus_DSM_2876	Catenibacterium_mitsuokai_DSM_15897	Clostridiales_sp_SS3_4	Clostridium_asparagiforme_DSM_15981	Clostridium_bartlettii_DSM_16795	Clostridium_bolteae_ATCC_BAA_613	Clostridium_leptum_DSM_753	Clostridium_methylpentosum_R2_DSM_5476	Clostridium_nexile_DSM_1787	Clostridium_scindens_ATCC_35704	Clostridium_sp_L2_50	Clostridium_sp_M62_1	Clostridium_sp_SS2_1	Collinsella_aerofaciens_ATCC_25986
Escherichia_coli_O157_H7_EC4115	1	0.435483	0.499999	0.451612	0.306452	0.354838	0.588711	0.524194	0.483872	0.51613	0.580646	0.596775	0.475807	0.532259	0.572582	0.524194	0.556453	0.298386	0.508065	0.556453	0.540323	0.596775	0.580646	0.540323	0.475807	0.556453	0.532259	0.564517	0.508065	0.30645	0.330644	0.330644	0.346773	0.403225	0.419354	0.338709	0.499999	0.30645	0.548386	0.451612	0.540322	0.379031	0.290321	0.419354	0.354838	0.370967	0.379031	0.370967	0.322581
Leuconostoc_mesenteroides_mesenteroides_ATCC_8293	0.409091	1	0.439394	0.409091	0.325758	0.393938	0.479799	0.454548	0.479799	0.510102	0.494951	0.510102	0.449496	0.464648	0.494951	0.424244	0.434344	0.336362	0.494951	0.469699	0.464648	0.494951	0.510102	0.449496	0.434344	0.449496	0.479799	0.494951	0.419193	0.530304	0.545456	0.500001	0.59091	0.568183	0.477272	0.375756	0.583333	0.363635	0.590909	0.500001	0.530304	0.451516	0.287879	0.606062	0.363637	0.39394	0.40909	0.39394	0.386365
Coprococcus_comes_ATCC_27758	0.508196	0.475409	1	0.459016	0.360656	0.475409	0.557378	0.524591	0.491804	0.557378	0.606558	0.606558	0.491804	0.540984	0.590165	0.540984	0.524591	0.491802	0.573771	0.590165	0.508198	0.622952	0.606558	0.508198	0.475411	0.524591	0.540984	0.606558	0.475411	0.442622	0.475409	0.508196	0.491802	0.639344	0.688524	0.491802	0.540983	0.475409	0.655737	0.62295	0.721311	0.508196	0.491802	0.672131	0.606557	0.557376	0.57377	0.57377	0.508198
Akkermansia_muciniphila_ATCC_BAA_835	0.518518	0.49074	0.518518	1	0.490742	0.425925	0.777779	0.537038	0.648149	0.703705	0.666668	0.666668	0.63889	0.722224	0.777779	0.555557	0.592594	0.379628	0.574075	0.703705	0.611112	0.611112	0.666668	0.703705	0.601853	0.722224	0.657409	0.648149	0.685186	0.388888	0.435184	0.49074	0.49074	0.574073	0.481481	0.388888	0.481481	0.407406	0.481481	0.444443	0.527777	0.472221	0.388888	0.518518	0.407406	0.499999	0.49074	0.462962	0.407408
Alistipes_putredinis_DSM_17216	0.384615	0.417957	0.423076	0.51923	1	0.379951	0.769229	0.576922	0.692306	0.730768	0.673076	0.673076	0.78846	0.769229	0.78846	0.576922	0.615383	0.461538	0.615383	0.749999	0.653845	0.634614	0.673076	0.769229	0.769229	0.769229	0.769229	0.673076	0.749999	0.405593	0.424824	0.423076	0.463286	0.463286	0.482516	0.442307	0.520978	0.482514	0.501747	0.480768	0.482516	0.490384	0.326922	0.501747	0.405593	0.51923	0.463286	0.499999	0.415209
Anaerotruncus_colihominis_DSM_17241	0.42157	0.486804	0.56863	0.43439	0.36237	1	0.413276	0.431376	0.39216	0.4902	0.4721	0.4721	0.413276	0.411768	0.452492	0.431376	0.39216	0.591254	0.4902	0.491708	0.393668	0.4902	0.4721	0.393668	0.411768	0.37406	0.470592	0.4721	0.372552	0.33635	0.355958	0.395174	0.414782	0.627454	0.686278	0.509806	0.588238	0.568624	0.705886	0.607846	0.705886	0.549022	0.61765	0.588238	0.607846	0.47059	0.627454	0.490198	0.512824
Bacteroides_caccae_ATCC_43185	0.528571	0.45	0.485714	0.592857	0.55	0.314286	1	0.728571	0.764286	0.821429	0.842857	0.857143	0.835714	0.85	0.928571	0.757143	0.8	0.378571	0.735714	0.871429	0.828571	0.814286	0.842857	0.885714	0.792857	0.914286	0.835714	0.814286	0.857143	0.378571	0.385714	0.428571	0.457143	0.485714	0.528571	0.385714	0.485714	0.35	0.585714	0.457143	0.592857	0.442857	0.271429	0.528571	0.342857	0.457143	0.45	0.471429	0.371429
Bacteroides_cellulosilyticus_DSM_14838	0.532258	0.475806	0.516129	0.459677	0.467742	0.354839	0.822581	1	0.766129	0.814516	0.919355	0.935484	0.782258	0.814516	0.870968	0.903226	0.83871	0.427419	0.830645	0.903226	0.854839	0.887097	0.935484	0.854839	0.766129	0.83871	0.895161	0.870968	0.822581	0.427419	0.435484	0.435484	0.5	0.5	0.564516	0.403226	0.5	0.379032	0.645161	0.5	0.669355	0.435484	0.290323	0.580645	0.403226	0.435484	0.508065	0.387097	0.467742
Bacteroides_coprocola_M16_DSM_17136	0.517241	0.551724	0.517241	0.603448	0.603448	0.344828	0.931034	0.827586	1	0.931034	0.844828	0.862069	0.905172	0.948276	0.896552	0.741379	0.827586	0.439655	0.844828	0.844828	0.844828	0.862069	0.862069	0.948276	0.905172	0.913793	0.939655	0.844828	0.896552	0.448276	0.474138	0.508621	0.543103	0.551724	0.568966	0.431034	0.534483	0.396552	0.637931	0.482759	0.646552	0.525862	0.293103	0.62069	0.413793	0.534483	0.474138	0.5	0.465517
Bacteroides_coprophilus_DSM_18228	0.477612	0.507463	0.507463	0.567164	0.552239	0.373134	0.865672	0.761194	0.80597	1	0.850746	0.865672	0.783582	0.850746	0.940299	0.731343	0.746269	0.410448	0.835821	0.865672	0.761194	0.835821	0.850746	0.820896	0.783582	0.80597	0.902985	0.835821	0.820896	0.38806	0.410448	0.455224	0.485075	0.552239	0.567164	0.41791	0.522388	0.373134	0.656716	0.522388	0.634328	0.485075	0.313433	0.58209	0.41791	0.492537	0.529851	0.492537	0.447761
Bacteroides_dorei_5_1_36_D4	0.522059	0.477941	0.544118	0.522059	0.492647	0.367647	0.867647	0.830882	0.713235	0.823529	1	0.985294	0.786765	0.808824	0.926471	0.838235	0.801471	0.404412	0.816176	0.882353	0.845588	0.911765	1	0.816176	0.742647	0.845588	0.838235	0.926471	0.772059	0.389706	0.397059	0.441176	0.455882	0.485294	0.558824	0.382353	0.5	0.375	0.617647	0.5	0.625	0.426471	0.308824	0.558824	0.397059	0.426471	0.492647	0.426471	0.433824
Bacteroides_dorei_DSM_17855	0.528986	0.485507	0.536232	0.514493	0.485507	0.362319	0.869565	0.833333	0.717391	0.826087	0.971014	1	0.775362	0.797101	0.927536	0.826087	0.804348	0.398551	0.804348	0.869565	0.833333	0.927536	0.985507	0.804348	0.731884	0.833333	0.826087	0.913043	0.775362	0.398551	0.405797	0.449275	0.463768	0.478261	0.565217	0.376812	0.492754	0.369565	0.623188	0.492754	0.630435	0.42029	0.304348	0.550725	0.391304	0.42029	0.5	0.42029	0.42029
Bacteroides_eggerthii_DSM_20697	0.47619	0.468254	0.47619	0.547619	0.634921	0.349206	0.936508	0.777778	0.833333	0.833333	0.857143	0.857143	1	0.896825	0.904762	0.761905	0.809524	0.428571	0.753968	0.857143	0.857143	0.809524	0.857143	0.936508	0.904762	0.920635	0.888889	0.809524	0.888889	0.404762	0.420635	0.468254	0.468254	0.52381	0.52381	0.412698	0.492063	0.404762	0.571429	0.492063	0.587302	0.468254	0.269841	0.571429	0.412698	0.47619	0.428571	0.47619	0.428571
Bacteroides_finegoldii_DSM_17565	0.507692	0.476923	0.507692	0.6	0.592308	0.323077	0.923077	0.784615	0.846154	0.876923	0.861538	0.861538	0.869231	1	0.907692	0.723077	0.846154	0.423077	0.8	0.861538	0.861538	0.830769	0.861538	0.938462	0.853846	0.907692	0.9	0.830769	0.907692	0.415385	0.438462	0.469231	0.5	0.538462	0.569231	0.430769	0.507692	0.4	0.6	0.492308	0.638462	0.5	0.307692	0.569231	0.4	0.523077	0.484615	0.492308	0.415385
Bacteroides_fragilis_3_1_12	0.486111	0.451389	0.5	0.576389	0.548611	0.333333	0.895833	0.743056	0.715278	0.854167	0.875	0.881944	0.784722	0.805556	1	0.763889	0.736111	0.354167	0.756944	0.902778	0.770833	0.819444	0.875	0.826389	0.743056	0.854167	0.847222	0.833333	0.805556	0.368056	0.375	0.402778	0.430556	0.5	0.493056	0.375	0.472222	0.340278	0.5625	0.472222	0.555556	0.430556	0.277778	0.513889	0.361111	0.444444	0.458333	0.430556	0.402778
Bacteroides_intestinalis_341_DSM_17393	0.55	0.466667	0.55	0.5	0.483333	0.366667	0.883333	0.933333	0.716667	0.816667	0.95	0.95	0.791667	0.783333	0.916667	1	0.8	0.408333	0.833333	0.95	0.833333	0.9	0.95	0.816667	0.775	0.866667	0.875	0.916667	0.783333	0.416667	0.425	0.441667	0.508333	0.5	0.566667	0.4	0.516667	0.35	0.65	0.516667	0.658333	0.425	0.283333	0.583333	0.383333	0.416667	0.491667	0.4	0.466667
Bacteroides_ovatus_ATCC_8483	0.59322	0.483051	0.542373	0.533898	0.516949	0.338983	0.949153	0.881356	0.805085	0.838983	0.932203	0.949153	0.855932	0.923729	0.915254	0.813559	1	0.466102	0.855932	0.847458	0.966102	0.915254	0.932203	0.949153	0.822034	0.915254	0.889831	0.881356	0.932203	0.432203	0.440678	0.474576	0.508475	0.508475	0.59322	0.457627	0.525424	0.432203	0.677966	0.525424	0.70339	0.474576	0.322034	0.59322	0.423729	0.508475	0.516949	0.474576	0.457627
Bacteroides_pectinophilus_ATCC_43243	0.365383	0.427884	0.576922	0.403845	0.447116	0.596153	0.519232	0.519232	0.500001	0.538463	0.538463	0.538463	0.519232	0.538463	0.500001	0.48077	0.538463	1	0.576924	0.500001	0.519232	0.557693	0.538463	0.519232	0.500001	0.48077	0.557693	0.538463	0.48077	0.365383	0.423076	0.499999	0.480768	0.557691	0.711538	0.692307	0.596153	0.673076	0.76923	0.653845	0.730769	0.615384	0.538461	0.634615	0.605768	0.596153	0.653845	0.596153	0.673078
Bacteroides_plebeius_M12_DSM_17135	0.516393	0.540984	0.57377	0.508197	0.508197	0.409836	0.852459	0.844262	0.803279	0.909836	0.918033	0.918033	0.778689	0.844262	0.901639	0.819672	0.827869	0.483607	1	0.852459	0.860656	0.934426	0.918033	0.827869	0.795082	0.827869	0.885246	0.901639	0.811475	0.42623	0.45082	0.483607	0.532787	0.57377	0.655738	0.442623	0.540984	0.393443	0.721311	0.540984	0.713115	0.467213	0.360656	0.622951	0.47541	0.47541	0.565574	0.459016	0.52459
Bacteroides_sp_2_1_7	0.453947	0.407895	0.473684	0.5	0.5	0.335526	0.802632	0.730263	0.644737	0.756579	0.789474	0.789474	0.703947	0.730263	0.855263	0.75	0.651316	0.335526	0.684211	1	0.690789	0.723684	0.789474	0.743421	0.677632	0.782895	0.763158	0.736842	0.730263	0.342105	0.348684	0.361842	0.401316	0.480263	0.493421	0.328947	0.460526	0.315789	0.559211	0.434211	0.565789	0.414474	0.25	0.513158	0.335526	0.407895	0.447368	0.414474	0.361842
Bacteroides_sp_2_2_4	0.557377	0.5	0.508197	0.532787	0.532787	0.344262	0.95082	0.868852	0.795082	0.827869	0.95082	0.95082	0.877049	0.909836	0.918033	0.819672	0.934426	0.434426	0.860656	0.868852	1	0.901639	0.95082	0.967213	0.827869	0.934426	0.877049	0.885246	0.918033	0.434426	0.442623	0.491803	0.508197	0.508197	0.606557	0.42623	0.540984	0.418033	0.655738	0.508197	0.647541	0.442623	0.295082	0.606557	0.393443	0.47541	0.5	0.459016	0.42623
Bacteroides_sp_4_3_47FAA	0.537313	0.485075	0.567164	0.485075	0.470149	0.373134	0.843284	0.813433	0.738806	0.813433	0.925373	0.947761	0.753731	0.791045	0.880597	0.80597	0.791045	0.425373	0.843284	0.820896	0.813433	1	0.940299	0.783582	0.753731	0.813433	0.835821	0.895522	0.761194	0.410448	0.41791	0.462687	0.477612	0.507463	0.589552	0.373134	0.492537	0.350746	0.649254	0.477612	0.641791	0.41791	0.328358	0.552239	0.41791	0.41791	0.522388	0.41791	0.462687
Bacteroides_sp_9_1_42FAA	0.514493	0.485507	0.536232	0.514493	0.485507	0.362319	0.855072	0.833333	0.717391	0.811594	0.985507	0.985507	0.775362	0.797101	0.913043	0.826087	0.789855	0.398551	0.804348	0.869565	0.833333	0.913043	1	0.804348	0.731884	0.833333	0.826087	0.913043	0.76087	0.398551	0.405797	0.449275	0.463768	0.478261	0.550725	0.376812	0.492754	0.369565	0.608696	0.492754	0.615942	0.42029	0.304348	0.550725	0.391304	0.42029	0.485507	0.42029	0.427536
Bacteroides_sp_D1	0.523077	0.453846	0.476923	0.576923	0.592308	0.323077	0.953846	0.815385	0.838462	0.838462	0.861538	0.861538	0.9	0.930769	0.923077	0.753846	0.861538	0.407692	0.776923	0.876923	0.907692	0.815385	0.861538	1	0.853846	0.953846	0.9	0.815385	0.938462	0.407692	0.415385	0.446154	0.476923	0.523077	0.538462	0.4	0.492308	0.392308	0.6	0.461538	0.607692	0.461538	0.276923	0.553846	0.369231	0.492308	0.453846	0.461538	0.4
Bacteroides_stercoris_ATCC_43183	0.5	0.475	0.483333	0.541667	0.65	0.35	0.933333	0.8	0.875	0.875	0.85	0.85	0.95	0.925	0.9	0.783333	0.816667	0.433333	0.808333	0.866667	0.85	0.85	0.85	0.933333	1	0.933333	0.966667	0.833333	0.916667	0.425	0.441667	0.475	0.508333	0.533333	0.566667	0.416667	0.516667	0.391667	0.6	0.5	0.6	0.508333	0.283333	0.6	0.4	0.516667	0.45	0.483333	0.416667
Bacteroides_thetaiotaomicron_VPI_5482	0.538462	0.453846	0.492308	0.592308	0.592308	0.307692	0.984615	0.8	0.807692	0.823077	0.892308	0.892308	0.884615	0.9	0.953846	0.8	0.830769	0.376923	0.776923	0.923077	0.876923	0.846154	0.892308	0.953846	0.853846	1	0.869231	0.830769	0.907692	0.407692	0.415385	0.446154	0.476923	0.492308	0.507692	0.369231	0.492308	0.361538	0.569231	0.446154	0.576923	0.446154	0.261538	0.538462	0.338462	0.461538	0.423077	0.461538	0.369231
Bacteroides_uniformis_ATCC_8492	0.478873	0.450704	0.464789	0.507042	0.549296	0.338028	0.830986	0.788732	0.774648	0.859155	0.816901	0.816901	0.788732	0.830986	0.873239	0.746479	0.746479	0.408451	0.774648	0.830986	0.760563	0.802817	0.816901	0.830986	0.816901	0.802817	1	0.816901	0.816901	0.352113	0.366197	0.394366	0.43662	0.521127	0.535211	0.394366	0.450704	0.352113	0.56338	0.492958	0.591549	0.450704	0.295775	0.521127	0.394366	0.464789	0.464789	0.422535	0.43662
Bacteroides_vulgatus_ATCC_8482	0.538462	0.5	0.569231	0.530769	0.515385	0.384615	0.876923	0.830769	0.746154	0.853846	0.969231	0.969231	0.776923	0.823077	0.923077	0.846154	0.8	0.423077	0.838462	0.861538	0.830769	0.923077	0.969231	0.815385	0.761538	0.830769	0.884615	1	0.769231	0.407692	0.415385	0.446154	0.492308	0.523077	0.569231	0.415385	0.507692	0.392308	0.630769	0.523077	0.638462	0.446154	0.323077	0.569231	0.415385	0.446154	0.515385	0.430769	0.461538
Bacteroides_xylanisolvens_XB1A	0.492308	0.423077	0.446154	0.561538	0.569231	0.284615	0.923077	0.784615	0.792308	0.838462	0.815385	0.830769	0.846154	0.9	0.907692	0.723077	0.846154	0.369231	0.761538	0.861538	0.861538	0.8	0.815385	0.938462	0.830769	0.907692	0.876923	0.769231	1	0.392308	0.4	0.415385	0.461538	0.515385	0.561538	0.392308	0.469231	0.353846	0.569231	0.438462	0.576923	0.453846	0.269231	0.530769	0.346154	0.469231	0.453846	0.446154	0.353846
Bifidobacterium_adolescentis_L2_32	0.404254	0.723404	0.574467	0.446807	0.446809	0.382977	0.574469	0.574469	0.553193	0.553193	0.574469	0.595746	0.553193	0.574469	0.574469	0.531916	0.553193	0.404254	0.553193	0.553193	0.574469	0.595746	0.595746	0.574469	0.553193	0.574469	0.531916	0.574469	0.553193	1	0.957447	0.765957	0.957447	0.531914	0.510637	0.446807	0.659574	0.446807	0.574467	0.526595	0.553191	0.478722	0.319147	0.659574	0.361701	0.574467	0.489361	0.553191	0.494682
Bifidobacterium_catenulatum_DSM_16992	0.419999	0.699999	0.579999	0.479999	0.450001	0.379999	0.560001	0.560001	0.560001	0.560001	0.560001	0.580001	0.540001	0.580001	0.560001	0.520001	0.540001	0.439999	0.560001	0.540001	0.560001	0.580001	0.580001	0.560001	0.540001	0.560001	0.520001	0.560001	0.540001	0.9	1	0.8	0.98	0.539999	0.539999	0.459999	0.619999	0.439999	0.559999	0.514999	0.619999	0.529999	0.339999	0.659999	0.379999	0.579999	0.519999	0.559999	0.545001
Bifidobacterium_longum_longum_CCUG_52486	0.419999	0.639999	0.619999	0.539999	0.430001	0.419999	0.620001	0.560001	0.600001	0.620001	0.620001	0.640001	0.600001	0.620001	0.600001	0.540001	0.580001	0.519999	0.600001	0.560001	0.620001	0.640001	0.640001	0.600001	0.580001	0.600001	0.560001	0.600001	0.560001	0.719999	0.8	1	0.82	0.539999	0.579999	0.519999	0.639999	0.439999	0.579999	0.574999	0.639999	0.569999	0.359999	0.659999	0.419999	0.619999	0.539999	0.659999	0.565001
Bifidobacterium_pseudocatenulatum_DSM_20438	0.399999	0.690909	0.545454	0.490908	0.445455	0.399999	0.600001	0.581819	0.581819	0.600001	0.581819	0.600001	0.545456	0.600001	0.581819	0.563637	0.563637	0.454544	0.600001	0.563637	0.581819	0.600001	0.600001	0.581819	0.563637	0.581819	0.563637	0.600001	0.563637	0.818181	0.890909	0.745454	1	0.545454	0.545454	0.472726	0.599999	0.436363	0.563636	0.540908	0.618181	0.536363	0.345453	0.636363	0.363635	0.545454	0.50909	0.563636	0.513637
Blautia_hansenii_VPI_C7_24_DSM_20583	0.390624	0.593749	0.609374	0.531249	0.437501	0.499999	0.578126	0.484376	0.546876	0.625001	0.515626	0.515626	0.562501	0.593751	0.609376	0.468751	0.468751	0.453124	0.546876	0.625001	0.484376	0.531251	0.515626	0.578126	0.546876	0.546876	0.625001	0.531251	0.578126	0.390624	0.421874	0.421874	0.468749	1	0.671874	0.468749	0.578124	0.437499	0.656249	0.546874	0.656249	0.578124	0.484374	0.656249	0.546874	0.578124	0.546874	0.562499	0.468751
Bryantella_formatexigens_I_52_DSM_14469	0.388059	0.47388	0.626865	0.388059	0.376866	0.522387	0.55224	0.522389	0.492538	0.567165	0.567165	0.58209	0.492538	0.55224	0.537314	0.507463	0.522389	0.552238	0.597016	0.567165	0.55224	0.597016	0.567165	0.522389	0.507463	0.492538	0.567165	0.55224	0.55224	0.358208	0.402984	0.432835	0.44776	0.641791	1	0.522387	0.61194	0.477611	0.761194	0.582089	0.761194	0.522387	0.432835	0.671641	0.522387	0.507462	0.597014	0.537313	0.507463
Butyrivibrio_crossotus_DSM_2876	0.419999	0.494999	0.599999	0.419999	0.445001	0.519999	0.540001	0.500001	0.500001	0.560001	0.520001	0.520001	0.520001	0.560001	0.540001	0.480001	0.540001	0.704999	0.540001	0.500001	0.520001	0.500001	0.520001	0.520001	0.500001	0.480001	0.560001	0.540001	0.520001	0.419999	0.459999	0.519999	0.519999	0.599999	0.699999	1	0.659999	0.679999	0.699999	0.739999	0.679999	0.699999	0.559999	0.699999	0.609999	0.699999	0.539999	0.679999	0.700001
Catenibacterium_mitsuokai_DSM_15897	0.499999	0.624999	0.532257	0.419354	0.439517	0.48387	0.548388	0.500001	0.500001	0.564517	0.548388	0.548388	0.500001	0.532259	0.548388	0.500001	0.500001	0.499999	0.532259	0.564517	0.532259	0.532259	0.548388	0.51613	0.500001	0.51613	0.51613	0.532259	0.500001	0.499999	0.499999	0.516128	0.532257	0.596774	0.66129	0.532257	1	0.48387	0.806451	0.580644	0.693548	0.516128	0.370967	0.709677	0.387096	0.548386	0.596774	0.612903	0.467743
Clostridiales_sp_SS3_4	0.365386	0.438875	0.557696	0.406594	0.452612	0.556315	0.462916	0.461543	0.442312	0.480774	0.482147	0.482147	0.482147	0.500005	0.462916	0.40385	0.500005	0.656597	0.461543	0.443685	0.482147	0.461543	0.482147	0.482147	0.461543	0.443685	0.480774	0.482147	0.461543	0.387363	0.406594	0.406594	0.445056	0.538465	0.615389	0.653851	0.576927	1	0.673081	0.673081	0.615389	0.557696	0.538465	0.653851	0.509618	0.538465	0.692312	0.519234	0.521982
Clostridium_asparagiforme_DSM_15981	0.430379	0.490506	0.506328	0.329113	0.332279	0.455696	0.518988	0.50633	0.468355	0.556963	0.531646	0.544304	0.455697	0.493672	0.518988	0.493672	0.50633	0.506328	0.556963	0.544304	0.50633	0.556963	0.531646	0.493672	0.455697	0.468355	0.50633	0.518988	0.468355	0.341771	0.35443	0.367088	0.392404	0.531645	0.645569	0.443037	0.632911	0.443037	1	0.531645	0.78481	0.443037	0.35443	0.594936	0.443037	0.430379	0.56962	0.49367	0.455697
Clostridium_bartlettii_DSM_16795	0.399999	0.464285	0.542856	0.342856	0.35	0.457142	0.457144	0.442858	0.400001	0.500001	0.485715	0.485715	0.442858	0.457144	0.485715	0.442858	0.442858	0.485714	0.471429	0.471429	0.442858	0.457144	0.485715	0.428572	0.428572	0.414286	0.500001	0.485715	0.414286	0.353571	0.367856	0.410713	0.424999	0.499999	0.557142	0.528571	0.514285	0.499999	0.599999	1	0.585714	0.521428	0.471428	0.542856	0.464285	0.528571	0.414285	0.528571	0.446429
Clostridium_bolteae_ATCC_BAA_613	0.408536	0.426829	0.536585	0.353658	0.317074	0.439024	0.512196	0.512196	0.463415	0.524391	0.524391	0.536586	0.45122	0.512196	0.500001	0.487805	0.512196	0.463414	0.536586	0.536586	0.487805	0.536586	0.524391	0.487805	0.439025	0.463415	0.512196	0.512196	0.463415	0.317072	0.378048	0.390243	0.414633	0.512195	0.621951	0.414633	0.52439	0.390243	0.756097	0.499999	1	0.487804	0.353658	0.536585	0.439024	0.426829	0.57317	0.499999	0.47561
Clostridium_leptum_DSM_753	0.393442	0.486338	0.508197	0.47541	0.464482	0.459016	0.573772	0.459018	0.557379	0.590166	0.491805	0.491805	0.540985	0.590166	0.573772	0.426231	0.475411	0.512295	0.475411	0.573772	0.459018	0.475411	0.491805	0.557379	0.557379	0.540985	0.573772	0.491805	0.557379	0.371583	0.437157	0.469944	0.486338	0.606558	0.573771	0.573771	0.52459	0.47541	0.573771	0.601092	0.655738	1	0.459016	0.606558	0.377049	0.639345	0.459016	0.639345	0.448088
Clostridium_methylpentosum_R2_DSM_5476	0.374999	0.395832	0.624999	0.437499	0.354167	0.666666	0.395834	0.375001	0.354167	0.437501	0.437501	0.437501	0.354167	0.416668	0.416668	0.354167	0.395834	0.583332	0.458334	0.395834	0.375001	0.458334	0.437501	0.375001	0.354167	0.354167	0.437501	0.437501	0.375001	0.312499	0.354165	0.374999	0.395832	0.645833	0.604166	0.583332	0.479166	0.583332	0.583332	0.687499	0.604166	0.583332	1	0.562499	0.635416	0.562499	0.604166	0.499999	0.500001
Clostridium_nexile_DSM_1787	0.433332	0.666666	0.683333	0.466666	0.450001	0.499999	0.616668	0.600001	0.600001	0.650001	0.633334	0.633334	0.600001	0.616668	0.616668	0.583334	0.583334	0.549999	0.633334	0.650001	0.616668	0.616668	0.633334	0.600001	0.600001	0.583334	0.616668	0.616668	0.583334	0.516666	0.549999	0.549999	0.583333	0.699999	0.75	0.583333	0.733333	0.566666	0.783333	0.633333	0.733333	0.616666	0.449999	1	0.516666	0.599999	0.633333	0.599999	0.533334
Clostridium_scindens_ATCC_35704	0.439999	0.479999	0.739999	0.439999	0.430001	0.619999	0.480001	0.500001	0.480001	0.560001	0.540001	0.540001	0.510001	0.520001	0.520001	0.460001	0.500001	0.629999	0.580001	0.520001	0.480001	0.560001	0.540001	0.480001	0.480001	0.440001	0.560001	0.540001	0.460001	0.339999	0.379999	0.419999	0.399999	0.699999	0.699999	0.609999	0.479999	0.529999	0.699999	0.649999	0.719999	0.459999	0.619999	0.619999	1	0.599999	0.559999	0.549999	0.670001
Clostridium_sp_L2_50	0.459999	0.519999	0.679999	0.599999	0.600001	0.479999	0.700001	0.540001	0.680001	0.720001	0.580001	0.580001	0.660001	0.740001	0.700001	0.500001	0.600001	0.619999	0.580001	0.680001	0.580001	0.560001	0.580001	0.700001	0.680001	0.660001	0.720001	0.580001	0.680001	0.539999	0.579999	0.619999	0.599999	0.739999	0.679999	0.699999	0.679999	0.559999	0.679999	0.739999	0.699999	0.78	0.539999	0.719999	0.599999	1	0.519999	0.86	0.580001
Clostridium_sp_M62_1	0.399999	0.445832	0.583333	0.449999	0.404167	0.533333	0.533334	0.533334	0.466667	0.600001	0.566668	0.583334	0.450001	0.533334	0.566668	0.500001	0.516668	0.566666	0.583334	0.583334	0.516668	0.600001	0.566668	0.500001	0.450001	0.466667	0.550001	0.566668	0.500001	0.383332	0.433332	0.449999	0.466666	0.583333	0.666666	0.449999	0.616666	0.599999	0.75	0.483332	0.783333	0.466666	0.483332	0.633333	0.466666	0.433332	1	0.483332	0.566668
Clostridium_sp_SS2_1	0.377048	0.426229	0.57377	0.459016	0.475411	0.409835	0.590165	0.393443	0.524591	0.590165	0.475411	0.475411	0.540984	0.573771	0.557378	0.393443	0.459017	0.508196	0.459017	0.573771	0.459017	0.459017	0.475411	0.540984	0.524591	0.540984	0.540984	0.459017	0.524591	0.426229	0.459016	0.540983	0.508196	0.590163	0.590163	0.557376	0.62295	0.442622	0.639344	0.606557	0.672131	0.639344	0.393442	0.590163	0.459016	0.704918	0.475409	1	0.491804
Collinsella_aerofaciens_ATCC_25986	0.350877	0.447368	0.54386	0.385965	0.394737	0.473684	0.45614	0.508772	0.473684	0.526316	0.526316	0.508772	0.464912	0.473684	0.508772	0.491228	0.473684	0.591228	0.561404	0.491228	0.45614	0.54386	0.526316	0.45614	0.429825	0.421053	0.535088	0.526316	0.403509	0.421053	0.482456	0.5	0.5	0.526316	0.596491	0.610526	0.508772	0.491228	0.631579	0.561404	0.675439	0.478947	0.421053	0.561404	0.587719	0.508772	0.587719	0.526316	1
Coprobacillus_sp_D7	0.424242	0.632575	0.484848	0.378787	0.397728	0.499999	0.515152	0.454546	0.454546	0.515152	0.500001	0.500001	0.454546	0.484849	0.484849	0.469698	0.454546	0.469696	0.500001	0.545455	0.484849	0.484849	0.500001	0.469698	0.469698	0.469698	0.500001	0.515152	0.454546	0.424242	0.454545	0.469696	0.515151	0.621212	0.651515	0.530302	0.772727	0.499999	0.757575	0.575757	0.712121	0.590908	0.393938	0.681818	0.393938	0.499999	0.575757	0.590908	0.439395
Coprococcus_eutactus_ATCC_27759	0.418181	0.527272	0.636363	0.545454	0.545456	0.436363	0.69091	0.527274	0.672728	0.709092	0.581819	0.581819	0.654547	0.709092	0.672728	0.49091	0.600001	0.563636	0.581819	0.672728	0.581819	0.563637	0.581819	0.69091	0.672728	0.654547	0.709092	0.581819	0.672728	0.454544	0.472726	0.545454	0.50909	0.690909	0.672727	0.636363	0.636363	0.50909	0.672727	0.70909	0.654545	0.745454	0.436363	0.727272	0.50909	0.836363	0.490908	0.781818	0.509092
Dorea_formicigenerans_ATCC_27755	0.388888	0.499999	0.685185	0.425925	0.38889	0.574073	0.481482	0.444445	0.444445	0.537038	0.500001	0.518519	0.462964	0.481482	0.500001	0.425927	0.462964	0.592592	0.555557	0.462964	0.444445	0.537038	0.500001	0.444445	0.425927	0.407408	0.518519	0.518519	0.407408	0.407406	0.444443	0.481481	0.481481	0.666666	0.703703	0.592592	0.499999	0.499999	0.685185	0.574073	0.722222	0.462962	0.574073	0.629629	0.74074	0.537036	0.592592	0.648147	0.685186
Dorea_longicatena_DSM_13814	0.442622	0.491802	0.786885	0.393442	0.409837	0.475409	0.524591	0.540984	0.524591	0.606558	0.590165	0.590165	0.540984	0.557378	0.573771	0.524591	0.508198	0.540983	0.622952	0.590165	0.540984	0.606558	0.590165	0.524591	0.524591	0.508198	0.573771	0.590165	0.491804	0.426229	0.459016	0.508196	0.491802	0.639344	0.721311	0.57377	0.57377	0.491802	0.688524	0.655737	0.688524	0.475409	0.475409	0.672131	0.64754	0.57377	0.540983	0.655737	0.573771
Enterococcus_faecalis_TX0104	0.436364	0.578409	0.436364	0.381818	0.326136	0.510227	0.4	0.381818	0.345455	0.4	0.436364	0.436364	0.4	0.418182	0.418182	0.381818	0.381818	0.4	0.381818	0.436364	0.4	0.4	0.436364	0.381818	0.363636	0.381818	0.381818	0.4	0.345455	0.255682	0.310227	0.345455	0.364773	0.528409	0.564773	0.454545	0.601136	0.4375	0.601136	0.527273	0.601136	0.454545	0.363636	0.546591	0.401136	0.363636	0.401136	0.509091	0.455682
Eubacterium_biforme_DSM_3989	0.386365	0.431817	0.500001	0.363637	0.431819	0.500001	0.431819	0.431819	0.454546	0.454546	0.431819	0.431819	0.431819	0.477274	0.409092	0.409092	0.454546	0.505051	0.431819	0.431819	0.454546	0.431819	0.431819	0.454546	0.431819	0.409092	0.454546	0.431819	0.409092	0.409092	0.454546	0.477274	0.522728	0.454546	0.613638	0.542929	0.659092	0.59091	0.68182	0.704547	0.68182	0.542929	0.431819	0.568183	0.46591	0.522728	0.59091	0.613638	0.65909
Eubacterium_hallii_DSM_3353	0.377357	0.433961	0.716981	0.396225	0.433963	0.528301	0.490567	0.471699	0.471699	0.547171	0.528303	0.528303	0.471699	0.528303	0.528303	0.433963	0.509435	0.679245	0.566039	0.509435	0.490567	0.547171	0.528303	0.490567	0.452831	0.452831	0.528303	0.528303	0.471699	0.452829	0.471697	0.528301	0.490565	0.622641	0.716981	0.698113	0.547169	0.566037	0.716981	0.716981	0.698113	0.528301	0.575471	0.641509	0.679245	0.660377	0.622641	0.754717	0.698115
Eubacterium_rectale_M104_1	0.370967	0.548386	0.677419	0.387096	0.354839	0.499999	0.51613	0.500001	0.500001	0.580646	0.548388	0.548388	0.467743	0.51613	0.532259	0.467743	0.51613	0.552419	0.580646	0.532259	0.500001	0.564517	0.548388	0.500001	0.483872	0.467743	0.548388	0.548388	0.483872	0.451612	0.467741	0.48387	0.499999	0.645161	0.693548	0.612903	0.612903	0.516128	0.725806	0.612903	0.709677	0.596774	0.516128	0.709677	0.516128	0.564515	0.612903	0.629032	0.564517
Eubacterium_siraeum_70_3	0.472221	0.61111	0.583332	0.555554	0.361112	0.583332	0.555557	0.527779	0.527779	0.555557	0.555557	0.555557	0.444446	0.555557	0.555557	0.472224	0.527779	0.499999	0.527779	0.527779	0.555557	0.555557	0.555557	0.527779	0.472224	0.500001	0.583335	0.555557	0.527779	0.527776	0.527776	0.555554	0.555554	0.61111	0.638888	0.583332	0.694444	0.527776	0.638888	0.583332	0.61111	0.638888	0.583332	0.749999	0.444443	0.583332	0.638888	0.638888	0.500001
Eubacterium_ventriosum_ATCC_27560	0.374999	0.553571	0.642857	0.464285	0.482144	0.464285	0.589287	0.535715	0.57143	0.607144	0.607144	0.607144	0.589287	0.625001	0.57143	0.517858	0.57143	0.571428	0.607144	0.57143	0.607144	0.589287	0.607144	0.589287	0.57143	0.57143	0.589287	0.589287	0.553572	0.517856	0.553571	0.607142	0.589285	0.624999	0.696428	0.642857	0.678571	0.589285	0.678571	0.678571	0.714285	0.553571	0.482142	0.75	0.526785	0.660714	0.553571	0.732142	0.607144
Faecalibacterium_prausnitzii_SL3_3	0.448276	0.49569	0.5	0.413793	0.297415	0.586207	0.465519	0.48276	0.448277	0.500002	0.517243	0.517243	0.431036	0.500002	0.465519	0.448277	0.465519	0.52069	0.551726	0.500002	0.500002	0.534485	0.517243	0.48276	0.448277	0.431036	0.534485	0.517243	0.48276	0.310344	0.327586	0.344827	0.37931	0.672414	0.74138	0.548276	0.62069	0.465517	0.74138	0.568966	0.706897	0.548276	0.482759	0.586207	0.5	0.448276	0.551724	0.482759	0.500002
Gordonibacter_pamelaeae_7_10_1_bT_DSM_19378	0.26087	0.26087	0.434783	0.173913	0.130435	0.304348	0.304348	0.304348	0.217391	0.26087	0.217391	0.217391	0.217391	0.26087	0.217391	0.217391	0.347826	0.478261	0.304348	0.26087	0.304348	0.217391	0.217391	0.304348	0.217391	0.26087	0.304348	0.217391	0.304348	0.130435	0.130435	0.173913	0.217391	0.391304	0.391304	0.391304	0.217391	0.434783	0.434783	0.565217	0.478261	0.391304	0.391304	0.391304	0.391304	0.391304	0.304348	0.391304	0.26087
Holdemania_filiformis_VPI_J1_31B_1_DSM_12042	0.479998	0.494522	0.362221	0.347937	0.363967	0.462226	0.429522	0.38222	0.386664	0.406664	0.409522	0.409522	0.429522	0.406664	0.349523	0.38222	0.406664	0.367937	0.406664	0.425078	0.429522	0.406664	0.409522	0.409522	0.406664	0.389522	0.406664	0.389522	0.346665	0.302937	0.322937	0.322937	0.362937	0.44222	0.54222	0.342221	0.579998	0.502226	0.679997	0.534998	0.60222	0.347221	0.322221	0.54222	0.39222	0.38222	0.46222	0.48222	0.412936
Parabacteroides_distasonis_ATCC_8503	0.5	0.410959	0.493151	0.520548	0.520548	0.356164	0.849315	0.760274	0.671233	0.80137	0.821918	0.835616	0.732877	0.760274	0.90411	0.780822	0.691781	0.349315	0.712329	0.972603	0.719178	0.767123	0.821918	0.773973	0.705479	0.815068	0.794521	0.767123	0.773973	0.356164	0.363014	0.376712	0.417808	0.493151	0.534247	0.342466	0.493151	0.328767	0.60274	0.438356	0.609589	0.431507	0.260274	0.520548	0.356164	0.424658	0.486301	0.438356	0.383562
Parabacteroides_johnsonii_DSM_18315	0.506944	0.4375	0.486111	0.548611	0.486111	0.333333	0.888889	0.784722	0.715278	0.833333	0.847222	0.861111	0.770833	0.791667	0.916667	0.805556	0.729167	0.368056	0.729167	0.916667	0.743056	0.819444	0.847222	0.798611	0.743056	0.826389	0.847222	0.805556	0.784722	0.354167	0.361111	0.388889	0.430556	0.486111	0.527778	0.361111	0.472222	0.326389	0.597222	0.458333	0.618056	0.430556	0.263889	0.513889	0.347222	0.416667	0.479167	0.416667	0.416667
Parabacteroides_merdae_ATCC_43184	0.521429	0.407143	0.5	0.55	0.521429	0.357143	0.885714	0.807143	0.735714	0.828571	0.857143	0.871429	0.8	0.814286	0.914286	0.8	0.75	0.4	0.721429	0.928571	0.75	0.828571	0.857143	0.821429	0.771429	0.835714	0.864286	0.814286	0.821429	0.364286	0.378571	0.392857	0.435714	0.5	0.542857	0.371429	0.485714	0.35	0.6	0.457143	0.628571	0.464286	0.285714	0.528571	0.371429	0.442857	0.5	0.414286	0.414286
Prevotella_copri_CB7_DSM_18205	0.490566	0.471698	0.433962	0.641509	0.613208	0.433962	0.867925	0.679245	0.867925	0.849057	0.754717	0.754717	0.830189	0.886792	0.811321	0.641509	0.754717	0.471698	0.754717	0.773585	0.773585	0.754717	0.754717	0.867925	0.849057	0.830189	0.90566	0.754717	0.849057	0.377358	0.415094	0.490566	0.490566	0.566038	0.566038	0.45283	0.490566	0.377358	0.54717	0.509434	0.584906	0.490566	0.396226	0.54717	0.490566	0.603774	0.471698	0.54717	0.490566
Pseudoflavonifractor_capillosus_ATCC_29799	0.421052	0.482455	0.526315	0.482455	0.456141	0.614034	0.526317	0.561404	0.500001	0.552633	0.578948	0.578948	0.543861	0.552633	0.543861	0.508773	0.561404	0.649122	0.58772	0.543861	0.543861	0.596492	0.578948	0.543861	0.526317	0.508773	0.578948	0.578948	0.526317	0.359648	0.41228	0.41228	0.447367	0.68421	0.666666	0.596491	0.578947	0.587719	0.701754	0.596491	0.701754	0.570175	0.578947	0.596491	0.622806	0.526315	0.614034	0.508771	0.649124
Roseburia_intestinalis_M50_1	0.442622	0.508196	0.639344	0.442622	0.393443	0.508196	0.590165	0.573771	0.557378	0.655739	0.639345	0.639345	0.557378	0.606558	0.606558	0.540984	0.606558	0.606557	0.622952	0.622952	0.606558	0.606558	0.639345	0.590165	0.540984	0.540984	0.639345	0.639345	0.590165	0.442622	0.459016	0.524589	0.491802	0.672131	0.737704	0.606557	0.655737	0.508196	0.770491	0.639344	0.721311	0.57377	0.442622	0.655737	0.524589	0.590163	0.57377	0.606557	0.508198
Ruminococcus_bromii_L2_63	0.393938	0.545453	0.606059	0.424241	0.439395	0.575756	0.515153	0.48485	0.48485	0.515153	0.515153	0.515153	0.515153	0.48485	0.515153	0.454547	0.454547	0.696969	0.48485	0.48485	0.48485	0.515153	0.515153	0.48485	0.454547	0.454547	0.515153	0.515153	0.424244	0.51515	0.545453	0.575756	0.545453	0.454544	0.636363	0.636363	0.606059	0.666666	0.666666	0.696969	0.666666	0.757575	0.51515	0.727272	0.51515	0.606059	0.636363	0.606059	0.590911
Ruminococcus_gnavus_ATCC_29149	0.385415	0.546875	0.640625	0.4375	0.406251	0.570313	0.531252	0.546877	0.515627	0.562502	0.562502	0.562502	0.500002	0.546877	0.531252	0.515627	0.515627	0.625	0.593752	0.562502	0.531252	0.578127	0.562502	0.531252	0.500002	0.500002	0.562502	0.562502	0.515627	0.46875	0.5	0.515625	0.546875	0.742188	0.804688	0.578125	0.671876	0.515625	0.757813	0.59375	0.742188	0.572916	0.5	0.781251	0.554688	0.578125	0.648438	0.585938	0.585939
Ruminococcus_lactaris_ATCC_29176	0.381817	0.490908	0.763636	0.363635	0.436364	0.50909	0.509092	0.509092	0.49091	0.581819	0.545456	0.545456	0.509092	0.527274	0.527274	0.472728	0.472728	0.654545	0.581819	0.545456	0.49091	0.563637	0.545456	0.49091	0.472728	0.454546	0.545456	0.545456	0.472728	0.472726	0.50909	0.545454	0.545454	0.690909	0.727272	0.636363	0.581817	0.545454	0.690909	0.70909	0.727272	0.563636	0.563636	0.654545	0.672727	0.636363	0.581817	0.727272	0.618183
Ruminococcus_obeum_A2_162	0.357143	0.507937	0.555556	0.444444	0.428571	0.412698	0.571429	0.507937	0.539683	0.571429	0.571429	0.571429	0.52381	0.571429	0.539683	0.47619	0.539683	0.492063	0.571429	0.52381	0.571429	0.555556	0.571429	0.555556	0.539683	0.539683	0.539683	0.555556	0.555556	0.444444	0.460317	0.492063	0.492063	0.555556	0.698413	0.52381	0.587302	0.539683	0.634921	0.52381	0.666667	0.52381	0.412698	0.68254	0.444444	0.555556	0.52381	0.603175	0.444444
Ruminococcus_sp_SR1_5	0.371428	0.499999	0.671428	0.385713	0.357143	0.471428	0.514286	0.500001	0.500001	0.557144	0.557144	0.557144	0.485715	0.514286	0.528572	0.485715	0.485715	0.499999	0.585715	0.542858	0.514286	0.571429	0.557144	0.500001	0.500001	0.485715	0.542858	0.542858	0.485715	0.399999	0.414285	0.471428	0.442856	0.657142	0.7	0.528571	0.557142	0.471428	0.657142	0.585714	0.657142	0.514285	0.457142	0.7	0.499999	0.514285	0.571428	0.585714	0.500001
Ruminococcus_torques_L2_14	0.47727	0.53463	0.681815	0.42424	0.309525	0.515148	0.454544	0.484847	0.454544	0.530301	0.530301	0.530301	0.454544	0.499998	0.499998	0.454544	0.454544	0.439391	0.560604	0.545453	0.484847	0.545453	0.530301	0.469696	0.454544	0.454544	0.51515	0.499998	0.469696	0.372294	0.402597	0.448052	0.4329	0.712118	0.696966	0.499997	0.560603	0.454543	0.666663	0.567098	0.696966	0.476189	0.499997	0.63636	0.545451	0.499997	0.545451	0.5303	0.456709
Streptococcus_thermophilus_LMD_9	0.386362	0.744318	0.40909	0.454544	0.40341	0.568181	0.431819	0.409092	0.409092	0.454546	0.454546	0.454546	0.431819	0.454546	0.454546	0.363637	0.409092	0.568181	0.431819	0.500001	0.431819	0.431819	0.454546	0.431819	0.386365	0.409092	0.409092	0.454546	0.386365	0.522726	0.545454	0.522726	0.568181	0.568181	0.522726	0.568181	0.681817	0.568181	0.65909	0.590908	0.568181	0.545454	0.431817	0.613635	0.522726	0.499999	0.522726	0.522726	0.556819
Subdoligranulum_variabile_DSM_15176	0.449999	0.562499	0.583333	0.433332	0.420834	0.599999	0.583334	0.600001	0.566668	0.650001	0.633334	0.633334	0.566668	0.583334	0.600001	0.583334	0.583334	0.636666	0.666668	0.650001	0.583334	0.650001	0.633334	0.566668	0.583334	0.550001	0.633334	0.616668	0.566668	0.399999	0.449999	0.499999	0.499999	0.649999	0.766666	0.629999	0.699999	0.499999	0.766666	0.666666	0.75	0.646666	0.483332	0.716666	0.549999	0.566666	0.633333	0.583333	0.666668
Clostridium_symbiosum_WAL_14163	0.415253	0.423728	0.491525	0.37288	0.322034	0.508474	0.42373	0.457628	0.389831	0.491526	0.474577	0.491526	0.40678	0.440679	0.474577	0.42373	0.457628	0.542372	0.491526	0.491526	0.42373	0.508475	0.474577	0.42373	0.389831	0.389831	0.474577	0.474577	0.40678	0.254236	0.271185	0.322033	0.322033	0.627118	0.627118	0.491525	0.508474	0.59322	0.745762	0.610169	0.711864	0.508474	0.491525	0.559321	0.508474	0.423728	0.627118	0.457626	0.474577
Actinobacillus_pleuropneumoniae_sv_7_AP76	0.652778	0.450001	0.433334	0.416667	0.375002	0.416667	0.538891	0.472224	0.466669	0.533336	0.533336	0.550003	0.458336	0.483336	0.538891	0.472224	0.505558	0.425	0.488891	0.588891	0.488891	0.550003	0.533336	0.488891	0.441669	0.505558	0.497224	0.516669	0.472224	0.305555	0.347222	0.347222	0.380555	0.450001	0.416667	0.455556	0.450001	0.4	0.516668	0.488889	0.525001	0.413889	0.372222	0.466667	0.466667	0.422222	0.375	0.422222	0.438891
Actinomyces_odontolyticus_ATCC_17982	0.425531	0.603723	0.510637	0.531914	0.311171	0.436169	0.553193	0.510639	0.489363	0.510639	0.553193	0.553193	0.531916	0.531916	0.531916	0.531916	0.510639	0.351062	0.489363	0.574469	0.553193	0.510639	0.553193	0.531916	0.468086	0.531916	0.468086	0.489363	0.489363	0.513297	0.55585	0.598403	0.55585	0.595744	0.521276	0.414892	0.606382	0.351062	0.606382	0.462765	0.595744	0.414892	0.361701	0.638297	0.382977	0.468084	0.436169	0.489361	0.430852
Anaerococcus_hydrogenalis_DSM_7454	0.460785	0.580066	0.492375	0.374728	0.45207	0.531591	0.477124	0.45316	0.457517	0.496732	0.51634	0.51634	0.51634	0.496732	0.496732	0.433552	0.457517	0.511983	0.477124	0.45316	0.477124	0.496732	0.51634	0.477124	0.496732	0.457517	0.496732	0.51634	0.457517	0.325708	0.345316	0.384532	0.40414	0.590415	0.551199	0.472768	0.64706	0.511983	0.588236	0.59804	0.511983	0.443356	0.433552	0.551199	0.492375	0.45316	0.511983	0.511983	0.399238
Anaerofustis_stercorihominis_DSM_17244	0.575	0.616666	0.575	0.475	0.358334	0.575	0.500003	0.475002	0.475002	0.500003	0.550003	0.525003	0.475002	0.500003	0.500003	0.450002	0.475002	0.475	0.475002	0.475002	0.500003	0.500003	0.550003	0.500003	0.450002	0.475002	0.500003	0.525003	0.475002	0.366664	0.391664	0.416665	0.441665	0.55	0.55	0.55	0.625001	0.525	0.575	0.741666	0.55	0.566665	0.612501	0.600001	0.525	0.5	0.525	0.5	0.445835
Anaerostipes_caccae_DSM_14662	0.401408	0.422534	0.577464	0.422534	0.422536	0.478873	0.521127	0.43662	0.507043	0.577466	0.464789	0.464789	0.492958	0.521127	0.535212	0.408451	0.43662	0.56338	0.492958	0.577466	0.422536	0.478874	0.464789	0.507043	0.492958	0.478874	0.549297	0.464789	0.507043	0.338027	0.394365	0.436619	0.436619	0.676056	0.577464	0.478873	0.507042	0.436619	0.661971	0.577464	0.704225	0.619718	0.450703	0.549295	0.521126	0.619718	0.549295	0.69014	0.492958
Bifidobacterium_angulatum_DSM_20098	0.479166	0.718749	0.583332	0.520832	0.468751	0.416665	0.625001	0.583335	0.583335	0.604168	0.604168	0.625001	0.583335	0.625001	0.625001	0.583335	0.583335	0.479166	0.583335	0.583335	0.604168	0.625001	0.625001	0.604168	0.562501	0.583335	0.604168	0.625001	0.562501	0.875	0.9375	0.791666	0.9375	0.583332	0.541666	0.520832	0.666666	0.458332	0.604166	0.562499	0.645833	0.520832	0.374999	0.666666	0.416665	0.624999	0.562499	0.583332	0.583335
Bifidobacterium_animalis_lactis_AD011	0.424999	0.768749	0.599999	0.474999	0.418751	0.424999	0.625002	0.600001	0.600001	0.625002	0.625002	0.650002	0.575001	0.600001	0.625002	0.575001	0.575001	0.549999	0.600001	0.625002	0.625002	0.650002	0.650002	0.600001	0.550001	0.600001	0.575001	0.600001	0.550001	0.825	0.825	0.85	0.825	0.599999	0.599999	0.549999	0.825	0.499999	0.724999	0.618749	0.624999	0.562499	0.349998	0.774999	0.374998	0.649999	0.599999	0.624999	0.556251
Bifidobacterium_bifidum_NCIMB_41171	0.47826	0.652173	0.586956	0.499999	0.402175	0.391303	0.630436	0.500001	0.543479	0.630436	0.586958	0.586958	0.543479	0.630436	0.608697	0.52174	0.565219	0.47826	0.586958	0.543479	0.586958	0.586958	0.586958	0.565219	0.52174	0.543479	0.586958	0.608697	0.543479	0.673912	0.717391	0.826087	0.717391	0.543477	0.565216	0.586956	0.673912	0.434781	0.608695	0.624999	0.586956	0.532608	0.369564	0.652173	0.413042	0.586956	0.586956	0.586956	0.570653
Bifidobacterium_breve_DSM_20213	0.469387	0.632652	0.612244	0.448978	0.418368	0.387754	0.632654	0.530613	0.57143	0.632654	0.612246	0.612246	0.591838	0.591838	0.612246	0.551022	0.57143	0.448978	0.591838	0.612246	0.612246	0.612246	0.612246	0.591838	0.57143	0.591838	0.57143	0.591838	0.551022	0.673469	0.755102	0.877551	0.755102	0.571428	0.591836	0.489795	0.673469	0.367346	0.632652	0.586734	0.673469	0.561224	0.285713	0.673469	0.367346	0.551019	0.510203	0.632652	0.515307
Bifidobacterium_dentium_ATCC_27678	0.42857	0.744897	0.551019	0.469387	0.438776	0.367346	0.591838	0.57143	0.57143	0.57143	0.591838	0.612246	0.57143	0.591838	0.591838	0.530613	0.57143	0.42857	0.551022	0.551022	0.591838	0.612246	0.612246	0.591838	0.551022	0.57143	0.551022	0.591838	0.551022	0.857143	0.897959	0.77551	0.897959	0.530611	0.510203	0.42857	0.612244	0.42857	0.551019	0.489795	0.591836	0.510203	0.306121	0.653061	0.346937	0.551019	0.510203	0.530611	0.510205
Bifidobacterium_gallicum_DSM_20093	0.416665	0.645833	0.520832	0.479166	0.468751	0.395832	0.666668	0.645835	0.625001	0.645835	0.666668	0.687501	0.625001	0.645835	0.645835	0.645835	0.625001	0.499999	0.625001	0.687501	0.666668	0.687501	0.687501	0.645835	0.625001	0.645835	0.625001	0.645835	0.604168	0.635416	0.697916	0.718749	0.78125	0.541666	0.604166	0.416665	0.708333	0.395832	0.687499	0.578124	0.666666	0.552082	0.312499	0.687499	0.354165	0.541666	0.562499	0.583332	0.484376
Blautia_hydrogenotrophica_DSM_10507	0.32258	0.431451	0.467742	0.354838	0.439518	0.467742	0.516131	0.419356	0.467743	0.53226	0.419356	0.435485	0.467743	0.500002	0.500002	0.403227	0.403227	0.548387	0.483873	0.548389	0.387098	0.451614	0.419356	0.483873	0.483873	0.467743	0.548389	0.435485	0.500002	0.290322	0.32258	0.306451	0.370967	0.612904	0.661291	0.483871	0.5	0.435484	0.709678	0.532258	0.693549	0.532258	0.370967	0.516129	0.5	0.548387	0.532258	0.596775	0.516131
Butyrivibrio_fibrisolvens_16_4	0.489795	0.591836	0.591836	0.448978	0.367348	0.551019	0.551022	0.530613	0.530613	0.530613	0.530613	0.530613	0.510205	0.551022	0.510205	0.489797	0.57143	0.571428	0.530613	0.530613	0.551022	0.530613	0.530613	0.551022	0.530613	0.510205	0.57143	0.530613	0.551022	0.42857	0.469387	0.469387	0.510203	0.693877	0.734693	0.714285	0.673469	0.530611	0.714285	0.653061	0.714285	0.653061	0.510203	0.795918	0.530611	0.632652	0.489795	0.612244	0.510205
Campylobacter_concisus_13826	0.482754	0.62356	0.517236	0.551719	0.468391	0.586201	0.586205	0.551722	0.586205	0.586205	0.586205	0.586205	0.51724	0.551722	0.551722	0.51724	0.551722	0.620684	0.586205	0.551722	0.551722	0.586205	0.586205	0.551722	0.551722	0.551722	0.586205	0.586205	0.51724	0.505747	0.540229	0.540229	0.609194	0.551719	0.517236	0.586201	0.586201	0.551719	0.620684	0.603446	0.586201	0.534481	0.586201	0.689649	0.620684	0.586201	0.586201	0.586201	0.55747
Campylobacter_hominis_ATCC_BAA_381	0.535713	0.669642	0.571427	0.571427	0.473216	0.607141	0.607145	0.571431	0.607145	0.607145	0.607145	0.607145	0.535716	0.571431	0.571431	0.535716	0.571431	0.67857	0.607145	0.571431	0.571431	0.607145	0.607145	0.571431	0.571431	0.571431	0.607145	0.607145	0.535716	0.535713	0.571427	0.535713	0.642856	0.571427	0.535713	0.642856	0.607141	0.607141	0.67857	0.642856	0.642856	0.535713	0.607141	0.714285	0.642856	0.642856	0.607141	0.642856	0.571431
Candidatus_Sulcia_muelleri_GWSS	0.181812	0.181812	0.181812	0.727277	0.545464	0.272723	0.727286	0.181821	0.727286	0.727286	0.181821	0.181821	0.727286	0.727286	0.727286	0.181821	0.181821	0.181812	0.181821	0.727286	0.181821	0.181821	0.181821	0.727286	0.727286	0.727286	0.727286	0.181821	0.727286	0.181812	0.181812	0.181812	0.181812	0.727277	0.272723	0.181812	0.0909017	0.181812	0.181812	0.0909017	0.272723	0.727277	0.181812	0.181812	0.181812	0.727277	0.181812	0.727277	0.0909107
Citrobacter_koseri_ATCC_BAA_895	0.74648	0.366197	0.478873	0.366197	0.260564	0.431924	0.471832	0.457748	0.380283	0.450705	0.507044	0.521128	0.387325	0.408452	0.485917	0.457748	0.443663	0.34507	0.457748	0.471832	0.429579	0.535213	0.507044	0.429579	0.37324	0.443663	0.46479	0.478875	0.40141	0.211267	0.246478	0.288732	0.260563	0.40845	0.464789	0.309859	0.394366	0.295774	0.521127	0.43662	0.514085	0.330985	0.338028	0.338028	0.394366	0.323943	0.359155	0.309859	0.352114
Citrobacter_sp_30_2	0.756411	0.397436	0.474359	0.384615	0.23718	0.393161	0.493591	0.46795	0.397437	0.47436	0.525642	0.538463	0.403847	0.423078	0.506412	0.48077	0.455129	0.314102	0.48077	0.493591	0.455129	0.551283	0.525642	0.442309	0.391027	0.46795	0.46154	0.487181	0.416668	0.243589	0.27564	0.326923	0.301282	0.423077	0.461538	0.294871	0.435897	0.25641	0.551282	0.435897	0.519231	0.314102	0.294871	0.358974	0.358974	0.307692	0.352564	0.320512	0.320514
Clostridium_difficile_630	0.472972	0.391891	0.493243	0.297296	0.270271	0.472972	0.337838	0.364865	0.310811	0.378379	0.378379	0.405406	0.337838	0.337838	0.391892	0.324325	0.351352	0.391891	0.337838	0.364865	0.324325	0.378379	0.391892	0.324325	0.324325	0.297298	0.391892	0.378379	0.324325	0.243242	0.256756	0.283783	0.283783	0.445945	0.459459	0.405405	0.445945	0.432432	0.567567	0.662162	0.558108	0.391891	0.418918	0.432432	0.479729	0.391891	0.398648	0.418918	0.391892
Clostridium_hylemonae_DSM_15053	0.533333	0.599999	0.633333	0.483332	0.383334	0.499999	0.616668	0.550001	0.550001	0.600001	0.600001	0.616668	0.566668	0.600001	0.583334	0.533334	0.616668	0.499999	0.583334	0.600001	0.600001	0.583334	0.600001	0.583334	0.550001	0.566668	0.566668	0.566668	0.583334	0.399999	0.433332	0.449999	0.466666	0.649999	0.666666	0.516666	0.599999	0.466666	0.75	0.599999	0.733333	0.516666	0.416666	0.699999	0.616666	0.583333	0.483332	0.566666	0.416667
Clostridium_perfringens_ATCC_13124	0.33125	0.44375	0.5375	0.3625	0.375	0.4125	0.5125	0.4	0.4375	0.525	0.45	0.4625	0.475	0.5	0.525	0.3875	0.4375	0.4	0.4375	0.5875	0.425	0.475	0.45	0.4875	0.475	0.475	0.5125	0.45	0.475	0.35	0.3625	0.3875	0.3875	0.65	0.55	0.3875	0.5	0.3875	0.5875	0.5375	0.6125	0.475	0.3625	0.4875	0.425	0.5125	0.475	0.55	0.4375
Clostridium_phytofermentans_ISDg	0.314285	0.482142	0.499999	0.428571	0.360715	0.514285	0.485715	0.414286	0.471429	0.500001	0.428572	0.442858	0.442858	0.485715	0.485715	0.357143	0.400001	0.499999	0.442858	0.528572	0.414286	0.442858	0.442858	0.485715	0.442858	0.442858	0.528572	0.428572	0.457144	0.299999	0.32857	0.357142	0.371428	0.685714	0.642857	0.485714	0.457142	0.442856	0.671428	0.514285	0.628571	0.599999	0.428571	0.514285	0.471428	0.528571	0.442856	0.514285	0.400001
Clostridium_ramosum_VPI_0427_DSM_1402	0.430768	0.630769	0.507692	0.399999	0.400001	0.507692	0.507693	0.446155	0.446155	0.523078	0.492308	0.492308	0.446155	0.476924	0.492308	0.461539	0.446155	0.476922	0.492308	0.538462	0.476924	0.476924	0.492308	0.461539	0.461539	0.461539	0.492308	0.507693	0.446155	0.430768	0.461538	0.492307	0.523076	0.630769	0.646153	0.538461	0.784615	0.492307	0.753846	0.584615	0.707692	0.599999	0.399999	0.692307	0.415384	0.523076	0.584615	0.615384	0.461539
Clostridium_sp_7_2_43FAA	0.412161	0.442567	0.527026	0.35135	0.327703	0.513513	0.500001	0.472974	0.418919	0.513514	0.500001	0.513514	0.432433	0.472974	0.486487	0.45946	0.486487	0.527026	0.486487	0.554055	0.472974	0.527028	0.500001	0.45946	0.445947	0.445947	0.486487	0.486487	0.445947	0.364864	0.378378	0.418918	0.418918	0.54054	0.621621	0.527026	0.608108	0.459459	0.77027	0.594594	0.729729	0.499999	0.418918	0.567567	0.486486	0.499999	0.527026	0.567567	0.500001
Clostridium_spiroforme_DSM_1552	0.421052	0.578947	0.578947	0.473683	0.421053	0.561403	0.561404	0.508773	0.508773	0.596492	0.561404	0.561404	0.526317	0.543861	0.561404	0.526317	0.491229	0.508771	0.561404	0.578948	0.526317	0.543861	0.561404	0.508773	0.526317	0.508773	0.561404	0.578948	0.491229	0.438596	0.456139	0.491227	0.508771	0.596491	0.719298	0.596491	0.754386	0.578947	0.666666	0.649122	0.701754	0.578947	0.508771	0.719298	0.491227	0.561403	0.614034	0.631578	0.543861
Collinsella_intestinalis_DSM_13280	0.384615	0.615385	0.435897	0.461538	0.474359	0.589744	0.538462	0.512821	0.538462	0.564103	0.564103	0.564103	0.551282	0.512821	0.538462	0.538462	0.487179	0.5	0.538462	0.564103	0.538462	0.564103	0.564103	0.512821	0.525641	0.512821	0.525641	0.538462	0.461538	0.410256	0.474359	0.5	0.5	0.589744	0.615385	0.410256	0.666667	0.487179	0.666667	0.512821	0.602564	0.5	0.410256	0.666667	0.512821	0.435897	0.551282	0.487179	0.666667
Collinsella_stercoris_DSM_13279	0.431818	0.579545	0.5	0.477273	0.420455	0.568182	0.522727	0.522727	0.545455	0.568182	0.545455	0.545455	0.556818	0.522727	0.522727	0.522727	0.545455	0.538636	0.545455	0.545455	0.545455	0.545455	0.545455	0.522727	0.534091	0.5	0.534091	0.522727	0.477273	0.409091	0.465909	0.511364	0.488636	0.545455	0.636364	0.495455	0.613636	0.5	0.681818	0.568182	0.625	0.484091	0.386364	0.659091	0.579545	0.5	0.534091	0.545455	0.75
Cronobacter_sakazakii_ATCC_BAA_894	0.794117	0.441176	0.514705	0.42647	0.286765	0.367646	0.529413	0.470589	0.441177	0.470589	0.529413	0.544118	0.433824	0.470589	0.514707	0.470589	0.500001	0.316175	0.455883	0.514707	0.485295	0.529413	0.529413	0.485295	0.419118	0.500001	0.477942	0.500001	0.455883	0.279411	0.316175	0.389705	0.345587	0.42647	0.441176	0.35294	0.485293	0.308823	0.544117	0.441176	0.580882	0.374999	0.279411	0.411764	0.35294	0.382352	0.360293	0.397058	0.32353
Desulfovibrio_piger_ATCC_29098	0.500001	0.458331	0.4	0.475001	0.3375	0.433333	0.462503	0.387503	0.400003	0.425003	0.400003	0.400003	0.362503	0.400003	0.437503	0.387503	0.437503	0.493056	0.437503	0.387503	0.412503	0.400003	0.400003	0.412503	0.362503	0.412503	0.425003	0.425003	0.387503	0.383333	0.445833	0.3875	0.470834	0.383333	0.383333	0.522221	0.408333	0.533334	0.458333	0.600002	0.495834	0.484721	0.500001	0.433333	0.458333	0.475001	0.395833	0.425001	0.558334
Desulfovibrio_vulgaris_Miyazaki_F	0.480768	0.421153	0.480768	0.461537	0.317308	0.461537	0.451924	0.490386	0.423078	0.519232	0.519232	0.519232	0.413462	0.423078	0.528847	0.471155	0.451924	0.436537	0.567309	0.509616	0.451924	0.538463	0.519232	0.451924	0.394232	0.451924	0.519232	0.519232	0.413462	0.230768	0.278845	0.278845	0.317306	0.442307	0.442307	0.399999	0.346153	0.423076	0.51923	0.557691	0.548076	0.428845	0.461537	0.384614	0.51923	0.346153	0.432691	0.326922	0.517309
Enterobacter_cancerogenus_ATCC_35316	0.741784	0.380281	0.394366	0.366197	0.260564	0.338028	0.46479	0.436621	0.394367	0.422536	0.478875	0.507044	0.387325	0.408452	0.450705	0.422536	0.436621	0.302816	0.394367	0.492959	0.422536	0.492959	0.492959	0.422536	0.37324	0.436621	0.443663	0.450705	0.394367	0.211267	0.246478	0.302816	0.274647	0.338028	0.380281	0.338028	0.394366	0.295774	0.478873	0.394366	0.485915	0.32629	0.267605	0.323943	0.338028	0.309859	0.288732	0.323943	0.30986
Enterobacter_sp_638	0.760563	0.422534	0.450703	0.40845	0.260564	0.352112	0.507043	0.464789	0.43662	0.450705	0.507043	0.535212	0.415494	0.450705	0.492958	0.450705	0.478874	0.302816	0.43662	0.535212	0.464789	0.521127	0.521127	0.464789	0.401409	0.478874	0.457747	0.478874	0.43662	0.267605	0.302816	0.359154	0.330985	0.394365	0.40845	0.323943	0.450703	0.295774	0.521126	0.394365	0.528168	0.345069	0.267605	0.380281	0.323943	0.338027	0.345069	0.338027	0.295775
Enterococcus_faecalis_TX1322	0.418033	0.521516	0.47541	0.327869	0.376025	0.476434	0.442623	0.42623	0.393443	0.42623	0.47541	0.47541	0.442623	0.459016	0.442623	0.42623	0.42623	0.409836	0.42623	0.491803	0.442623	0.442623	0.47541	0.42623	0.409836	0.42623	0.42623	0.442623	0.393443	0.296107	0.345287	0.377049	0.394467	0.492828	0.607582	0.47541	0.623975	0.443648	0.607582	0.540984	0.656762	0.491803	0.327869	0.574795	0.36168	0.409836	0.427254	0.540984	0.460041
Enterococcus_sp_7L76	0.375	0.480469	0.453125	0.3125	0.378906	0.40625	0.4375	0.421875	0.390625	0.421875	0.453125	0.453125	0.4375	0.4375	0.4375	0.421875	0.421875	0.375	0.40625	0.46875	0.4375	0.4375	0.453125	0.421875	0.40625	0.421875	0.421875	0.421875	0.390625	0.296875	0.34375	0.359375	0.390625	0.484375	0.5625	0.421875	0.59375	0.40625	0.59375	0.5	0.609375	0.421875	0.28125	0.546875	0.359375	0.375	0.40625	0.515625	0.453125
Escherichia_fergusonii_UMN026_ATCC_35469	0.757353	0.411764	0.441176	0.397058	0.294118	0.367646	0.514707	0.455883	0.411765	0.441177	0.514707	0.529413	0.44853	0.455883	0.485295	0.455883	0.485295	0.330881	0.426471	0.485295	0.470589	0.514707	0.514707	0.470589	0.419118	0.485295	0.463236	0.485295	0.441177	0.249999	0.272058	0.316175	0.30147	0.367646	0.411764	0.338234	0.42647	0.338234	0.529411	0.42647	0.507352	0.345587	0.308823	0.367646	0.367646	0.338234	0.330881	0.367646	0.32353
Eubacterium_dolichum_DSM_3991	0.475001	0.585416	0.425001	0.425001	0.414584	0.600001	0.525001	0.500001	0.525001	0.550001	0.500001	0.500001	0.525001	0.525001	0.500001	0.500001	0.550001	0.575001	0.525001	0.500001	0.525001	0.500001	0.500001	0.525001	0.500001	0.475001	0.550001	0.525001	0.475001	0.366666	0.391666	0.391666	0.491666	0.625002	0.625002	0.575001	0.775002	0.525001	0.875002	0.691667	0.700002	0.516666	0.425001	0.650002	0.500001	0.525001	0.525001	0.625002	0.558334
Finegoldia_magna_ATCC_29328	0.368421	0.572368	0.605263	0.421053	0.572368	0.578947	0.552632	0.5	0.578947	0.578947	0.578947	0.578947	0.605263	0.552632	0.552632	0.5	0.552632	0.578947	0.552632	0.5	0.552632	0.578947	0.578947	0.552632	0.578947	0.526316	0.605263	0.578947	0.526316	0.447368	0.473684	0.526316	0.5	0.578947	0.631579	0.578947	0.684211	0.631579	0.657895	0.631579	0.605263	0.5	0.5	0.657895	0.605263	0.631579	0.605263	0.552632	0.657895
Fusobacterium_nucleatum_nucleatum_ATCC_25586	0.418182	0.418182	0.454545	0.327273	0.345455	0.463636	0.363636	0.4	0.363636	0.418182	0.436364	0.418182	0.381818	0.4	0.4	0.345455	0.381818	0.436364	0.436364	0.4	0.4	0.454545	0.436364	0.4	0.363636	0.363636	0.454545	0.4	0.4	0.290909	0.309091	0.290909	0.345455	0.536364	0.518182	0.418182	0.436364	0.490909	0.5	0.654545	0.481818	0.381818	0.490909	0.454545	0.463636	0.363636	0.463636	0.354545	0.472727
Haemophilus_influenzae_NTHi_86_028NP	0.530001	0.450001	0.420001	0.38	0.360002	0.466667	0.500003	0.510003	0.480003	0.550003	0.500003	0.510003	0.470003	0.500003	0.510003	0.450003	0.520003	0.510001	0.510003	0.590004	0.510003	0.520003	0.500003	0.510003	0.450003	0.470003	0.520003	0.480003	0.480003	0.326666	0.376666	0.396666	0.396666	0.480001	0.470001	0.526667	0.480001	0.480001	0.550001	0.508333	0.560001	0.466667	0.393332	0.540001	0.500001	0.446667	0.460001	0.426667	0.531669
Haemophilus_parasuis_SH0165	0.609999	0.449999	0.379999	0.419999	0.420001	0.499999	0.500001	0.490001	0.460001	0.530001	0.520001	0.510001	0.450001	0.480001	0.530001	0.450001	0.500001	0.489999	0.490001	0.510001	0.490001	0.520001	0.520001	0.490001	0.430001	0.470001	0.500001	0.480001	0.460001	0.359999	0.409999	0.429999	0.429999	0.399999	0.429999	0.519999	0.539999	0.439999	0.529999	0.494999	0.559999	0.439999	0.379999	0.499999	0.499999	0.479999	0.459999	0.499999	0.575001
Helicobacter_pullorum_MIT_98_5489	0.485713	0.542856	0.457141	0.514284	0.428573	0.514284	0.514287	0.514287	0.542859	0.600002	0.542859	0.542859	0.485716	0.542859	0.57143	0.457144	0.542859	0.485713	0.600002	0.485716	0.542859	0.542859	0.542859	0.542859	0.514287	0.514287	0.600002	0.542859	0.514287	0.399998	0.42857	0.42857	0.485713	0.542856	0.399998	0.62857	0.457141	0.571427	0.542856	0.571427	0.485713	0.514284	0.514284	0.599999	0.542856	0.542856	0.485713	0.485713	0.514287
Klebsiella_pneumoniae_342	0.706667	0.4	0.466667	0.373333	0.246667	0.395554	0.466668	0.466668	0.413334	0.440001	0.506668	0.520001	0.393334	0.426668	0.480001	0.453335	0.440001	0.313333	0.466668	0.493335	0.440001	0.533335	0.520001	0.440001	0.380001	0.453335	0.446668	0.480001	0.400001	0.253333	0.286666	0.326666	0.313333	0.44	0.44	0.279999	0.413333	0.266666	0.56	0.413333	0.54	0.34	0.32	0.36	0.36	0.306666	0.366666	0.306666	0.320001
Lactobacillus_acidophilus_NCFM	0.35577	0.634615	0.423078	0.403847	0.429487	0.423076	0.538463	0.48077	0.48077	0.538463	0.538463	0.538463	0.500001	0.519232	0.538463	0.519232	0.48077	0.423076	0.519232	0.519232	0.519232	0.519232	0.538463	0.500001	0.519232	0.500001	0.538463	0.538463	0.500001	0.442309	0.461539	0.423078	0.519232	0.528847	0.586538	0.51923	0.721153	0.442307	0.692307	0.538463	0.596155	0.48077	0.346155	0.673078	0.346155	0.48077	0.499999	0.519232	0.461539
Lactobacillus_casei_casei_BL23	0.415493	0.616197	0.43662	0.380282	0.369718	0.408451	0.492958	0.464789	0.43662	0.492958	0.521127	0.507042	0.450704	0.478873	0.507042	0.478873	0.450704	0.394366	0.478873	0.507042	0.478873	0.478873	0.521127	0.464789	0.43662	0.464789	0.464789	0.492958	0.43662	0.394366	0.422535	0.422535	0.478873	0.514085	0.528169	0.422535	0.683099	0.380282	0.647887	0.492958	0.619718	0.450704	0.28169	0.619718	0.309859	0.408451	0.464789	0.492958	0.408451
Lactobacillus_delbrueckii_bulgaricus_ATCC_11842	0.413462	0.687501	0.506411	0.442309	0.456732	0.500001	0.576924	0.519232	0.538463	0.596155	0.576924	0.576924	0.538463	0.576924	0.576924	0.519232	0.519232	0.538463	0.576924	0.538463	0.557693	0.557693	0.576924	0.538463	0.538463	0.538463	0.557693	0.576924	0.519232	0.500001	0.538463	0.557693	0.615386	0.576924	0.653847	0.634617	0.788463	0.564103	0.73718	0.692309	0.673078	0.576924	0.429487	0.698719	0.442309	0.557693	0.525641	0.615386	0.58654
Lactobacillus_fermentum_IFO_3956	0.386364	0.661615	0.545456	0.363637	0.368688	0.40909	0.454548	0.454548	0.454548	0.484851	0.469699	0.484851	0.409093	0.469699	0.469699	0.439396	0.424244	0.439393	0.469699	0.469699	0.439396	0.469699	0.484851	0.439396	0.409093	0.424244	0.454548	0.484851	0.409093	0.500001	0.545456	0.484849	0.606062	0.535354	0.550504	0.530302	0.626262	0.454544	0.60606	0.500001	0.606062	0.484849	0.348485	0.636365	0.409091	0.469698	0.484848	0.484849	0.469699
Lactobacillus_gasseri_ATCC_33323	0.329788	0.654257	0.496454	0.38298	0.473405	0.468086	0.510639	0.468086	0.468086	0.510639	0.531916	0.531916	0.510639	0.510639	0.510639	0.489363	0.468086	0.446809	0.489363	0.553193	0.510639	0.510639	0.531916	0.489363	0.510639	0.489363	0.510639	0.510639	0.489363	0.446809	0.489363	0.489363	0.510639	0.595746	0.659576	0.531916	0.680853	0.475178	0.645391	0.553193	0.595746	0.574469	0.326241	0.751774	0.361703	0.510639	0.539008	0.553193	0.489363
Lactobacillus_helveticus_DPC_4571	0.408164	0.566328	0.455783	0.408164	0.494899	0.428572	0.530613	0.489797	0.510205	0.530613	0.510205	0.510205	0.510205	0.530613	0.530613	0.469389	0.489797	0.489797	0.510205	0.469389	0.510205	0.510205	0.510205	0.510205	0.489797	0.489797	0.530613	0.530613	0.489797	0.428572	0.469389	0.448981	0.510205	0.510205	0.57143	0.653063	0.714287	0.537415	0.659865	0.57143	0.632654	0.469389	0.37415	0.619048	0.469389	0.510205	0.496599	0.530613	0.653063
Lactobacillus_hilgardii_ATCC_8290	0.431506	0.623287	0.520547	0.397259	0.376713	0.410958	0.520549	0.479453	0.493151	0.547946	0.561645	0.547946	0.493151	0.534247	0.534247	0.465754	0.493151	0.410958	0.534247	0.520549	0.520549	0.534247	0.561645	0.493151	0.493151	0.493151	0.50685	0.534247	0.493151	0.452054	0.49315	0.520547	0.534246	0.561643	0.575342	0.465753	0.636986	0.410958	0.609589	0.547945	0.582191	0.506849	0.383561	0.602739	0.397259	0.520547	0.417807	0.499999	0.410959
Lactobacillus_johnsonii_NCC_533	0.347458	0.661016	0.474577	0.372882	0.446328	0.423728	0.491526	0.440679	0.42373	0.491526	0.491526	0.491526	0.474577	0.474577	0.491526	0.474577	0.440679	0.406779	0.474577	0.508475	0.474577	0.474577	0.491526	0.457628	0.474577	0.457628	0.491526	0.491526	0.440679	0.474577	0.508475	0.457628	0.542374	0.567798	0.584745	0.457626	0.68644	0.440677	0.661016	0.508475	0.610171	0.491526	0.322034	0.661018	0.355933	0.474577	0.508474	0.525425	0.457628
Lactobacillus_paracasei_ATCC_25302	0.425373	0.66791	0.492537	0.41791	0.406716	0.432836	0.522388	0.492537	0.477612	0.537313	0.552239	0.537313	0.477612	0.507463	0.537313	0.507463	0.477612	0.432836	0.522388	0.537313	0.507463	0.507463	0.552239	0.492537	0.462687	0.492537	0.492537	0.522388	0.462687	0.41791	0.447761	0.447761	0.507463	0.574627	0.589552	0.462687	0.679104	0.41791	0.656716	0.537313	0.61194	0.492537	0.313433	0.701493	0.343284	0.447761	0.492537	0.477612	0.447761
Lactobacillus_reuteri_SD2112_ATCC_55730	0.391667	0.6125	0.6	0.416667	0.4375	0.466667	0.533333	0.55	0.483333	0.6	0.6	0.6	0.483333	0.55	0.6	0.55	0.5	0.483333	0.566667	0.6	0.516667	0.566667	0.6	0.5	0.466667	0.483333	0.583333	0.616667	0.483333	0.433333	0.483333	0.483333	0.533333	0.633333	0.65	0.533333	0.666667	0.45	0.666667	0.6	0.683333	0.5	0.366667	0.633333	0.466667	0.483333	0.55	0.5	0.55
Lactobacillus_sakei_sakei_23K	0.38889	0.625661	0.555556	0.380953	0.43254	0.476191	0.52381	0.492064	0.476191	0.539683	0.539683	0.555556	0.492064	0.52381	0.539683	0.492064	0.492064	0.444445	0.507937	0.555556	0.507937	0.539683	0.539683	0.492064	0.492064	0.492064	0.507937	0.52381	0.492064	0.444445	0.492064	0.52381	0.539683	0.608466	0.656085	0.52381	0.703704	0.460318	0.682541	0.555556	0.698414	0.539683	0.333334	0.698414	0.412699	0.507937	0.52381	0.555556	0.52381
Lactobacillus_salivarius_HO66_ATCC_11741	0.442624	0.704918	0.475411	0.37705	0.398907	0.393442	0.540984	0.508198	0.508198	0.540984	0.524591	0.540984	0.475411	0.508198	0.524591	0.508198	0.508198	0.426229	0.524591	0.540984	0.508198	0.540984	0.524591	0.508198	0.475411	0.491804	0.524591	0.540984	0.491804	0.508198	0.524591	0.442624	0.573771	0.549181	0.59836	0.475409	0.680327	0.459016	0.672131	0.508198	0.606558	0.459017	0.327869	0.688526	0.37705	0.442624	0.590163	0.459017	0.508198
Lactobacillus_ultunensis_DSM_16047	0.392857	0.660714	0.446429	0.428571	0.428571	0.410714	0.535714	0.482143	0.5	0.553571	0.535714	0.535714	0.482143	0.517857	0.553571	0.482143	0.482143	0.428571	0.535714	0.5	0.517857	0.517857	0.535714	0.5	0.5	0.5	0.517857	0.535714	0.482143	0.482143	0.5	0.428571	0.535714	0.526786	0.5625	0.517857	0.723214	0.464286	0.678571	0.535714	0.589286	0.464286	0.339286	0.660714	0.375	0.482143	0.482143	0.482143	0.517857
Lactococcus_lactis_cremoris_MG1363	0.381357	0.590289	0.474578	0.35854	0.424708	0.574965	0.492832	0.474579	0.45763	0.508478	0.509781	0.509781	0.492832	0.491529	0.509781	0.474579	0.45763	0.544982	0.491529	0.594528	0.475883	0.491529	0.509781	0.475883	0.474579	0.458934	0.525427	0.526731	0.45763	0.443286	0.443286	0.460235	0.511083	0.559324	0.610172	0.576273	0.627121	0.559319	0.610172	0.610172	0.610172	0.542375	0.406781	0.64407	0.440679	0.491527	0.508476	0.542375	0.536509
Megamonas_hypermegale_ART12_1	0.366667	0.441667	0.366667	0.325	0.3125	0.258333	0.475	0.4	0.425	0.475	0.416667	0.433333	0.391667	0.458333	0.425	0.383333	0.433333	0.291667	0.45	0.441667	0.433333	0.433333	0.416667	0.425	0.408333	0.408333	0.458333	0.433333	0.458333	0.35	0.383333	0.366667	0.45	0.479167	0.466667	0.391667	0.458333	0.291667	0.533333	0.416667	0.533333	0.375	0.291667	0.425	0.333333	0.379167	0.375	0.445833	0.3625
Methanobrevibacter_smithii_DSM_2375	0.147059	0.147059	0.352941	0.205882	0.25	0.294118	0.294118	0.264706	0.264706	0.264706	0.264706	0.264706	0.235294	0.264706	0.264706	0.235294	0.294118	0.441176	0.264706	0.264706	0.264706	0.264706	0.264706	0.264706	0.235294	0.264706	0.264706	0.264706	0.264706	0.176471	0.205882	0.264706	0.205882	0.205882	0.411765	0.411765	0.382353	0.352941	0.529412	0.411765	0.5	0.441176	0.264706	0.352941	0.294118	0.352941	0.352941	0.382353	0.382353
Methanosphaera_stadtmanae_DSM_3091	0.172414	0.137932	0.310346	0.24138	0.235632	0.237546	0.310346	0.275863	0.275863	0.310346	0.275863	0.275863	0.206897	0.275863	0.310346	0.275863	0.310346	0.448277	0.310346	0.275863	0.275863	0.275863	0.275863	0.275863	0.24138	0.275863	0.310346	0.310346	0.275863	0.172414	0.206897	0.24138	0.24138	0.206897	0.379312	0.448277	0.379312	0.413791	0.379312	0.379312	0.413795	0.379312	0.206897	0.344829	0.206897	0.379312	0.344829	0.379312	0.448277
Mitsuokella_multacida_DSM_20544	0.456896	0.521551	0.517241	0.439654	0.375001	0.465516	0.482759	0.448277	0.422415	0.49138	0.500001	0.500001	0.405173	0.456897	0.482759	0.431035	0.448277	0.456896	0.525863	0.448277	0.448277	0.534484	0.500001	0.448277	0.405173	0.431035	0.49138	0.517242	0.413794	0.38793	0.465516	0.499999	0.517241	0.568965	0.551723	0.499999	0.499999	0.38793	0.551723	0.568965	0.62931	0.465516	0.499999	0.482758	0.517241	0.482758	0.543103	0.517241	0.568966
Pasteurella_multocida_multocida_Pm70	0.565573	0.409835	0.344261	0.344261	0.319673	0.442622	0.459017	0.418033	0.393443	0.45082	0.459017	0.467214	0.385247	0.409837	0.483607	0.418033	0.42623	0.418032	0.418033	0.532788	0.418033	0.475411	0.459017	0.418033	0.368853	0.434427	0.42623	0.442624	0.393443	0.262294	0.303278	0.319671	0.336064	0.360655	0.368851	0.459016	0.442622	0.377048	0.499999	0.491802	0.508196	0.434425	0.344261	0.426229	0.393442	0.377048	0.360655	0.409835	0.42623
Pediococcus_pentosaceus_ATCC_25745	0.390626	0.651041	0.500002	0.359376	0.380209	0.40625	0.468751	0.468751	0.453126	0.515627	0.515627	0.515627	0.437501	0.468751	0.484377	0.468751	0.437501	0.4375	0.484377	0.515627	0.468751	0.500002	0.515627	0.453126	0.437501	0.453126	0.468751	0.500002	0.421876	0.468751	0.500002	0.453126	0.546877	0.536459	0.567708	0.46875	0.692708	0.4375	0.687501	0.468751	0.625002	0.484377	0.312501	0.656252	0.359376	0.437501	0.515625	0.515627	0.453126
Porphyromonas_gingivalis_ATCC_33277	0.395837	0.410304	0.395837	0.520839	0.74537	0.355906	0.708341	0.583339	0.64584	0.791675	0.666674	0.666674	0.666674	0.708341	0.812508	0.583339	0.562506	0.35417	0.666674	0.750008	0.583339	0.625007	0.666674	0.687507	0.687507	0.687507	0.812508	0.666674	0.708341	0.324655	0.366323	0.364587	0.40799	0.480907	0.418406	0.312503	0.418406	0.293405	0.460074	0.427088	0.480907	0.411463	0.333337	0.397573	0.418406	0.437505	0.43924	0.395837	0.381948
Proteus_mirabilis_HI4320	0.745454	0.381817	0.490908	0.399999	0.400001	0.381817	0.600001	0.509092	0.454546	0.527274	0.581819	0.600001	0.500001	0.527274	0.600001	0.509092	0.563637	0.427272	0.472728	0.563637	0.545456	0.581819	0.581819	0.545456	0.463637	0.563637	0.518183	0.545456	0.527274	0.30909	0.336362	0.372726	0.372726	0.381817	0.454544	0.454544	0.50909	0.454544	0.563636	0.527272	0.554545	0.40909	0.345453	0.418181	0.363635	0.399999	0.427272	0.399999	0.381819
Proteus_penneri_ATCC_35198	0.661016	0.440677	0.491525	0.37288	0.398306	0.37288	0.542374	0.457628	0.42373	0.491526	0.525425	0.542374	0.449153	0.474577	0.542374	0.457628	0.508475	0.398304	0.440679	0.525425	0.491526	0.525425	0.525425	0.491526	0.415255	0.508475	0.466102	0.491526	0.474577	0.288134	0.347457	0.364406	0.381355	0.389829	0.457626	0.423728	0.508474	0.423728	0.57627	0.508474	0.601694	0.449152	0.322033	0.423728	0.355931	0.389829	0.415253	0.423728	0.372882
Pseudomonas_aeruginosa_LESB58	0.484127	0.31746	0.380952	0.349206	0.261906	0.415343	0.428573	0.4127	0.349207	0.444446	0.476192	0.476192	0.38889	0.396827	0.444446	0.396827	0.396827	0.341269	0.428573	0.460319	0.428573	0.476192	0.476192	0.4127	0.341271	0.4127	0.420636	0.428573	0.365081	0.158729	0.198412	0.261904	0.230158	0.365079	0.380952	0.285714	0.349206	0.31746	0.47619	0.428571	0.468254	0.309523	0.325396	0.365079	0.31746	0.238094	0.341269	0.309523	0.317461
Salmonella_enterica_sv_Heidelberg_SL476_CVM30485	0.753521	0.352112	0.492957	0.394365	0.21831	0.40845	0.485916	0.443663	0.380282	0.464789	0.507043	0.521127	0.37324	0.422536	0.500001	0.443663	0.457747	0.345069	0.471832	0.500001	0.443663	0.535212	0.507043	0.429578	0.359155	0.443663	0.450705	0.478874	0.429578	0.211266	0.246478	0.302816	0.288731	0.422534	0.450703	0.295774	0.40845	0.281689	0.549295	0.436619	0.528168	0.330985	0.323943	0.338027	0.380281	0.295774	0.401408	0.309858	0.30986
Staphylococcus_saprophyticus_saprophyticus_ATCC_15305	0.454545	0.496211	0.439393	0.393938	0.261364	0.378787	0.424243	0.318182	0.318182	0.378788	0.409092	0.409092	0.348485	0.348485	0.409092	0.363637	0.363637	0.333332	0.348485	0.39394	0.363637	0.39394	0.409092	0.348485	0.318182	0.378788	0.348485	0.378788	0.333334	0.257575	0.287878	0.333332	0.348484	0.469696	0.499999	0.40909	0.530302	0.393938	0.560605	0.530302	0.560605	0.424242	0.318181	0.484848	0.348484	0.348484	0.348484	0.484848	0.371213
Streptococcus_gordonii_Challis_CH1	0.408162	0.729591	0.510203	0.408162	0.403062	0.591836	0.489797	0.469389	0.469389	0.530613	0.530613	0.530613	0.530613	0.489797	0.530613	0.469389	0.448981	0.551019	0.510205	0.530613	0.489797	0.510205	0.530613	0.469389	0.489797	0.469389	0.510205	0.510205	0.448981	0.448978	0.469387	0.510203	0.489795	0.653061	0.673469	0.632652	0.734693	0.530611	0.734693	0.693877	0.714285	0.591836	0.408162	0.714285	0.581632	0.551019	0.510203	0.632652	0.62245
Streptococcus_infantarius_infantarius_ATCC_BAA_102	0.470587	0.745098	0.607842	0.490195	0.382354	0.470587	0.607844	0.588236	0.588236	0.64706	0.64706	0.64706	0.568629	0.607844	0.627452	0.568629	0.568629	0.529411	0.627452	0.607844	0.607844	0.627452	0.64706	0.588236	0.568629	0.588236	0.568629	0.627452	0.549021	0.588234	0.607842	0.647058	0.647058	0.588234	0.62745	0.588234	0.745098	0.568627	0.705882	0.666666	0.647058	0.62745	0.450979	0.784313	0.431371	0.588234	0.607842	0.588234	0.578433
Streptococcus_mutans_UA159	0.433961	0.731132	0.509433	0.433961	0.334906	0.528301	0.471699	0.452831	0.452831	0.509435	0.490567	0.490567	0.452831	0.490567	0.490567	0.433963	0.433963	0.471697	0.490567	0.452831	0.452831	0.471699	0.490567	0.452831	0.433963	0.433963	0.471699	0.509435	0.433963	0.433961	0.471697	0.509433	0.528301	0.622641	0.566037	0.566037	0.641509	0.490565	0.641509	0.566037	0.660377	0.566037	0.415093	0.660377	0.509433	0.471697	0.528301	0.509433	0.537737
Streptococcus_pneumoniae_Hungary19A_6	0.490908	0.699999	0.490908	0.418181	0.350001	0.490908	0.509092	0.472728	0.472728	0.545456	0.527274	0.545456	0.454546	0.49091	0.545456	0.472728	0.472728	0.418181	0.509092	0.527274	0.49091	0.527274	0.527274	0.472728	0.454546	0.472728	0.472728	0.509092	0.454546	0.445454	0.463635	0.499999	0.499999	0.654545	0.636363	0.545454	0.727272	0.454544	0.70909	0.590908	0.672727	0.540908	0.381817	0.672727	0.436363	0.50909	0.545454	0.563636	0.513637
Streptococcus_pyogenes_M4_MGAS10750	0.441176	0.607843	0.431373	0.411765	0.431373	0.54902	0.490196	0.470588	0.470588	0.509804	0.529412	0.509804	0.490196	0.470588	0.490196	0.470588	0.45098	0.411765	0.490196	0.509804	0.490196	0.509804	0.529412	0.470588	0.470588	0.470588	0.490196	0.490196	0.431373	0.372549	0.392157	0.431373	0.431373	0.529412	0.529412	0.470588	0.627451	0.431373	0.607843	0.568627	0.588235	0.45098	0.372549	0.588235	0.470588	0.431373	0.431373	0.509804	0.578431
Streptococcus_sanguinis_SK36	0.396824	0.646825	0.507936	0.380951	0.29762	0.523809	0.460318	0.476191	0.428572	0.539683	0.52381	0.539683	0.444445	0.444445	0.52381	0.476191	0.428572	0.444444	0.492064	0.587303	0.444445	0.507937	0.52381	0.428572	0.428572	0.428572	0.492064	0.507937	0.428572	0.396824	0.412697	0.460317	0.444444	0.619047	0.619047	0.460317	0.619047	0.396824	0.682539	0.603174	0.666666	0.492063	0.365078	0.619047	0.492063	0.444444	0.507936	0.492063	0.484128
Streptococcus_suis_05ZYH33	0.519999	0.734999	0.579999	0.479999	0.335001	0.609999	0.500001	0.480001	0.480001	0.540001	0.540001	0.540001	0.460001	0.520001	0.540001	0.480001	0.460001	0.439999	0.520001	0.540001	0.500001	0.520001	0.540001	0.480001	0.460001	0.480001	0.480001	0.520001	0.440001	0.459999	0.499999	0.539999	0.539999	0.629999	0.669999	0.559999	0.719999	0.479999	0.709999	0.619999	0.75	0.599999	0.419999	0.699999	0.489999	0.519999	0.569999	0.549999	0.560001
Thermoanaerobacter_sp_X514	0.481481	0.550925	0.555555	0.481481	0.319445	0.592592	0.481482	0.537038	0.462964	0.555557	0.537038	0.537038	0.481482	0.462964	0.518519	0.518519	0.462964	0.462962	0.555557	0.537038	0.481482	0.555557	0.537038	0.481482	0.462964	0.444445	0.537038	0.518519	0.444445	0.351851	0.370369	0.425925	0.407406	0.61111	0.629629	0.425925	0.574073	0.388888	0.74074	0.574073	0.74074	0.481481	0.444443	0.518518	0.518518	0.444443	0.555555	0.444443	0.481482
Tropheryma_whipplei_Twist	0.250001	0.382814	0.312501	0.468751	0.585939	0.320314	0.593752	0.375001	0.562502	0.593752	0.406251	0.406251	0.593752	0.593752	0.562502	0.375001	0.375001	0.343751	0.375001	0.562502	0.406251	0.406251	0.406251	0.593752	0.562502	0.562502	0.593752	0.406251	0.562502	0.335939	0.367189	0.390626	0.367189	0.570314	0.351564	0.343751	0.382814	0.289063	0.445314	0.343751	0.429689	0.531252	0.312501	0.414064	0.382814	0.531252	0.382814	0.562502	0.320314
[truncated: 105 more columns]

## Sheet: Levy-Borenstein_SI_PS
	Escherichia_coli_O157_H7_EC4115	Leuconostoc_mesenteroides_mesenteroides_ATCC_8293	Coprococcus_comes_ATCC_27758	Akkermansia_muciniphila_ATCC_BAA_835	Alistipes_putredinis_DSM_17216	Anaerotruncus_colihominis_DSM_17241	Bacteroides_caccae_ATCC_43185	Bacteroides_cellulosilyticus_DSM_14838	Bacteroides_coprocola_M16_DSM_17136	Bacteroides_coprophilus_DSM_18228	Bacteroides_dorei_5_1_36_D4	Bacteroides_dorei_DSM_17855	Bacteroides_eggerthii_DSM_20697	Bacteroides_finegoldii_DSM_17565	Bacteroides_fragilis_3_1_12	Bacteroides_intestinalis_341_DSM_17393	Bacteroides_ovatus_ATCC_8483	Bacteroides_pectinophilus_ATCC_43243	Bacteroides_plebeius_M12_DSM_17135	Bacteroides_sp_2_1_7	Bacteroides_sp_2_2_4	Bacteroides_sp_4_3_47FAA	Bacteroides_sp_9_1_42FAA	Bacteroides_sp_D1	Bacteroides_stercoris_ATCC_43183	Bacteroides_thetaiotaomicron_VPI_5482	Bacteroides_uniformis_ATCC_8492	Bacteroides_vulgatus_ATCC_8482	Bacteroides_xylanisolvens_XB1A	Bifidobacterium_adolescentis_L2_32	Bifidobacterium_catenulatum_DSM_16992	Bifidobacterium_longum_longum_CCUG_52486	Bifidobacterium_pseudocatenulatum_DSM_20438	Blautia_hansenii_VPI_C7_24_DSM_20583	Bryantella_formatexigens_I_52_DSM_14469	Butyrivibrio_crossotus_DSM_2876	Catenibacterium_mitsuokai_DSM_15897	Clostridiales_sp_SS3_4	Clostridium_asparagiforme_DSM_15981	Clostridium_bartlettii_DSM_16795	Clostridium_bolteae_ATCC_BAA_613	Clostridium_leptum_DSM_753	Clostridium_methylpentosum_R2_DSM_5476	Clostridium_nexile_DSM_1787	Clostridium_scindens_ATCC_35704	Clostridium_sp_L2_50	Clostridium_sp_M62_1	Clostridium_sp_SS2_1	Collinsella_aerofaciens_ATCC_25986
Escherichia_coli_O157_H7_EC4115	0	0.0483871	0.016129	0.0322581	0.0322581	0.016129	0.0322581	0.0322581	0.016129	0.0322581	0.0645161	0.0322581	0.0322581	0.0322581	0.0322581	0.0483871	0.0483871	0.016129	0.016129	0.0483871	0.0645161	0.0322581	0.0483871	0.0645161	0.0483871	0.0645161	0.0483871	0.0483871	0.0483871	0.0322581	0.0322581	0.016129	0.0322581	0.016129	0.0322581	0	0.0322581	0.0322581	0.016129	0.0322581	0.0483871	0.0322581	0.0322581	0.016129	0	0.016129	0.0322581	0.0322581	0
Leuconostoc_mesenteroides_mesenteroides_ATCC_8293	0.424242	0	0.257576	0.272727	0.212121	0.212121	0.287879	0.287879	0.272727	0.257576	0.30303	0.30303	0.30303	0.287879	0.287879	0.257576	0.318182	0.212121	0.257576	0.30303	0.318182	0.287879	0.30303	0.333333	0.287879	0.30303	0.287879	0.30303	0.287879	0.121212	0.106061	0.166667	0.0909091	0.212121	0.227273	0.257576	0.212121	0.19697	0.242424	0.287879	0.287879	0.257576	0.181818	0.212121	0.287879	0.30303	0.19697	0.257576	0.106061
Coprococcus_comes_ATCC_27758	0.245902	0.0819672	0	0.147541	0.131148	0.0819672	0.163934	0.163934	0.131148	0.147541	0.163934	0.163934	0.163934	0.131148	0.163934	0.147541	0.163934	0.0655738	0.131148	0.163934	0.180328	0.163934	0.163934	0.180328	0.163934	0.196721	0.180328	0.163934	0.163934	0.114754	0.0983607	0.0819672	0.0983607	0.0983607	0.0819672	0.0983607	0.114754	0.0655738	0.0655738	0.131148	0.0819672	0.0819672	0.0655738	0.0655738	0.0655738	0.0983607	0.0655738	0.0655738	0.0655738
Akkermansia_muciniphila_ATCC_BAA_835	0.425926	0.222222	0.296296	0	0.12963	0.203704	0.12963	0.259259	0.148148	0.0925926	0.240741	0.240741	0.148148	0.111111	0.111111	0.240741	0.259259	0.185185	0.203704	0.166667	0.259259	0.240741	0.240741	0.166667	0.166667	0.185185	0.12963	0.222222	0.12963	0.259259	0.259259	0.222222	0.240741	0.240741	0.222222	0.222222	0.240741	0.222222	0.259259	0.259259	0.277778	0.240741	0.222222	0.240741	0.259259	0.166667	0.203704	0.240741	0.203704
Alistipes_putredinis_DSM_17216	0.5	0.288462	0.365385	0.230769	0	0.25	0.192308	0.307692	0.192308	0.173077	0.288462	0.288462	0.153846	0.173077	0.173077	0.307692	0.326923	0.288462	0.288462	0.173077	0.307692	0.307692	0.288462	0.192308	0.173077	0.192308	0.173077	0.288462	0.173077	0.365385	0.365385	0.346154	0.365385	0.365385	0.307692	0.365385	0.288462	0.326923	0.346154	0.365385	0.384615	0.346154	0.307692	0.346154	0.365385	0.288462	0.307692	0.326923	0.365385
Anaerotruncus_colihominis_DSM_17241	0.372549	0.137255	0.176471	0.196078	0.137255	0	0.235294	0.235294	0.235294	0.196078	0.215686	0.215686	0.215686	0.215686	0.196078	0.235294	0.235294	0.117647	0.215686	0.196078	0.235294	0.235294	0.215686	0.235294	0.215686	0.254902	0.215686	0.215686	0.196078	0.156863	0.156863	0.137255	0.156863	0.137255	0.137255	0.117647	0.0980392	0.117647	0.176471	0.176471	0.196078	0.0980392	0.0980392	0.117647	0.156863	0.176471	0.0784314	0.137255	0.156863
Bacteroides_caccae_ATCC_43185	0.342857	0.157143	0.228571	0.0714286	0.0428571	0.214286	0	0.157143	0.0428571	0.0142857	0.128571	0.114286	0.0285714	0.0571429	0.0142857	0.114286	0.142857	0.171429	0.1	0.0571429	0.128571	0.114286	0.128571	0.0714286	0.0571429	0.0571429	0.0571429	0.128571	0.0428571	0.2	0.2	0.171429	0.185714	0.2	0.171429	0.185714	0.2	0.228571	0.2	0.214286	0.214286	0.214286	0.185714	0.185714	0.2	0.142857	0.2	0.185714	0.171429
Bacteroides_cellulosilyticus_DSM_14838	0.209677	0.0645161	0.129032	0.0967742	0.0483871	0.145161	0.0322581	0	0.016129	0.0322581	0.0483871	0.0483871	0.0322581	0.0322581	0.0483871	0.0322581	0.0483871	0.0806452	0.0483871	0.0483871	0.0322581	0.0645161	0.0483871	0.0322581	0.0483871	0.0322581	0.0322581	0.0483871	0.016129	0.0483871	0.0483871	0.0483871	0.0483871	0.0967742	0.0967742	0.0967742	0.0967742	0.129032	0.0806452	0.145161	0.0806452	0.0645161	0.112903	0.0645161	0.112903	0.0806452	0.0967742	0.0967742	0.0967742
Bacteroides_coprocola_M16_DSM_17136	0.344828	0.172414	0.224138	0.103448	0.0344828	0.206897	0.0172414	0.103448	0	0.0172414	0.137931	0.137931	0.0172414	0.0172414	0.0344828	0.137931	0.137931	0.155172	0.12069	0.0517241	0.12069	0.137931	0.137931	0.0172414	0.0344828	0.0172414	0.0172414	0.137931	0	0.172414	0.172414	0.155172	0.172414	0.189655	0.155172	0.206897	0.206897	0.224138	0.189655	0.258621	0.189655	0.189655	0.206897	0.172414	0.206897	0.103448	0.172414	0.189655	0.189655
Bacteroides_coprophilus_DSM_18228	0.358209	0.164179	0.268657	0.0895522	0.0447761	0.238806	0.0298507	0.164179	0.0597015	0	0.134328	0.119403	0.0447761	0.0447761	0.0149254	0.149254	0.149254	0.19403	0.104478	0.0597015	0.134328	0.149254	0.134328	0.0746269	0.0746269	0.0746269	0.0597015	0.134328	0.0447761	0.19403	0.19403	0.164179	0.179104	0.223881	0.179104	0.179104	0.208955	0.208955	0.208955	0.238806	0.223881	0.208955	0.223881	0.179104	0.223881	0.134328	0.179104	0.164179	0.179104
Bacteroides_dorei_5_1_36_D4	0.264706	0.0735294	0.176471	0.0735294	0.0441176	0.147059	0.0294118	0.0588235	0.0441176	0	0	0.0147059	0.0294118	0.0294118	0.0147059	0.0441176	0.0588235	0.102941	0.0294118	0.0294118	0.0294118	0.0441176	0	0.0588235	0.0588235	0.0441176	0.0588235	0.0294118	0.0441176	0.102941	0.102941	0.0735294	0.102941	0.161765	0.102941	0.117647	0.117647	0.117647	0.132353	0.176471	0.147059	0.132353	0.147059	0.102941	0.147059	0.147059	0.102941	0.102941	0.102941
Bacteroides_dorei_DSM_17855	0.246377	0.0724638	0.15942	0.0724638	0.0289855	0.130435	0.0144928	0.057971	0.0434783	0	0.0144928	0	0.0289855	0.0289855	0	0.0434783	0.0434783	0.101449	0.0144928	0.0289855	0.0289855	0.0289855	0.0144928	0.057971	0.057971	0.0434783	0.057971	0.0289855	0.0289855	0.101449	0.101449	0.0724638	0.101449	0.144928	0.0869565	0.101449	0.115942	0.101449	0.115942	0.15942	0.130435	0.115942	0.130435	0.0869565	0.130435	0.130435	0.0869565	0.0869565	0.101449
Bacteroides_eggerthii_DSM_20697	0.380952	0.190476	0.253968	0.126984	0.031746	0.206349	0.047619	0.142857	0.047619	0.031746	0.142857	0.142857	0	0.047619	0.047619	0.142857	0.15873	0.15873	0.126984	0.0634921	0.126984	0.142857	0.142857	0.047619	0.031746	0.047619	0.047619	0.15873	0.031746	0.222222	0.222222	0.190476	0.222222	0.222222	0.174603	0.206349	0.222222	0.206349	0.222222	0.253968	0.238095	0.222222	0.206349	0.190476	0.206349	0.142857	0.190476	0.190476	0.206349
Bacteroides_finegoldii_DSM_17565	0.369231	0.184615	0.215385	0.107692	0.0461538	0.184615	0.0615385	0.153846	0.0461538	0.0153846	0.138462	0.138462	0.0461538	0	0.0461538	0.169231	0.153846	0.138462	0.107692	0.0615385	0.138462	0.138462	0.138462	0.0615385	0.0615385	0.0769231	0.0461538	0.123077	0.0461538	0.184615	0.169231	0.153846	0.169231	0.2	0.138462	0.184615	0.184615	0.2	0.184615	0.230769	0.2	0.184615	0.169231	0.169231	0.184615	0.107692	0.153846	0.169231	0.169231
Bacteroides_fragilis_3_1_12	0.333333	0.152778	0.25	0.0694444	0.0416667	0.236111	0.0138889	0.152778	0.0555556	0	0.111111	0.0972222	0.0416667	0.0416667	0	0.125	0.138889	0.194444	0.0972222	0.0416667	0.125	0.125	0.111111	0.0694444	0.0694444	0.0555556	0.0555556	0.111111	0.0416667	0.194444	0.194444	0.166667	0.180556	0.222222	0.194444	0.180556	0.208333	0.208333	0.208333	0.236111	0.222222	0.208333	0.222222	0.180556	0.222222	0.138889	0.194444	0.180556	0.180556
Bacteroides_intestinalis_341_DSM_17393	0.216667	0.0666667	0.133333	0.0833333	0.0666667	0.166667	0.0166667	0.0333333	0.05	0.0166667	0.0333333	0.0333333	0.0333333	0.05	0.0166667	0	0.0666667	0.1	0.0333333	0.0166667	0.0333333	0.05	0.0333333	0.05	0.05	0.0333333	0.05	0.0333333	0.05	0.0833333	0.0833333	0.0666667	0.0666667	0.1	0.1	0.1	0.1	0.15	0.0833333	0.15	0.1	0.1	0.133333	0.0666667	0.116667	0.116667	0.1	0.0833333	0.0833333
Bacteroides_ovatus_ATCC_8483	0.237288	0.0847458	0.118644	0.0847458	0.0338983	0.101695	0.0169492	0.0338983	0.0169492	0	0.0338983	0.0169492	0.0169492	0.0169492	0.0169492	0.0508475	0	0.0508475	0	0.0508475	0.0169492	0.0169492	0.0338983	0.0338983	0.0508475	0.0508475	0.0338983	0.0338983	0	0.0847458	0.0847458	0.0677966	0.0847458	0.101695	0.0677966	0.0847458	0.101695	0.118644	0.0847458	0.118644	0.0847458	0.0847458	0.0677966	0.0847458	0.0847458	0.101695	0.0847458	0.0847458	0.0677966
Bacteroides_pectinophilus_ATCC_43243	0.403846	0.115385	0.211538	0.211538	0.134615	0.115385	0.230769	0.230769	0.192308	0.211538	0.25	0.25	0.153846	0.192308	0.25	0.230769	0.211538	0	0.211538	0.25	0.230769	0.25	0.25	0.230769	0.173077	0.269231	0.211538	0.25	0.192308	0.173077	0.173077	0.153846	0.173077	0.173077	0.153846	0.0961538	0.134615	0.115385	0.153846	0.230769	0.192308	0.115385	0.153846	0.153846	0.192308	0.173077	0.134615	0.115385	0.115385
Bacteroides_plebeius_M12_DSM_17135	0.295082	0.0819672	0.180328	0.0983607	0.0491803	0.163934	0.0327869	0.0655738	0.0655738	0	0.0327869	0.0327869	0.0327869	0.0327869	0.0163934	0.0491803	0.0655738	0.0819672	0	0.0491803	0.0327869	0.0491803	0.0327869	0.0655738	0.0655738	0.0655738	0.0491803	0.0327869	0.0491803	0.114754	0.114754	0.0819672	0.0983607	0.131148	0.0983607	0.0983607	0.131148	0.147541	0.114754	0.163934	0.131148	0.131148	0.131148	0.0983607	0.131148	0.147541	0.0983607	0.0983607	0.0819672
Bacteroides_sp_2_1_7	0.289474	0.144737	0.197368	0.0657895	0.0394737	0.197368	0.0263158	0.118421	0.0526316	0.0131579	0.0921053	0.0921053	0.0263158	0.0263158	0.0131579	0.105263	0.131579	0.157895	0.105263	0	0.105263	0.118421	0.0921053	0.0526316	0.0526316	0.0394737	0.0526316	0.105263	0.0394737	0.157895	0.157895	0.144737	0.157895	0.184211	0.157895	0.171053	0.171053	0.184211	0.157895	0.210526	0.171053	0.171053	0.184211	0.144737	0.171053	0.105263	0.157895	0.157895	0.157895
Bacteroides_sp_2_2_4	0.278689	0.0819672	0.163934	0.0983607	0.0327869	0.131148	0.0163934	0.0327869	0.0327869	0	0.0163934	0.0163934	0	0.0163934	0.0163934	0.0327869	0.0327869	0.0655738	0	0.0327869	0	0.0163934	0.0163934	0.0327869	0.0327869	0.0327869	0.0327869	0.0327869	0.0163934	0.114754	0.114754	0.0819672	0.114754	0.131148	0.0819672	0.114754	0.114754	0.131148	0.114754	0.147541	0.131148	0.131148	0.0983607	0.0983607	0.114754	0.147541	0.0983607	0.114754	0.0983607
Bacteroides_sp_4_3_47FAA	0.238806	0.0895522	0.149254	0.0895522	0.0298507	0.134328	0.0149254	0.0597015	0.0447761	0	0.0149254	0	0.0298507	0.0298507	0	0.0447761	0.0447761	0.0895522	0	0.0298507	0.0298507	0	0.0149254	0.0597015	0.0597015	0.0447761	0.0597015	0.0298507	0.0298507	0.0895522	0.0895522	0.0597015	0.104478	0.134328	0.0746269	0.104478	0.119403	0.119403	0.104478	0.164179	0.119403	0.119403	0.119403	0.0895522	0.119403	0.134328	0.0746269	0.0895522	0.0895522
Bacteroides_sp_9_1_42FAA	0.26087	0.0724638	0.173913	0.0724638	0.0434783	0.144928	0.0289855	0.057971	0.0434783	0	0	0.0144928	0.0289855	0.0289855	0.0144928	0.0434783	0.057971	0.101449	0.0289855	0.0289855	0.0289855	0.0434783	0	0.057971	0.057971	0.0434783	0.057971	0.0289855	0.0434783	0.101449	0.101449	0.0724638	0.101449	0.15942	0.101449	0.115942	0.115942	0.115942	0.130435	0.173913	0.144928	0.130435	0.144928	0.101449	0.144928	0.144928	0.101449	0.101449	0.101449
Bacteroides_sp_D1	0.323077	0.153846	0.215385	0.0769231	0.0307692	0.2	0.0153846	0.0923077	0	0	0.107692	0.107692	0	0	0.0153846	0.107692	0.107692	0.153846	0.0923077	0.0307692	0.0923077	0.107692	0.107692	0	0.0153846	0.0153846	0.0153846	0.107692	0	0.169231	0.169231	0.153846	0.169231	0.184615	0.169231	0.2	0.184615	0.215385	0.184615	0.230769	0.184615	0.184615	0.184615	0.169231	0.2	0.107692	0.184615	0.2	0.184615
Bacteroides_stercoris_ATCC_43183	0.366667	0.183333	0.233333	0.116667	0.0333333	0.216667	0.0333333	0.133333	0.0333333	0.0166667	0.133333	0.133333	0	0.0333333	0.0333333	0.133333	0.15	0.15	0.116667	0.05	0.116667	0.133333	0.133333	0.0333333	0	0.0333333	0.0166667	0.15	0.0166667	0.2	0.2	0.166667	0.2	0.2	0.15	0.2	0.2	0.216667	0.2	0.25	0.216667	0.2	0.2	0.166667	0.2	0.116667	0.166667	0.183333	0.2
Bacteroides_thetaiotaomicron_VPI_5482	0.323077	0.153846	0.215385	0.0769231	0.0307692	0.215385	0	0.107692	0.0153846	0	0.0923077	0.0923077	0	0.0153846	0	0.0923077	0.123077	0.153846	0.0923077	0.0153846	0.0923077	0.0923077	0.0923077	0.0153846	0.0153846	0	0.0307692	0.107692	0.0153846	0.184615	0.184615	0.153846	0.184615	0.2	0.169231	0.2	0.184615	0.215385	0.184615	0.230769	0.2	0.2	0.184615	0.169231	0.2	0.123077	0.184615	0.2	0.184615
Bacteroides_uniformis_ATCC_8492	0.309859	0.169014	0.225352	0.0985915	0.0422535	0.211268	0.028169	0.126761	0.0422535	0.028169	0.140845	0.140845	0.028169	0.0422535	0.0422535	0.140845	0.140845	0.169014	0.126761	0.056338	0.126761	0.15493	0.140845	0.056338	0.0422535	0.056338	0	0.126761	0.0140845	0.183099	0.183099	0.169014	0.169014	0.183099	0.169014	0.169014	0.183099	0.211268	0.197183	0.225352	0.197183	0.183099	0.211268	0.15493	0.197183	0.112676	0.169014	0.15493	0.169014
Bacteroides_vulgatus_ATCC_8482	0.276923	0.0769231	0.169231	0.0615385	0.0461538	0.138462	0.0153846	0.0615385	0.0461538	0.0153846	0.0307692	0.0307692	0.0307692	0.0307692	0.0153846	0.0307692	0.0615385	0.107692	0.0307692	0.0461538	0.0461538	0.0615385	0.0307692	0.0615385	0.0615385	0.0615385	0.0461538	0	0.0461538	0.107692	0.107692	0.0923077	0.0923077	0.138462	0.107692	0.107692	0.138462	0.138462	0.138462	0.169231	0.138462	0.123077	0.153846	0.107692	0.153846	0.138462	0.123077	0.0923077	0.107692
Bacteroides_xylanisolvens_XB1A	0.353846	0.184615	0.230769	0.107692	0.0615385	0.215385	0.0461538	0.153846	0.0461538	0.0307692	0.153846	0.138462	0.0461538	0.0461538	0.0461538	0.169231	0.138462	0.153846	0.123077	0.0769231	0.138462	0.138462	0.153846	0.0615385	0.0769231	0.0769231	0.0615385	0.153846	0	0.184615	0.184615	0.169231	0.184615	0.2	0.169231	0.184615	0.2	0.230769	0.215385	0.230769	0.215385	0.2	0.184615	0.184615	0.215385	0.123077	0.184615	0.184615	0.184615
Bifidobacterium_adolescentis_L2_32	0.404255	0.0638298	0.191489	0.234043	0.191489	0.234043	0.255319	0.234043	0.234043	0.234043	0.255319	0.255319	0.255319	0.234043	0.255319	0.234043	0.255319	0.212766	0.234043	0.276596	0.255319	0.234043	0.255319	0.255319	0.255319	0.255319	0.255319	0.255319	0.234043	0	0.0212766	0.12766	0.0212766	0.212766	0.234043	0.255319	0.212766	0.234043	0.276596	0.319149	0.255319	0.255319	0.148936	0.212766	0.276596	0.255319	0.212766	0.234043	0.12766
Bifidobacterium_catenulatum_DSM_16992	0.4	0.04	0.18	0.24	0.2	0.2	0.26	0.22	0.22	0.22	0.26	0.26	0.26	0.2	0.26	0.22	0.24	0.18	0.22	0.28	0.26	0.22	0.26	0.26	0.24	0.26	0.24	0.26	0.22	0.04	0	0.12	0	0.2	0.2	0.24	0.22	0.2	0.24	0.3	0.22	0.22	0.12	0.18	0.24	0.24	0.18	0.22	0.1
Bifidobacterium_longum_longum_CCUG_52486	0.34	0.06	0.16	0.12	0.14	0.12	0.16	0.16	0.16	0.14	0.16	0.16	0.16	0.14	0.16	0.14	0.18	0.08	0.14	0.18	0.16	0.14	0.16	0.18	0.16	0.18	0.18	0.18	0.16	0.12	0.1	0	0.1	0.16	0.12	0.1	0.1	0.12	0.14	0.22	0.14	0.14	0.1	0.1	0.16	0.14	0.08	0.1	0.08
Bifidobacterium_pseudocatenulatum_DSM_20438	0.418182	0.0545455	0.2	0.236364	0.218182	0.218182	0.236364	0.218182	0.218182	0.2	0.254545	0.254545	0.254545	0.2	0.236364	0.2	0.236364	0.2	0.2	0.272727	0.254545	0.218182	0.254545	0.254545	0.236364	0.254545	0.218182	0.236364	0.218182	0.0545455	0.0181818	0.127273	0	0.2	0.218182	0.236364	0.236364	0.218182	0.254545	0.290909	0.236364	0.236364	0.145455	0.2	0.254545	0.254545	0.2	0.218182	0.109091
Blautia_hansenii_VPI_C7_24_DSM_20583	0.453125	0.140625	0.203125	0.15625	0.09375	0.1875	0.1875	0.265625	0.140625	0.140625	0.28125	0.28125	0.15625	0.15625	0.171875	0.25	0.28125	0.171875	0.21875	0.171875	0.28125	0.28125	0.28125	0.1875	0.15625	0.203125	0.15625	0.265625	0.15625	0.171875	0.15625	0.1875	0.140625	0	0.140625	0.234375	0.171875	0.203125	0.203125	0.25	0.203125	0.109375	0.171875	0.125	0.1875	0.140625	0.140625	0.078125	0.140625
Bryantella_formatexigens_I_52_DSM_14469	0.373134	0.0895522	0.149254	0.19403	0.134328	0.104478	0.179104	0.208955	0.179104	0.149254	0.19403	0.179104	0.164179	0.164179	0.179104	0.19403	0.19403	0.0746269	0.149254	0.179104	0.19403	0.179104	0.19403	0.223881	0.164179	0.238806	0.179104	0.208955	0.149254	0.149254	0.119403	0.119403	0.119403	0.104478	0	0.134328	0.0895522	0.0895522	0.119403	0.164179	0.134328	0.134328	0.0895522	0.0746269	0.119403	0.179104	0.0597015	0.0895522	0.0746269
Butyrivibrio_crossotus_DSM_2876	0.44	0.12	0.18	0.22	0.18	0.08	0.24	0.26	0.24	0.22	0.26	0.26	0.18	0.22	0.24	0.24	0.26	0.06	0.22	0.26	0.26	0.28	0.26	0.26	0.22	0.3	0.22	0.24	0.24	0.22	0.2	0.16	0.18	0.18	0.14	0	0.14	0.12	0.16	0.2	0.2	0.12	0.12	0.12	0.14	0.16	0.14	0.08	0.08
Catenibacterium_mitsuokai_DSM_15897	0.387097	0.0806452	0.193548	0.193548	0.145161	0.129032	0.225806	0.241935	0.209677	0.209677	0.209677	0.209677	0.209677	0.209677	0.209677	0.209677	0.258065	0.112903	0.209677	0.177419	0.225806	0.225806	0.209677	0.241935	0.225806	0.241935	0.241935	0.225806	0.225806	0.129032	0.145161	0.145161	0.145161	0.145161	0.0967742	0.16129	0	0.145161	0.129032	0.209677	0.177419	0.177419	0.129032	0.129032	0.209677	0.225806	0.0483871	0.129032	0.112903
Clostridiales_sp_SS3_4	0.461538	0.173077	0.192308	0.269231	0.134615	0.115385	0.288462	0.288462	0.269231	0.25	0.288462	0.288462	0.211538	0.269231	0.269231	0.288462	0.288462	0.115385	0.269231	0.288462	0.288462	0.307692	0.288462	0.288462	0.25	0.307692	0.269231	0.269231	0.25	0.173077	0.153846	0.153846	0.153846	0.192308	0.173077	0.134615	0.153846	0	0.192308	0.173077	0.25	0.192308	0.134615	0.134615	0.192308	0.211538	0.115385	0.153846	0.153846
Clostridium_asparagiforme_DSM_15981	0.278481	0.0506329	0.126582	0.126582	0.0759494	0.0886076	0.113924	0.139241	0.113924	0.101266	0.126582	0.113924	0.126582	0.126582	0.113924	0.126582	0.126582	0.0506329	0.101266	0.126582	0.126582	0.126582	0.126582	0.139241	0.139241	0.139241	0.151899	0.139241	0.126582	0.0886076	0.0759494	0.0759494	0.0886076	0.101266	0.0506329	0.101266	0.0379747	0.0759494	0	0.139241	0.0632911	0.101266	0.0886076	0.0379747	0.101266	0.126582	0.0379747	0.0759494	0.0506329
Clostridium_bartlettii_DSM_16795	0.328571	0.114286	0.157143	0.185714	0.0857143	0.0857143	0.2	0.228571	0.2	0.171429	0.214286	0.214286	0.142857	0.2	0.2	0.2	0.242857	0.0714286	0.185714	0.214286	0.228571	0.228571	0.214286	0.242857	0.171429	0.228571	0.185714	0.2	0.228571	0.142857	0.128571	0.1	0.114286	0.142857	0.142857	0.0571429	0.114286	0.0714286	0.171429	0	0.214286	0.128571	0.0428571	0.114286	0.142857	0.128571	0.128571	0.1	0.0714286
Clostridium_bolteae_ATCC_BAA_613	0.280488	0.0365854	0.0853659	0.134146	0.0731707	0.0731707	0.121951	0.121951	0.097561	0.097561	0.134146	0.121951	0.134146	0.097561	0.121951	0.121951	0.109756	0.0365854	0.097561	0.134146	0.134146	0.121951	0.134146	0.134146	0.134146	0.146341	0.134146	0.134146	0.109756	0.0853659	0.0487805	0.0609756	0.0609756	0.0853659	0.0487805	0.097561	0.0487805	0.0609756	0.0243902	0.121951	0	0.0609756	0.0609756	0.0243902	0.0609756	0.0853659	0.0365854	0.0487805	0.0243902
Clostridium_leptum_DSM_753	0.409836	0.147541	0.213115	0.163934	0.0819672	0.163934	0.196721	0.295082	0.163934	0.147541	0.295082	0.295082	0.180328	0.163934	0.180328	0.278689	0.295082	0.180328	0.262295	0.196721	0.311475	0.278689	0.295082	0.213115	0.147541	0.213115	0.163934	0.278689	0.163934	0.163934	0.147541	0.163934	0.147541	0.114754	0.213115	0.180328	0.229508	0.213115	0.262295	0.213115	0.262295	0	0.163934	0.180328	0.229508	0.0983607	0.213115	0.0819672	0.180328
Clostridium_methylpentosum_R2_DSM_5476	0.395833	0.125	0.1875	0.270833	0.1875	0.0625	0.3125	0.333333	0.3125	0.3125	0.333333	0.3125	0.270833	0.291667	0.3125	0.333333	0.333333	0.125	0.3125	0.3125	0.333333	0.333333	0.3125	0.333333	0.291667	0.333333	0.3125	0.3125	0.3125	0.1875	0.166667	0.1875	0.166667	0.229167	0.208333	0.1875	0.125	0.145833	0.1875	0.1875	0.25	0.125	0	0.104167	0.208333	0.208333	0.125	0.1875	0.145833
Clostridium_nexile_DSM_1787	0.383333	0.0666667	0.15	0.2	0.116667	0.1	0.2	0.2	0.166667	0.166667	0.2	0.2	0.166667	0.183333	0.2	0.183333	0.216667	0.0666667	0.15	0.2	0.2	0.2	0.2	0.216667	0.166667	0.216667	0.2	0.216667	0.183333	0.116667	0.1	0.1	0.1	0.0833333	0.0666667	0.133333	0.133333	0.1	0.116667	0.2	0.166667	0.1	0.1	0	0.116667	0.183333	0.05	0.133333	0.0833333
Clostridium_scindens_ATCC_35704	0.38	0.16	0.12	0.18	0.12	0.08	0.22	0.22	0.18	0.18	0.22	0.22	0.14	0.18	0.22	0.22	0.22	0.02	0.18	0.22	0.22	0.24	0.22	0.22	0.18	0.26	0.2	0.22	0.2	0.16	0.14	0.1	0.14	0.12	0.1	0.08	0.12	0.12	0.1	0.18	0.1	0.08	0.08	0.08	0	0.12	0.08	0.08	0.08
Clostridium_sp_L2_50	0.38	0.16	0.16	0.1	0.1	0.14	0.14	0.26	0.12	0.12	0.26	0.26	0.1	0.1	0.14	0.26	0.26	0.12	0.24	0.14	0.26	0.28	0.26	0.14	0.1	0.18	0.12	0.26	0.12	0.2	0.18	0.14	0.18	0.06	0.16	0.14	0.14	0.22	0.18	0.22	0.18	0.02	0.12	0.16	0.16	0	0.16	0	0.14
Clostridium_sp_M62_1	0.383333	0.0833333	0.2	0.216667	0.133333	0.0833333	0.2	0.233333	0.2	0.183333	0.216667	0.2	0.216667	0.2	0.2	0.233333	0.216667	0.1	0.183333	0.216667	0.216667	0.216667	0.216667	0.233333	0.25	0.266667	0.233333	0.2	0.2	0.133333	0.116667	0.116667	0.133333	0.116667	0.0833333	0.15	0.0833333	0.0666667	0.116667	0.2	0.15	0.133333	0.116667	0.0666667	0.166667	0.183333	0	0.133333	0.0833333
Clostridium_sp_SS2_1	0.442623	0.180328	0.196721	0.131148	0.114754	0.163934	0.131148	0.245902	0.131148	0.114754	0.229508	0.229508	0.131148	0.114754	0.131148	0.213115	0.262295	0.114754	0.213115	0.131148	0.262295	0.229508	0.229508	0.180328	0.131148	0.163934	0.147541	0.245902	0.163934	0.245902	0.213115	0.180328	0.229508	0.131148	0.163934	0.163934	0.163934	0.196721	0.163934	0.245902	0.163934	0.0983607	0.163934	0.163934	0.180328	0.114754	0.163934	0	0.131148
Collinsella_aerofaciens_ATCC_25986	0.438596	0.0701754	0.263158	0.157895	0.157895	0.122807	0.22807	0.210526	0.157895	0.175439	0.22807	0.245614	0.192982	0.192982	0.22807	0.192982	0.210526	0.0877193	0.175439	0.245614	0.22807	0.22807	0.22807	0.22807	0.210526	0.263158	0.192982	0.22807	0.210526	0.157895	0.122807	0.105263	0.122807	0.175439	0.192982	0.105263	0.192982	0.140351	0.22807	0.22807	0.192982	0.122807	0.175439	0.157895	0.175439	0.192982	0.157895	0.192982	0
Coprobacillus_sp_D7	0.393939	0.030303	0.166667	0.212121	0.151515	0.0909091	0.212121	0.257576	0.227273	0.19697	0.242424	0.242424	0.242424	0.227273	0.227273	0.212121	0.272727	0.106061	0.19697	0.227273	0.257576	0.242424	0.242424	0.272727	0.227273	0.257576	0.227273	0.227273	0.242424	0.121212	0.0909091	0.121212	0.0909091	0.121212	0.0909091	0.151515	0.0454545	0.121212	0.121212	0.212121	0.151515	0.151515	0.0909091	0.0757576	0.166667	0.19697	0.0757576	0.0909091	0.0909091
Coprococcus_eutactus_ATCC_27759	0.4	0.181818	0.181818	0.109091	0.109091	0.145455	0.145455	0.254545	0.127273	0.127273	0.254545	0.254545	0.109091	0.127273	0.145455	0.254545	0.254545	0.127273	0.236364	0.145455	0.254545	0.272727	0.254545	0.145455	0.109091	0.181818	0.127273	0.254545	0.127273	0.2	0.2	0.145455	0.2	0.0909091	0.163636	0.145455	0.163636	0.218182	0.2	0.236364	0.2	0.0181818	0.163636	0.163636	0.2	0.0545455	0.181818	0.0363636	0.145455
Dorea_formicigenerans_ATCC_27755	0.444444	0.166667	0.166667	0.203704	0.185185	0.111111	0.240741	0.259259	0.222222	0.203704	0.277778	0.259259	0.222222	0.222222	0.240741	0.240741	0.240741	0.111111	0.203704	0.277778	0.277778	0.259259	0.277778	0.277778	0.240741	0.314815	0.240741	0.259259	0.240741	0.203704	0.185185	0.148148	0.166667	0.185185	0.148148	0.12963	0.185185	0.166667	0.12963	0.259259	0.12963	0.12963	0.12963	0.111111	0.12963	0.240741	0.12963	0.0925926	0.0555556
Dorea_longicatena_DSM_13814	0.344262	0.0983607	0.0819672	0.196721	0.147541	0.131148	0.196721	0.196721	0.180328	0.163934	0.196721	0.196721	0.147541	0.163934	0.196721	0.180328	0.213115	0.0819672	0.163934	0.196721	0.196721	0.196721	0.196721	0.213115	0.163934	0.229508	0.196721	0.196721	0.196721	0.147541	0.131148	0.0983607	0.131148	0.131148	0.0983607	0.114754	0.131148	0.114754	0.0819672	0.196721	0.114754	0.147541	0.0819672	0.0819672	0.0983607	0.163934	0.0819672	0.0655738	0.0655738
Enterococcus_faecalis_TX0104	0.472727	0.127273	0.272727	0.272727	0.163636	0.127273	0.327273	0.309091	0.272727	0.272727	0.309091	0.309091	0.272727	0.272727	0.309091	0.272727	0.327273	0.163636	0.254545	0.290909	0.345455	0.290909	0.309091	0.363636	0.272727	0.327273	0.309091	0.327273	0.327273	0.2	0.163636	0.181818	0.163636	0.236364	0.2	0.218182	0.2	0.145455	0.218182	0.272727	0.254545	0.236364	0.145455	0.2	0.254545	0.309091	0.2	0.2	0.109091
Eubacterium_biforme_DSM_3989	0.454545	0.136364	0.25	0.227273	0.181818	0.136364	0.272727	0.25	0.227273	0.25	0.272727	0.272727	0.25	0.227273	0.272727	0.272727	0.25	0.0909091	0.227273	0.272727	0.25	0.272727	0.272727	0.25	0.272727	0.295455	0.25	0.272727	0.25	0.227273	0.159091	0.159091	0.181818	0.227273	0.181818	0.181818	0.113636	0.113636	0.159091	0.181818	0.204545	0.113636	0.0909091	0.159091	0.227273	0.227273	0.136364	0.204545	0.0681818
Eubacterium_hallii_DSM_3353	0.377358	0.113208	0.0943396	0.150943	0.132075	0.0566038	0.169811	0.169811	0.150943	0.150943	0.188679	0.169811	0.132075	0.132075	0.169811	0.188679	0.188679	0.0377358	0.150943	0.169811	0.188679	0.188679	0.169811	0.188679	0.150943	0.207547	0.169811	0.169811	0.188679	0.132075	0.132075	0.0754717	0.132075	0.150943	0.0943396	0.0566038	0.0943396	0.113208	0.0943396	0.188679	0.0943396	0.0754717	0.0943396	0.0754717	0.0943396	0.113208	0.0754717	0.0377358	0.0566038
Eubacterium_rectale_M104_1	0.387097	0.0967742	0.145161	0.193548	0.16129	0.112903	0.193548	0.177419	0.16129	0.16129	0.193548	0.193548	0.177419	0.16129	0.193548	0.177419	0.177419	0.0967742	0.16129	0.193548	0.193548	0.193548	0.193548	0.193548	0.16129	0.209677	0.177419	0.193548	0.177419	0.129032	0.129032	0.129032	0.129032	0.145161	0.112903	0.129032	0.145161	0.112903	0.112903	0.225806	0.145161	0.129032	0.16129	0.0645161	0.16129	0.193548	0.0967742	0.112903	0.0806452
Eubacterium_siraeum_70_3	0.472222	0.194444	0.277778	0.305556	0.25	0.166667	0.305556	0.333333	0.305556	0.333333	0.333333	0.333333	0.305556	0.333333	0.333333	0.333333	0.361111	0.25	0.333333	0.333333	0.333333	0.333333	0.333333	0.361111	0.333333	0.333333	0.305556	0.333333	0.305556	0.166667	0.194444	0.194444	0.194444	0.277778	0.277778	0.277778	0.222222	0.222222	0.305556	0.333333	0.333333	0.277778	0.194444	0.194444	0.333333	0.361111	0.194444	0.194444	0.222222
Eubacterium_ventriosum_ATCC_27560	0.464286	0.107143	0.178571	0.214286	0.142857	0.160714	0.25	0.232143	0.196429	0.196429	0.232143	0.232143	0.178571	0.196429	0.232143	0.214286	0.25	0.0892857	0.178571	0.232143	0.232143	0.232143	0.232143	0.25	0.196429	0.25	0.232143	0.25	0.232143	0.160714	0.142857	0.107143	0.142857	0.178571	0.125	0.142857	0.125	0.125	0.142857	0.214286	0.178571	0.178571	0.107143	0.0892857	0.178571	0.232143	0.107143	0.107143	0.0535714
Faecalibacterium_prausnitzii_SL3_3	0.396552	0.0862069	0.224138	0.172414	0.12069	0.0862069	0.224138	0.224138	0.189655	0.189655	0.206897	0.206897	0.189655	0.189655	0.206897	0.224138	0.224138	0.0862069	0.172414	0.206897	0.206897	0.224138	0.206897	0.224138	0.206897	0.241379	0.189655	0.206897	0.189655	0.12069	0.103448	0.12069	0.12069	0.155172	0.0862069	0.12069	0.103448	0.103448	0.172414	0.172414	0.224138	0.155172	0.137931	0.103448	0.155172	0.172414	0.137931	0.155172	0.0862069
Gordonibacter_pamelaeae_7_10_1_bT_DSM_19378	0.478261	0.26087	0.304348	0.304348	0.26087	0.304348	0.347826	0.347826	0.304348	0.347826	0.391304	0.391304	0.304348	0.347826	0.391304	0.347826	0.347826	0.26087	0.347826	0.391304	0.347826	0.391304	0.391304	0.347826	0.304348	0.391304	0.347826	0.391304	0.347826	0.217391	0.217391	0.217391	0.217391	0.26087	0.347826	0.26087	0.26087	0.347826	0.304348	0.26087	0.347826	0.26087	0.217391	0.26087	0.304348	0.26087	0.347826	0.26087	0.173913
Holdemania_filiformis_VPI_J1_31B_1_DSM_12042	0.44	0.14	0.32	0.3	0.14	0.16	0.28	0.26	0.26	0.24	0.28	0.28	0.24	0.26	0.28	0.26	0.26	0.16	0.24	0.28	0.26	0.26	0.28	0.28	0.26	0.28	0.26	0.3	0.26	0.2	0.16	0.16	0.18	0.24	0.2	0.22	0.16	0.12	0.18	0.22	0.26	0.26	0.14	0.16	0.24	0.3	0.16	0.22	0.12
Parabacteroides_distasonis_ATCC_8503	0.30137	0.150685	0.205479	0.0684932	0.0410959	0.205479	0.0273973	0.136986	0.0547945	0.0136986	0.109589	0.0958904	0.0410959	0.0410959	0.0136986	0.123288	0.136986	0.178082	0.109589	0.0136986	0.123288	0.123288	0.109589	0.0684932	0.0684932	0.0547945	0.0684932	0.123288	0.0410959	0.164384	0.164384	0.150685	0.164384	0.191781	0.164384	0.178082	0.178082	0.191781	0.164384	0.219178	0.178082	0.178082	0.191781	0.150685	0.178082	0.109589	0.164384	0.164384	0.164384
Parabacteroides_johnsonii_DSM_18315	0.291667	0.152778	0.222222	0.0694444	0.0555556	0.222222	0.0138889	0.138889	0.0555556	0.0138889	0.125	0.111111	0.0416667	0.0555556	0.0138889	0.111111	0.138889	0.180556	0.111111	0.0416667	0.125	0.125	0.125	0.0694444	0.0694444	0.0555556	0.0555556	0.125	0.0416667	0.166667	0.166667	0.152778	0.152778	0.194444	0.166667	0.166667	0.194444	0.194444	0.180556	0.208333	0.194444	0.180556	0.194444	0.166667	0.194444	0.111111	0.166667	0.152778	0.166667
Parabacteroides_merdae_ATCC_43184	0.285714	0.171429	0.2	0.0714286	0.0428571	0.2	0.0285714	0.128571	0.0428571	0.0285714	0.128571	0.114286	0.0285714	0.0428571	0.0285714	0.128571	0.128571	0.171429	0.128571	0.0428571	0.128571	0.128571	0.128571	0.0571429	0.0571429	0.0571429	0.0428571	0.128571	0.0142857	0.157143	0.157143	0.157143	0.157143	0.185714	0.157143	0.171429	0.185714	0.185714	0.185714	0.214286	0.185714	0.157143	0.185714	0.157143	0.185714	0.0857143	0.157143	0.157143	0.185714
Prevotella_copri_CB7_DSM_18205	0.45283	0.264151	0.283019	0.150943	0.113208	0.207547	0.0943396	0.207547	0.0943396	0.0754717	0.207547	0.207547	0.0566038	0.0754717	0.0943396	0.226415	0.207547	0.188679	0.188679	0.0943396	0.188679	0.207547	0.207547	0.0943396	0.0754717	0.132075	0.0566038	0.207547	0.0566038	0.283019	0.283019	0.226415	0.283019	0.245283	0.207547	0.245283	0.226415	0.283019	0.264151	0.283019	0.264151	0.245283	0.207547	0.226415	0.245283	0.150943	0.188679	0.207547	0.226415
Pseudoflavonifractor_capillosus_ATCC_29799	0.421053	0.105263	0.22807	0.192982	0.0701754	0.0701754	0.22807	0.210526	0.192982	0.192982	0.210526	0.210526	0.157895	0.192982	0.210526	0.210526	0.210526	0.0526316	0.192982	0.22807	0.210526	0.22807	0.210526	0.210526	0.192982	0.22807	0.192982	0.210526	0.192982	0.140351	0.122807	0.140351	0.140351	0.140351	0.122807	0.105263	0.122807	0.140351	0.175439	0.175439	0.175439	0.122807	0.0877193	0.122807	0.157895	0.157895	0.122807	0.157895	0.0877193
Roseburia_intestinalis_M50_1	0.327869	0.114754	0.163934	0.131148	0.114754	0.0655738	0.147541	0.147541	0.147541	0.114754	0.131148	0.131148	0.114754	0.114754	0.131148	0.163934	0.131148	0.0327869	0.131148	0.131148	0.131148	0.163934	0.131148	0.147541	0.147541	0.180328	0.131148	0.131148	0.114754	0.114754	0.114754	0.0819672	0.114754	0.163934	0.0819672	0.0819672	0.0655738	0.114754	0.0983607	0.163934	0.147541	0.0819672	0.114754	0.0819672	0.131148	0.114754	0.0983607	0.0655738	0.0819672
Ruminococcus_bromii_L2_63	0.393939	0.151515	0.30303	0.242424	0.181818	0.181818	0.272727	0.30303	0.272727	0.30303	0.30303	0.30303	0.242424	0.30303	0.30303	0.272727	0.333333	0.212121	0.30303	0.30303	0.30303	0.30303	0.30303	0.30303	0.272727	0.30303	0.30303	0.30303	0.30303	0.151515	0.151515	0.151515	0.151515	0.242424	0.212121	0.212121	0.242424	0.242424	0.30303	0.272727	0.30303	0.181818	0.242424	0.212121	0.272727	0.272727	0.242424	0.181818	0.181818
Ruminococcus_gnavus_ATCC_29149	0.40625	0.078125	0.125	0.171875	0.125	0.078125	0.1875	0.171875	0.140625	0.15625	0.203125	0.1875	0.15625	0.15625	0.1875	0.171875	0.1875	0.0625	0.140625	0.171875	0.1875	0.1875	0.1875	0.1875	0.15625	0.21875	0.171875	0.1875	0.15625	0.109375	0.09375	0.109375	0.09375	0.046875	0.046875	0.125	0.09375	0.109375	0.109375	0.1875	0.125	0.078125	0.078125	0.015625	0.109375	0.15625	0.046875	0.109375	0.078125
Ruminococcus_lactaris_ATCC_29176	0.381818	0.0909091	0.0909091	0.2	0.145455	0.127273	0.218182	0.2	0.181818	0.181818	0.218182	0.218182	0.163636	0.163636	0.218182	0.2	0.218182	0.0727273	0.181818	0.218182	0.218182	0.218182	0.218182	0.218182	0.181818	0.236364	0.2	0.218182	0.2	0.127273	0.109091	0.109091	0.109091	0.127273	0.109091	0.127273	0.127273	0.127273	0.109091	0.181818	0.109091	0.109091	0.0909091	0.0909091	0.109091	0.145455	0.109091	0.0545455	0.0727273
Ruminococcus_obeum_A2_162	0.47619	0.111111	0.206349	0.206349	0.190476	0.174603	0.206349	0.206349	0.190476	0.174603	0.206349	0.206349	0.190476	0.190476	0.206349	0.190476	0.222222	0.126984	0.174603	0.222222	0.206349	0.222222	0.222222	0.222222	0.174603	0.238095	0.206349	0.238095	0.190476	0.15873	0.15873	0.126984	0.15873	0.206349	0.142857	0.206349	0.142857	0.174603	0.15873	0.269841	0.238095	0.190476	0.174603	0.111111	0.222222	0.253968	0.15873	0.15873	0.142857
Ruminococcus_sp_SR1_5	0.414286	0.1	0.142857	0.171429	0.157143	0.128571	0.2	0.2	0.171429	0.171429	0.2	0.2	0.185714	0.185714	0.2	0.185714	0.214286	0.1	0.157143	0.2	0.2	0.214286	0.214286	0.214286	0.171429	0.228571	0.2	0.228571	0.2	0.128571	0.142857	0.1	0.128571	0.142857	0.1	0.142857	0.142857	0.157143	0.128571	0.228571	0.185714	0.171429	0.157143	0.0714286	0.142857	0.2	0.1	0.114286	0.0857143
Ruminococcus_torques_L2_14	0.348485	0.0757576	0.0909091	0.181818	0.121212	0.121212	0.19697	0.181818	0.166667	0.151515	0.19697	0.181818	0.181818	0.151515	0.181818	0.181818	0.19697	0.0757576	0.136364	0.181818	0.181818	0.181818	0.181818	0.19697	0.181818	0.212121	0.181818	0.19697	0.166667	0.151515	0.121212	0.106061	0.136364	0.121212	0.0606061	0.106061	0.106061	0.0606061	0.0909091	0.166667	0.151515	0.166667	0.106061	0.0606061	0.0909091	0.136364	0.0606061	0.0757576	0.0909091
Streptococcus_thermophilus_LMD_9	0.454545	0.0681818	0.295455	0.204545	0.159091	0.0909091	0.272727	0.25	0.227273	0.227273	0.25	0.25	0.227273	0.227273	0.25	0.227273	0.272727	0.113636	0.227273	0.272727	0.272727	0.25	0.25	0.272727	0.227273	0.272727	0.25	0.25	0.25	0.0909091	0.0909091	0.0909091	0.0909091	0.204545	0.204545	0.181818	0.136364	0.159091	0.227273	0.272727	0.25	0.159091	0.181818	0.181818	0.25	0.25	0.159091	0.227273	0.113636
Subdoligranulum_variabile_DSM_15176	0.35	0.0666667	0.166667	0.15	0.1	0.05	0.166667	0.166667	0.15	0.133333	0.15	0.15	0.116667	0.15	0.15	0.15	0.166667	0.05	0.133333	0.15	0.15	0.166667	0.15	0.166667	0.116667	0.183333	0.15	0.166667	0.15	0.116667	0.116667	0.0833333	0.116667	0.1	0.0666667	0.0833333	0.1	0.116667	0.133333	0.183333	0.133333	0.0833333	0.1	0.0833333	0.116667	0.133333	0.0666667	0.133333	0.05
Clostridium_symbiosum_WAL_14163	0.338983	0.0847458	0.135593	0.186441	0.0847458	0.0847458	0.152542	0.169492	0.135593	0.135593	0.169492	0.152542	0.135593	0.152542	0.152542	0.169492	0.152542	0.0508475	0.135593	0.169492	0.169492	0.169492	0.169492	0.169492	0.152542	0.186441	0.169492	0.152542	0.169492	0.0847458	0.0677966	0.0677966	0.0677966	0.101695	0.101695	0.118644	0.0508475	0.0677966	0.0847458	0.135593	0.0847458	0.0508475	0.0677966	0.0338983	0.118644	0.101695	0.0338983	0.0508475	0.0338983
Actinobacillus_pleuropneumoniae_sv_7_AP76	0.216667	0.0833333	0.1	0.0833333	0.0333333	0.0833333	0.1	0.116667	0.1	0.1	0.133333	0.1	0.0833333	0.116667	0.1	0.116667	0.116667	0.05	0.1	0.116667	0.133333	0.1	0.116667	0.133333	0.116667	0.116667	0.116667	0.116667	0.116667	0.0666667	0.0666667	0.0666667	0.0666667	0.0833333	0.1	0.05	0.1	0.1	0.1	0.133333	0.1	0.0666667	0.0666667	0.0833333	0.05	0.0833333	0.1	0.0833333	0.0333333
Actinomyces_odontolyticus_ATCC_17982	0.425532	0.0851064	0.234043	0.212766	0.212766	0.170213	0.276596	0.276596	0.255319	0.255319	0.276596	0.276596	0.276596	0.255319	0.276596	0.255319	0.297872	0.12766	0.234043	0.276596	0.276596	0.255319	0.276596	0.297872	0.276596	0.276596	0.297872	0.297872	0.276596	0.12766	0.106383	0.0851064	0.106383	0.212766	0.191489	0.191489	0.170213	0.170213	0.191489	0.276596	0.234043	0.170213	0.148936	0.12766	0.212766	0.212766	0.148936	0.212766	0.170213
Anaerococcus_hydrogenalis_DSM_7454	0.490196	0.176471	0.254902	0.294118	0.176471	0.176471	0.27451	0.27451	0.27451	0.254902	0.254902	0.254902	0.254902	0.254902	0.254902	0.27451	0.313725	0.196078	0.254902	0.254902	0.294118	0.294118	0.27451	0.294118	0.27451	0.294118	0.254902	0.27451	0.27451	0.235294	0.215686	0.235294	0.235294	0.215686	0.215686	0.254902	0.156863	0.235294	0.235294	0.254902	0.27451	0.254902	0.176471	0.215686	0.27451	0.294118	0.176471	0.215686	0.176471
Anaerofustis_stercorihominis_DSM_17244	0.35	0.15	0.175	0.225	0.225	0.2	0.275	0.3	0.25	0.275	0.275	0.3	0.25	0.3	0.3	0.275	0.325	0.225	0.3	0.275	0.3	0.3	0.275	0.3	0.275	0.325	0.3	0.275	0.3	0.125	0.125	0.125	0.125	0.225	0.225	0.225	0.175	0.225	0.225	0.2	0.25	0.2	0.1	0.2	0.275	0.25	0.2	0.2	0.1
Anaerostipes_caccae_DSM_14662	0.338028	0.126761	0.126761	0.0985915	0.084507	0.126761	0.112676	0.183099	0.084507	0.084507	0.197183	0.197183	0.0985915	0.084507	0.112676	0.183099	0.197183	0.0985915	0.169014	0.112676	0.211268	0.197183	0.197183	0.126761	0.0985915	0.140845	0.0985915	0.197183	0.0985915	0.169014	0.140845	0.140845	0.15493	0.028169	0.112676	0.140845	0.140845	0.15493	0.126761	0.183099	0.126761	0.0422535	0.112676	0.112676	0.126761	0.0422535	0.112676	0	0.112676
Bifidobacterium_angulatum_DSM_20098	0.354167	0.0208333	0.166667	0.1875	0.1875	0.166667	0.208333	0.208333	0.208333	0.1875	0.229167	0.229167	0.229167	0.1875	0.208333	0.1875	0.229167	0.166667	0.1875	0.229167	0.229167	0.208333	0.229167	0.229167	0.229167	0.229167	0.208333	0.208333	0.208333	0.0416667	0.0208333	0.104167	0	0.145833	0.166667	0.1875	0.166667	0.1875	0.208333	0.270833	0.1875	0.208333	0.125	0.145833	0.208333	0.208333	0.145833	0.166667	0.0625
Bifidobacterium_animalis_lactis_AD011	0.375	0.025	0.225	0.2	0.175	0.1	0.225	0.225	0.2	0.2	0.225	0.225	0.2	0.225	0.225	0.175	0.25	0.1	0.2	0.225	0.225	0.2	0.225	0.25	0.2	0.225	0.25	0.25	0.225	0.075	0.075	0.05	0.075	0.15	0.15	0.15	0.1	0.15	0.175	0.25	0.225	0.2	0.175	0.125	0.2	0.2	0.1	0.175	0.125
Bifidobacterium_bifidum_NCIMB_41171	0.347826	0.108696	0.173913	0.130435	0.152174	0.108696	0.173913	0.195652	0.173913	0.130435	0.195652	0.195652	0.195652	0.130435	0.173913	0.173913	0.195652	0.108696	0.130435	0.195652	0.195652	0.152174	0.195652	0.217391	0.195652	0.23913	0.152174	0.152174	0.173913	0.130435	0.108696	0.0434783	0.0869565	0.130435	0.108696	0.108696	0.152174	0.152174	0.195652	0.23913	0.195652	0.152174	0.130435	0.130435	0.173913	0.173913	0.0869565	0.108696	0.0652174
Bifidobacterium_breve_DSM_20213	0.326531	0.0408163	0.142857	0.122449	0.122449	0.102041	0.163265	0.142857	0.142857	0.122449	0.163265	0.163265	0.163265	0.142857	0.163265	0.122449	0.163265	0.0816327	0.122449	0.163265	0.163265	0.122449	0.163265	0.183673	0.142857	0.163265	0.163265	0.183673	0.142857	0.102041	0.0816327	0.0204082	0.0816327	0.122449	0.102041	0.122449	0.102041	0.102041	0.122449	0.183673	0.122449	0.142857	0.102041	0.0612245	0.142857	0.163265	0.0612245	0.0816327	0.0612245
Bifidobacterium_dentium_ATCC_27678	0.346939	0	0.142857	0.183673	0.163265	0.142857	0.204082	0.163265	0.163265	0.163265	0.204082	0.204082	0.204082	0.163265	0.204082	0.163265	0.183673	0.122449	0.163265	0.22449	0.204082	0.163265	0.204082	0.204082	0.183673	0.204082	0.183673	0.204082	0.163265	0.0204082	0	0.102041	0	0.122449	0.142857	0.183673	0.163265	0.142857	0.183673	0.22449	0.163265	0.163265	0.0816327	0.122449	0.183673	0.183673	0.122449	0.163265	0.0612245
Bifidobacterium_gallicum_DSM_20093	0.375	0.0625	0.145833	0.1875	0.166667	0.166667	0.1875	0.166667	0.166667	0.145833	0.1875	0.1875	0.1875	0.166667	0.1875	0.145833	0.1875	0.125	0.145833	0.166667	0.1875	0.145833	0.1875	0.208333	0.166667	0.1875	0.1875	0.208333	0.166667	0.104167	0.0833333	0.104167	0.0833333	0.145833	0.104167	0.229167	0.104167	0.166667	0.104167	0.208333	0.145833	0.1875	0.104167	0.104167	0.1875	0.229167	0.104167	0.125	0.0833333
Blautia_hydrogenotrophica_DSM_10507	0.435484	0.16129	0.209677	0.129032	0.0967742	0.16129	0.145161	0.258065	0.129032	0.112903	0.274194	0.258065	0.16129	0.145161	0.145161	0.241935	0.241935	0.145161	0.209677	0.177419	0.274194	0.258065	0.274194	0.177419	0.145161	0.209677	0.129032	0.258065	0.129032	0.241935	0.209677	0.209677	0.209677	0.0806452	0.145161	0.177419	0.177419	0.209677	0.16129	0.225806	0.177419	0.0806452	0.193548	0.177419	0.177419	0.112903	0.16129	0.0645161	0.145161
Butyrivibrio_fibrisolvens_16_4	0.44898	0.142857	0.163265	0.204082	0.163265	0.0816327	0.204082	0.183673	0.163265	0.183673	0.22449	0.22449	0.163265	0.183673	0.22449	0.183673	0.183673	0.0816327	0.183673	0.22449	0.204082	0.204082	0.22449	0.204082	0.142857	0.22449	0.163265	0.22449	0.163265	0.163265	0.142857	0.163265	0.142857	0.142857	0.122449	0.122449	0.163265	0.163265	0.163265	0.204082	0.204082	0.122449	0.122449	0.0612245	0.142857	0.183673	0.122449	0.122449	0.122449
Campylobacter_concisus_13826	0.37931	0.0689655	0.206897	0.137931	0.103448	0.103448	0.172414	0.206897	0.172414	0.206897	0.206897	0.206897	0.172414	0.206897	0.206897	0.172414	0.206897	0.103448	0.206897	0.206897	0.206897	0.206897	0.206897	0.206897	0.172414	0.206897	0.206897	0.206897	0.206897	0.103448	0.103448	0.103448	0.103448	0.137931	0.137931	0.137931	0.172414	0.241379	0.172414	0.275862	0.172414	0.137931	0.172414	0.137931	0.172414	0.172414	0.137931	0.172414	0.137931
Campylobacter_hominis_ATCC_BAA_381	0.321429	0.0357143	0.142857	0.107143	0.107143	0.0714286	0.142857	0.178571	0.142857	0.178571	0.178571	0.178571	0.142857	0.178571	0.178571	0.142857	0.178571	0.0357143	0.178571	0.178571	0.178571	0.178571	0.178571	0.178571	0.142857	0.178571	0.178571	0.178571	0.178571	0.0714286	0.0714286	0.0714286	0.0714286	0.107143	0.107143	0.0714286	0.142857	0.178571	0.107143	0.25	0.107143	0.107143	0.142857	0.107143	0.142857	0.107143	0.107143	0.107143	0.107143
Candidatus_Sulcia_muelleri_GWSS	0.818182	0.727273	0.727273	0.181818	0.181818	0.727273	0.272727	0.818182	0.272727	0.272727	0.818182	0.818182	0.272727	0.272727	0.272727	0.818182	0.818182	0.727273	0.818182	0.272727	0.818182	0.818182	0.818182	0.272727	0.272727	0.272727	0.272727	0.818182	0.272727	0.727273	0.727273	0.727273	0.727273	0.181818	0.636364	0.727273	0.818182	0.727273	0.818182	0.818182	0.727273	0.181818	0.727273	0.727273	0.727273	0.181818	0.727273	0.181818	0.727273
Citrobacter_koseri_ATCC_BAA_895	0.0422535	0.028169	0.0422535	0.028169	0.0422535	0.0140845	0.0422535	0.056338	0.0422535	0.0422535	0.056338	0.0422535	0.0422535	0.056338	0.0422535	0.056338	0.0422535	0.028169	0.0422535	0.056338	0.056338	0.0422535	0.056338	0.056338	0.056338	0.0704225	0.056338	0.056338	0.0422535	0.056338	0.056338	0.0422535	0.056338	0.0140845	0.0422535	0.0140845	0.0422535	0.0422535	0.056338	0.0422535	0.0704225	0.028169	0.0140845	0.0422535	0.0140845	0.028169	0.056338	0.0422535	0.0140845
Citrobacter_sp_30_2	0.0769231	0.0512821	0.0512821	0.0512821	0.0512821	0.0384615	0.0512821	0.0641026	0.0512821	0.0512821	0.0641026	0.0512821	0.0512821	0.0641026	0.0512821	0.0512821	0.0769231	0.0384615	0.0384615	0.0641026	0.0769231	0.0512821	0.0641026	0.0897436	0.0641026	0.0769231	0.0769231	0.0769231	0.0769231	0.0641026	0.0641026	0.0384615	0.0641026	0.025641	0.0512821	0.025641	0.0512821	0.0512821	0.0384615	0.0512821	0.0769231	0.0641026	0.0384615	0.0384615	0.0128205	0.0512821	0.0512821	0.0512821	0.025641
Clostridium_difficile_630	0.297297	0.108108	0.121622	0.162162	0.0675676	0.0540541	0.175676	0.189189	0.148649	0.148649	0.189189	0.175676	0.148649	0.175676	0.162162	0.189189	0.189189	0.0675676	0.162162	0.175676	0.202703	0.202703	0.189189	0.202703	0.175676	0.216216	0.175676	0.189189	0.175676	0.135135	0.108108	0.0945946	0.121622	0.0945946	0.135135	0.0540541	0.0675676	0.0810811	0.148649	0.0540541	0.148649	0.0675676	0.027027	0.0675676	0.0675676	0.0675676	0.0810811	0.0810811	0.0675676
Clostridium_hylemonae_DSM_15053	0.316667	0.1	0.0833333	0.15	0.1	0.0833333	0.15	0.166667	0.116667	0.1	0.166667	0.15	0.133333	0.15	0.15	0.15	0.15	0.05	0.1	0.166667	0.166667	0.15	0.166667	0.183333	0.133333	0.2	0.166667	0.183333	0.133333	0.116667	0.1	0.0833333	0.1	0.0833333	0.05	0.116667	0.0666667	0.1	0.0333333	0.133333	0.0666667	0.05	0.0666667	0.05	0.05	0.116667	0.05	0.05	0.0833333
Clostridium_perfringens_ATCC_13124	0.3875	0.0875	0.1625	0.15	0.0875	0.125	0.1375	0.2125	0.1125	0.1	0.225	0.2125	0.15	0.125	0.1375	0.2	0.2	0.1375	0.175	0.1375	0.225	0.2	0.225	0.1625	0.125	0.1625	0.1375	0.225	0.125	0.15	0.125	0.1375	0.1375	0.0625	0.1375	0.175	0.125	0.1375	0.1375	0.1875	0.1375	0.1	0.1125	0.1125	0.15	0.1	0.1125	0.05	0.1
Clostridium_phytofermentans_ISDg	0.428571	0.157143	0.185714	0.142857	0.0714286	0.114286	0.142857	0.214286	0.114286	0.114286	0.242857	0.242857	0.128571	0.114286	0.157143	0.228571	0.214286	0.142857	0.2	0.157143	0.242857	0.242857	0.257143	0.171429	0.114286	0.171429	0.1	0.257143	0.1	0.2	0.185714	0.2	0.185714	0.114286	0.142857	0.171429	0.185714	0.171429	0.2	0.228571	0.228571	0.142857	0.2	0.171429	0.171429	0.142857	0.171429	0.0714286	0.171429
Clostridium_ramosum_VPI_0427_DSM_1402	0.384615	0.0461538	0.153846	0.2	0.153846	0.0923077	0.2	0.246154	0.215385	0.184615	0.230769	0.230769	0.230769	0.215385	0.215385	0.2	0.261538	0.107692	0.184615	0.215385	0.246154	0.230769	0.230769	0.261538	0.215385	0.261538	0.215385	0.215385	0.230769	0.123077	0.0923077	0.107692	0.0923077	0.107692	0.0923077	0.153846	0.0461538	0.138462	0.123077	0.215385	0.138462	0.138462	0.0769231	0.0769231	0.153846	0.184615	0.0769231	0.0769231	0.0769231
Clostridium_sp_7_2_43FAA	0.27027	0.0135135	0.121622	0.0945946	0.0540541	0.027027	0.0945946	0.135135	0.0945946	0.0945946	0.121622	0.108108	0.108108	0.108108	0.108108	0.121622	0.121622	0.0135135	0.0945946	0.121622	0.121622	0.121622	0.121622	0.135135	0.108108	0.121622	0.135135	0.135135	0.135135	0.0675676	0.0540541	0.0405405	0.0675676	0.0810811	0.0540541	0.0405405	0.0135135	0.0675676	0.0405405	0.0945946	0.0810811	0.0675676	0.0675676	0.0135135	0.0540541	0.0675676	0.0405405	0.0405405	0.027027
Clostridium_spiroforme_DSM_1552	0.438596	0.122807	0.210526	0.245614	0.210526	0.175439	0.263158	0.315789	0.298246	0.263158	0.280702	0.280702	0.245614	0.280702	0.263158	0.263158	0.333333	0.140351	0.263158	0.263158	0.298246	0.298246	0.280702	0.315789	0.263158	0.315789	0.280702	0.263158	0.298246	0.192982	0.192982	0.175439	0.175439	0.192982	0.157895	0.210526	0.0877193	0.157895	0.157895	0.245614	0.192982	0.175439	0.122807	0.140351	0.22807	0.263158	0.122807	0.157895	0.122807
Collinsella_intestinalis_DSM_13280	0.538462	0.102564	0.25641	0.282051	0.128205	0.205128	0.230769	0.25641	0.25641	0.230769	0.230769	0.230769	0.205128	0.25641	0.230769	0.230769	0.282051	0.179487	0.230769	0.205128	0.230769	0.230769	0.230769	0.25641	0.230769	0.230769	0.25641	0.25641	0.25641	0.153846	0.153846	0.153846	0.153846	0.230769	0.153846	0.282051	0.153846	0.205128	0.179487	0.282051	0.205128	0.205128	0.179487	0.153846	0.25641	0.333333	0.128205	0.230769	0.153846
Collinsella_stercoris_DSM_13279	0.477273	0.113636	0.25	0.25	0.159091	0.136364	0.227273	0.204545	0.204545	0.181818	0.227273	0.227273	0.181818	0.204545	0.227273	0.204545	0.204545	0.113636	0.181818	0.227273	0.204545	0.204545	0.227273	0.227273	0.181818	0.25	0.204545	0.25	0.204545	0.181818	0.181818	0.136364	0.181818	0.227273	0.159091	0.227273	0.204545	0.159091	0.181818	0.25	0.204545	0.181818	0.159091	0.181818	0.227273	0.272727	0.136364	0.227273	0.0909091
Cronobacter_sakazakii_ATCC_BAA_894	0.0882353	0.0441176	0.0441176	0.0147059	0.0735294	0.0147059	0.0588235	0.0735294	0.0588235	0.0588235	0.0882353	0.0588235	0.0735294	0.0735294	0.0588235	0.0882353	0.0735294	0.0441176	0.0588235	0.0735294	0.0882353	0.0588235	0.0735294	0.0882353	0.0882353	0.0882353	0.0882353	0.0735294	0.0735294	0.0735294	0.0735294	0.0441176	0.0735294	0.0294118	0.0441176	0.0294118	0.0588235	0.0441176	0.0441176	0.0588235	0.0735294	0.0441176	0.0294118	0.0441176	0.0147059	0.0294118	0.0441176	0.0294118	0.0294118
Desulfovibrio_piger_ATCC_29098	0.375	0.125	0.2	0.15	0.175	0.2	0.2	0.225	0.2	0.2	0.25	0.25	0.2	0.225	0.225	0.175	0.225	0.15	0.2	0.25	0.25	0.225	0.25	0.25	0.2	0.25	0.2	0.225	0.225	0.175	0.125	0.125	0.1	0.2	0.225	0.15	0.225	0.2	0.225	0.2	0.225	0.175	0.15	0.2	0.2	0.225	0.275	0.2	0.075
Desulfovibrio_vulgaris_Miyazaki_F	0.307692	0.134615	0.173077	0.0576923	0.153846	0.192308	0.153846	0.173077	0.153846	0.134615	0.173077	0.173077	0.153846	0.173077	0.153846	0.153846	0.173077	0.153846	0.134615	0.173077	0.173077	0.173077	0.173077	0.173077	0.173077	0.192308	0.153846	0.153846	0.173077	0.173077	0.153846	0.134615	0.134615	0.192308	0.211538	0.153846	0.173077	0.153846	0.153846	0.192308	0.192308	0.134615	0.134615	0.173077	0.173077	0.192308	0.173077	0.153846	0.0961538
Enterobacter_cancerogenus_ATCC_35316	0.056338	0.028169	0.0422535	0.028169	0.0422535	0.0140845	0.0422535	0.056338	0.0422535	0.0422535	0.056338	0.0422535	0.0422535	0.056338	0.0422535	0.056338	0.056338	0.028169	0.0422535	0.056338	0.0704225	0.0422535	0.056338	0.0704225	0.056338	0.0704225	0.056338	0.056338	0.056338	0.056338	0.056338	0.0422535	0.056338	0.0140845	0.028169	0.0140845	0.0422535	0.028169	0.0422535	0.0422535	0.0704225	0.028169	0.0140845	0.0422535	0	0.028169	0.0422535	0.028169	0.0140845
Enterobacter_sp_638	0.056338	0.028169	0.028169	0.0140845	0.0422535	0	0.028169	0.0422535	0.028169	0.028169	0.056338	0.028169	0.0422535	0.0422535	0.028169	0.056338	0.0422535	0.028169	0.028169	0.0422535	0.056338	0.028169	0.0422535	0.056338	0.056338	0.056338	0.056338	0.0422535	0.0422535	0.0422535	0.0422535	0.028169	0.0422535	0	0.0140845	0.0140845	0.0422535	0.028169	0.028169	0.0422535	0.056338	0.028169	0.0140845	0.028169	0	0.0140845	0.028169	0.0140845	0.0140845
Enterococcus_faecalis_TX1322	0.409836	0.114754	0.229508	0.245902	0.131148	0.114754	0.278689	0.278689	0.245902	0.245902	0.262295	0.262295	0.229508	0.245902	0.262295	0.245902	0.295082	0.147541	0.229508	0.245902	0.295082	0.262295	0.262295	0.311475	0.245902	0.278689	0.278689	0.278689	0.295082	0.180328	0.147541	0.163934	0.147541	0.196721	0.163934	0.180328	0.147541	0.131148	0.180328	0.229508	0.213115	0.196721	0.114754	0.163934	0.213115	0.262295	0.163934	0.163934	0.0819672
Enterococcus_sp_7L76	0.484375	0.203125	0.296875	0.328125	0.15625	0.1875	0.328125	0.328125	0.296875	0.3125	0.328125	0.328125	0.296875	0.3125	0.328125	0.296875	0.34375	0.203125	0.296875	0.3125	0.34375	0.3125	0.328125	0.359375	0.3125	0.328125	0.328125	0.34375	0.34375	0.28125	0.234375	0.265625	0.25	0.234375	0.21875	0.265625	0.25	0.1875	0.234375	0.296875	0.265625	0.296875	0.203125	0.21875	0.25	0.328125	0.21875	0.234375	0.171875
Escherichia_fergusonii_UMN026_ATCC_35469	0.0588235	0.0588235	0.0294118	0.0294118	0.0294118	0	0.0294118	0.0441176	0.0294118	0.0294118	0.0588235	0.0294118	0.0294118	0.0441176	0.0294118	0.0588235	0.0294118	0.0147059	0.0294118	0.0441176	0.0441176	0.0294118	0.0441176	0.0441176	0.0441176	0.0588235	0.0441176	0.0441176	0.0294118	0.0441176	0.0441176	0.0294118	0.0441176	0.0294118	0.0147059	0	0.0441176	0.0147059	0.0294118	0.0441176	0.0588235	0.0294118	0.0147059	0.0294118	0	0.0147059	0.0294118	0	0
Eubacterium_dolichum_DSM_3991	0.45	0.075	0.3	0.2	0.125	0.075	0.2	0.2	0.2	0.175	0.225	0.225	0.2	0.2	0.2	0.2	0.2	0.075	0.175	0.225	0.2	0.225	0.225	0.2	0.225	0.225	0.175	0.2	0.2	0.175	0.15	0.175	0.15	0.175	0.15	0.15	0.1	0.175	0.125	0.15	0.2	0.15	0.15	0.15	0.2	0.225	0.125	0.15	0.075
Finegoldia_magna_ATCC_29328	0.5	0.131579	0.184211	0.289474	0.210526	0.184211	0.289474	0.289474	0.289474	0.289474	0.289474	0.289474	0.263158	0.289474	0.289474	0.289474	0.289474	0.210526	0.289474	0.263158	0.289474	0.289474	0.289474	0.289474	0.263158	0.315789	0.263158	0.289474	0.263158	0.210526	0.210526	0.184211	0.210526	0.236842	0.184211	0.289474	0.157895	0.236842	0.184211	0.315789	0.210526	0.210526	0.131579	0.210526	0.263158	0.289474	0.131579	0.236842	0.131579
Fusobacterium_nucleatum_nucleatum_ATCC_25586	0.4	0.145455	0.218182	0.2	0.145455	0.163636	0.272727	0.254545	0.218182	0.236364	0.254545	0.272727	0.2	0.254545	0.272727	0.272727	0.272727	0.145455	0.236364	0.272727	0.254545	0.272727	0.254545	0.254545	0.236364	0.272727	0.236364	0.272727	0.236364	0.127273	0.109091	0.0909091	0.127273	0.2	0.2	0.163636	0.145455	0.145455	0.254545	0.127273	0.254545	0.145455	0.109091	0.163636	0.181818	0.2	0.2	0.181818	0.109091
Haemophilus_influenzae_NTHi_86_028NP	0.34	0.1	0.18	0.14	0.08	0.14	0.18	0.18	0.16	0.16	0.22	0.18	0.16	0.18	0.18	0.2	0.16	0.1	0.16	0.2	0.18	0.18	0.2	0.18	0.18	0.2	0.18	0.2	0.16	0.1	0.1	0.08	0.1	0.16	0.16	0.1	0.14	0.16	0.14	0.22	0.14	0.1	0.14	0.12	0.12	0.14	0.14	0.14	0.08
Haemophilus_parasuis_SH0165	0.34	0.14	0.2	0.16	0.14	0.14	0.22	0.24	0.2	0.2	0.22	0.22	0.2	0.24	0.22	0.24	0.22	0.12	0.22	0.24	0.24	0.22	0.22	0.24	0.24	0.26	0.24	0.24	0.22	0.14	0.14	0.1	0.14	0.2	0.2	0.14	0.16	0.2	0.16	0.24	0.14	0.12	0.14	0.18	0.16	0.18	0.18	0.16	0.08
Helicobacter_pullorum_MIT_98_5489	0.4	0.171429	0.171429	0.142857	0.142857	0.114286	0.2	0.2	0.2	0.171429	0.228571	0.228571	0.2	0.2	0.2	0.2	0.2	0.142857	0.171429	0.228571	0.2	0.228571	0.228571	0.2	0.2	0.228571	0.171429	0.2	0.2	0.171429	0.142857	0.114286	0.114286	0.171429	0.171429	0.0857143	0.2	0.2	0.171429	0.257143	0.2	0.114286	0.171429	0.114286	0.2	0.171429	0.171429	0.0857143	0.0571429
Klebsiella_pneumoniae_342	0.0533333	0.0133333	0.0266667	0.0266667	0.04	0	0.04	0.04	0.04	0.04	0.04	0.04	0.04	0.04	0.04	0.04	0.04	0.0133333	0.04	0.04	0.04	0.04	0.04	0.04	0.0533333	0.04	0.0533333	0.04	0.04	0.0266667	0.0266667	0.0266667	0.0266667	0	0.0133333	0.0133333	0.04	0.0133333	0.0266667	0.0266667	0.0533333	0.0133333	0.0133333	0.0133333	0	0.0133333	0.0266667	0.0133333	0.0133333
Lactobacillus_acidophilus_NCFM	0.519231	0.0961538	0.288462	0.288462	0.25	0.230769	0.307692	0.346154	0.346154	0.288462	0.307692	0.307692	0.326923	0.326923	0.288462	0.307692	0.365385	0.230769	0.288462	0.288462	0.326923	0.326923	0.307692	0.346154	0.326923	0.326923	0.307692	0.307692	0.326923	0.173077	0.153846	0.25	0.153846	0.25	0.230769	0.269231	0.173077	0.25	0.230769	0.346154	0.307692	0.307692	0.134615	0.192308	0.307692	0.346154	0.173077	0.25	0.115385
Lactobacillus_casei_casei_BL23	0.408451	0.056338	0.267606	0.197183	0.15493	0.140845	0.225352	0.253521	0.211268	0.183099	0.225352	0.239437	0.253521	0.225352	0.225352	0.211268	0.28169	0.15493	0.197183	0.225352	0.267606	0.239437	0.225352	0.28169	0.253521	0.253521	0.253521	0.239437	0.267606	0.15493	0.126761	0.15493	0.126761	0.169014	0.15493	0.211268	0.112676	0.183099	0.15493	0.28169	0.197183	0.225352	0.169014	0.15493	0.239437	0.267606	0.15493	0.169014	0.0985915
Lactobacillus_delbrueckii_bulgaricus_ATCC_11842	0.461538	0.0576923	0.307692	0.25	0.153846	0.153846	0.25	0.288462	0.269231	0.230769	0.25	0.25	0.230769	0.25	0.230769	0.230769	0.307692	0.134615	0.230769	0.269231	0.269231	0.269231	0.25	0.288462	0.25	0.269231	0.25	0.25	0.269231	0.192308	0.153846	0.153846	0.153846	0.211538	0.192308	0.153846	0.115385	0.173077	0.211538	0.230769	0.269231	0.211538	0.153846	0.173077	0.230769	0.25	0.153846	0.211538	0.134615
Lactobacillus_fermentum_IFO_3956	0.424242	0.0606061	0.181818	0.287879	0.242424	0.181818	0.348485	0.348485	0.287879	0.272727	0.348485	0.348485	0.348485	0.318182	0.333333	0.318182	0.363636	0.212121	0.272727	0.333333	0.363636	0.30303	0.348485	0.363636	0.30303	0.363636	0.30303	0.287879	0.348485	0.106061	0.0757576	0.166667	0.0606061	0.212121	0.212121	0.227273	0.181818	0.212121	0.19697	0.318182	0.272727	0.227273	0.121212	0.181818	0.257576	0.272727	0.166667	0.19697	0.0454545
Lactobacillus_gasseri_ATCC_33323	0.531915	0.148936	0.297872	0.297872	0.212766	0.170213	0.319149	0.319149	0.319149	0.276596	0.297872	0.297872	0.297872	0.297872	0.297872	0.297872	0.340426	0.191489	0.276596	0.297872	0.319149	0.297872	0.297872	0.340426	0.276596	0.319149	0.297872	0.319149	0.297872	0.212766	0.191489	0.191489	0.191489	0.255319	0.212766	0.234043	0.191489	0.234043	0.255319	0.319149	0.319149	0.212766	0.191489	0.170213	0.276596	0.319149	0.170213	0.255319	0.191489
Lactobacillus_helveticus_DPC_4571	0.510204	0.142857	0.326531	0.22449	0.204082	0.142857	0.285714	0.306122	0.285714	0.285714	0.306122	0.306122	0.265306	0.285714	0.285714	0.265306	0.326531	0.163265	0.285714	0.326531	0.306122	0.306122	0.306122	0.306122	0.285714	0.306122	0.265306	0.285714	0.285714	0.244898	0.204082	0.204082	0.204082	0.244898	0.244898	0.204082	0.142857	0.22449	0.244898	0.306122	0.285714	0.22449	0.163265	0.204082	0.265306	0.285714	0.183673	0.22449	0.163265
Lactobacillus_hilgardii_ATCC_8290	0.410959	0.0547945	0.191781	0.191781	0.178082	0.136986	0.232877	0.260274	0.219178	0.191781	0.232877	0.232877	0.219178	0.205479	0.232877	0.246575	0.260274	0.123288	0.205479	0.232877	0.246575	0.232877	0.219178	0.273973	0.232877	0.260274	0.246575	0.246575	0.232877	0.109589	0.0958904	0.123288	0.0821918	0.191781	0.164384	0.178082	0.123288	0.150685	0.191781	0.232877	0.246575	0.191781	0.123288	0.150685	0.191781	0.205479	0.136986	0.150685	0.0958904
Lactobacillus_johnsonii_NCC_533	0.525424	0.101695	0.288136	0.305085	0.254237	0.237288	0.322034	0.338983	0.338983	0.288136	0.322034	0.322034	0.338983	0.322034	0.305085	0.305085	0.355932	0.237288	0.288136	0.305085	0.338983	0.322034	0.322034	0.355932	0.322034	0.338983	0.305085	0.322034	0.322034	0.186441	0.152542	0.254237	0.152542	0.254237	0.237288	0.288136	0.20339	0.254237	0.237288	0.322034	0.305085	0.288136	0.152542	0.20339	0.305085	0.355932	0.186441	0.254237	0.118644
Lactobacillus_paracasei_ATCC_25302	0.432836	0.0597015	0.253731	0.208955	0.164179	0.149254	0.253731	0.283582	0.223881	0.208955	0.253731	0.268657	0.268657	0.253731	0.253731	0.238806	0.313433	0.164179	0.208955	0.253731	0.298507	0.268657	0.253731	0.313433	0.268657	0.283582	0.283582	0.268657	0.298507	0.149254	0.134328	0.149254	0.119403	0.179104	0.164179	0.223881	0.134328	0.19403	0.179104	0.283582	0.238806	0.223881	0.179104	0.149254	0.238806	0.283582	0.164179	0.208955	0.0895522
Lactobacillus_reuteri_SD2112_ATCC_55730	0.4	0.0833333	0.216667	0.133333	0.15	0.116667	0.2	0.216667	0.2	0.166667	0.2	0.2	0.2	0.166667	0.183333	0.183333	0.216667	0.133333	0.183333	0.2	0.216667	0.216667	0.2	0.233333	0.216667	0.233333	0.2	0.183333	0.2	0.15	0.116667	0.116667	0.1	0.183333	0.15	0.166667	0.116667	0.183333	0.166667	0.233333	0.183333	0.15	0.15	0.15	0.2	0.216667	0.133333	0.133333	0.0833333
Lactobacillus_sakei_sakei_23K	0.47619	0.0793651	0.222222	0.238095	0.15873	0.15873	0.285714	0.301587	0.253968	0.253968	0.285714	0.269841	0.285714	0.269841	0.269841	0.269841	0.301587	0.174603	0.238095	0.269841	0.301587	0.269841	0.285714	0.31746	0.285714	0.301587	0.301587	0.301587	0.269841	0.15873	0.111111	0.126984	0.126984	0.174603	0.142857	0.190476	0.111111	0.15873	0.174603	0.269841	0.206349	0.190476	0.15873	0.126984	0.206349	0.238095	0.126984	0.15873	0.111111
Lactobacillus_salivarius_HO66_ATCC_11741	0.393443	0.0491803	0.213115	0.295082	0.229508	0.180328	0.295082	0.327869	0.245902	0.245902	0.327869	0.311475	0.311475	0.327869	0.295082	0.295082	0.344262	0.229508	0.245902	0.311475	0.344262	0.262295	0.327869	0.344262	0.278689	0.327869	0.278689	0.262295	0.327869	0.0983607	0.0983607	0.180328	0.0819672	0.180328	0.196721	0.245902	0.163934	0.213115	0.196721	0.311475	0.295082	0.229508	0.147541	0.163934	0.278689	0.295082	0.147541	0.245902	0.0819672
Lactobacillus_ultunensis_DSM_16047	0.535714	0.0892857	0.303571	0.267857	0.232143	0.232143	0.303571	0.339286	0.321429	0.285714	0.303571	0.303571	0.303571	0.321429	0.285714	0.285714	0.357143	0.232143	0.285714	0.303571	0.321429	0.321429	0.303571	0.339286	0.303571	0.321429	0.303571	0.303571	0.321429	0.142857	0.142857	0.232143	0.125	0.25	0.25	0.267857	0.196429	0.25	0.25	0.339286	0.321429	0.303571	0.142857	0.214286	0.321429	0.339286	0.196429	0.267857	0.125
Lactococcus_lactis_cremoris_MG1363	0.423729	0.0677966	0.237288	0.20339	0.118644	0.0847458	0.237288	0.254237	0.237288	0.220339	0.237288	0.237288	0.186441	0.237288	0.220339	0.220339	0.288136	0.118644	0.220339	0.237288	0.271186	0.254237	0.237288	0.271186	0.220339	0.254237	0.220339	0.220339	0.254237	0.118644	0.118644	0.118644	0.101695	0.152542	0.169492	0.135593	0.135593	0.135593	0.220339	0.220339	0.237288	0.152542	0.152542	0.152542	0.186441	0.220339	0.135593	0.169492	0.101695
Megamonas_hypermegale_ART12_1	0.533333	0.216667	0.3	0.283333	0.266667	0.25	0.3	0.316667	0.283333	0.266667	0.35	0.333333	0.333333	0.283333	0.316667	0.3	0.3	0.233333	0.266667	0.35	0.333333	0.3	0.35	0.35	0.316667	0.366667	0.283333	0.316667	0.283333	0.266667	0.216667	0.233333	0.216667	0.3	0.233333	0.316667	0.266667	0.316667	0.25	0.3	0.3	0.283333	0.25	0.25	0.25	0.316667	0.266667	0.233333	0.183333
Methanobrevibacter_smithii_DSM_2375	0.470588	0.323529	0.352941	0.264706	0.235294	0.264706	0.294118	0.323529	0.294118	0.323529	0.323529	0.323529	0.294118	0.323529	0.323529	0.294118	0.323529	0.235294	0.323529	0.323529	0.323529	0.323529	0.323529	0.323529	0.294118	0.352941	0.323529	0.323529	0.323529	0.294118	0.294118	0.264706	0.323529	0.294118	0.264706	0.323529	0.294118	0.323529	0.294118	0.382353	0.294118	0.264706	0.294118	0.323529	0.323529	0.352941	0.294118	0.323529	0.264706
Methanosphaera_stadtmanae_DSM_3091	0.517241	0.344828	0.482759	0.310345	0.344828	0.344828	0.37931	0.37931	0.344828	0.344828	0.413793	0.413793	0.37931	0.37931	0.37931	0.310345	0.37931	0.344828	0.344828	0.413793	0.413793	0.37931	0.413793	0.413793	0.344828	0.448276	0.344828	0.37931	0.37931	0.344828	0.344828	0.310345	0.344828	0.344828	0.37931	0.37931	0.413793	0.37931	0.413793	0.517241	0.413793	0.37931	0.448276	0.448276	0.448276	0.448276	0.413793	0.37931	0.310345
Mitsuokella_multacida_DSM_20544	0.344828	0.0689655	0.155172	0.189655	0.172414	0.0689655	0.206897	0.224138	0.206897	0.206897	0.241379	0.241379	0.224138	0.206897	0.224138	0.189655	0.241379	0.0689655	0.206897	0.258621	0.258621	0.224138	0.241379	0.258621	0.206897	0.258621	0.206897	0.224138	0.258621	0.172414	0.137931	0.103448	0.12069	0.155172	0.137931	0.12069	0.0862069	0.137931	0.103448	0.189655	0.137931	0.0689655	0.103448	0.103448	0.155172	0.137931	0.0689655	0.12069	0.0862069
Pasteurella_multocida_multocida_Pm70	0.278689	0.114754	0.147541	0.114754	0.0655738	0.0819672	0.147541	0.163934	0.147541	0.147541	0.180328	0.147541	0.114754	0.163934	0.147541	0.163934	0.163934	0.0655738	0.147541	0.163934	0.180328	0.147541	0.163934	0.180328	0.163934	0.163934	0.163934	0.163934	0.163934	0.114754	0.114754	0.0983607	0.114754	0.147541	0.147541	0.0655738	0.131148	0.114754	0.131148	0.147541	0.131148	0.0983607	0.0819672	0.114754	0.0983607	0.131148	0.131148	0.114754	0.0491803
Pediococcus_pentosaceus_ATCC_25745	0.484375	0.09375	0.25	0.28125	0.25	0.21875	0.3125	0.3125	0.296875	0.28125	0.296875	0.296875	0.3125	0.296875	0.296875	0.28125	0.328125	0.234375	0.28125	0.28125	0.3125	0.296875	0.296875	0.328125	0.3125	0.3125	0.328125	0.3125	0.3125	0.140625	0.109375	0.21875	0.125	0.25	0.234375	0.28125	0.203125	0.234375	0.21875	0.359375	0.28125	0.28125	0.15625	0.203125	0.296875	0.328125	0.1875	0.25	0.109375
Porphyromonas_gingivalis_ATCC_33277	0.5	0.333333	0.375	0.229167	0.0625	0.395833	0.1875	0.333333	0.208333	0.166667	0.291667	0.291667	0.166667	0.166667	0.166667	0.333333	0.333333	0.375	0.3125	0.166667	0.3125	0.333333	0.291667	0.208333	0.1875	0.208333	0.166667	0.291667	0.166667	0.333333	0.333333	0.3125	0.333333	0.416667	0.375	0.375	0.3125	0.395833	0.375	0.395833	0.375	0.3125	0.375	0.354167	0.416667	0.270833	0.354167	0.333333	0.375
Proteus_mirabilis_HI4320	0.0909091	0.0727273	0.0363636	0.0545455	0.0363636	0.0181818	0.0545455	0.0727273	0.0545455	0.0545455	0.0727273	0.0545455	0.0545455	0.0727273	0.0545455	0.0727273	0.0545455	0.0363636	0.0545455	0.0727273	0.0727273	0.0545455	0.0727273	0.0727273	0.0727273	0.0727273	0.0727273	0.0727273	0.0545455	0.0545455	0.0545455	0.0545455	0.0545455	0.0363636	0.0363636	0.0181818	0.0545455	0.0181818	0.0363636	0.0363636	0.0727273	0.0363636	0.0181818	0.0363636	0.0181818	0.0363636	0.0363636	0.0181818	0.0181818
Proteus_penneri_ATCC_35198	0.135593	0.0677966	0.0677966	0.0847458	0.0508475	0.0169492	0.0847458	0.0847458	0.0677966	0.0677966	0.101695	0.0847458	0.101695	0.0847458	0.0847458	0.0847458	0.0677966	0.0508475	0.0677966	0.101695	0.101695	0.0677966	0.101695	0.101695	0.101695	0.101695	0.0847458	0.101695	0.0677966	0.101695	0.0677966	0.101695	0.0847458	0.0508475	0.0508475	0.0508475	0.0847458	0.0338983	0.0508475	0.0508475	0.0847458	0.0677966	0.0169492	0.0508475	0.0338983	0.0677966	0.0508475	0.0338983	0.0338983
Pseudomonas_aeruginosa_LESB58	0.222222	0.0793651	0.222222	0.0793651	0.031746	0.0952381	0.111111	0.142857	0.126984	0.126984	0.142857	0.126984	0.0952381	0.126984	0.126984	0.126984	0.126984	0.126984	0.126984	0.126984	0.111111	0.126984	0.126984	0.126984	0.111111	0.111111	0.142857	0.142857	0.126984	0.142857	0.142857	0.111111	0.142857	0.190476	0.15873	0.0952381	0.111111	0.0952381	0.15873	0.15873	0.190476	0.126984	0.111111	0.126984	0.142857	0.174603	0.15873	0.111111	0.126984
Salmonella_enterica_sv_Heidelberg_SL476_CVM30485	0.0704225	0.056338	0.0422535	0.0140845	0.0422535	0.028169	0.028169	0.056338	0.0422535	0.028169	0.0704225	0.028169	0.0422535	0.0422535	0.028169	0.0704225	0.0422535	0.028169	0.028169	0.0422535	0.056338	0.028169	0.0422535	0.0704225	0.0704225	0.0704225	0.056338	0.0422535	0.0422535	0.0704225	0.0704225	0.0422535	0.0704225	0.056338	0.0422535	0	0.056338	0.0422535	0.0422535	0.0422535	0.0704225	0.0422535	0.028169	0.0422535	0	0.028169	0.0422535	0.028169	0.0140845
Staphylococcus_saprophyticus_saprophyticus_ATCC_15305	0.409091	0.0757576	0.227273	0.166667	0.136364	0.151515	0.227273	0.257576	0.19697	0.19697	0.257576	0.242424	0.227273	0.257576	0.227273	0.227273	0.257576	0.151515	0.19697	0.242424	0.272727	0.227273	0.242424	0.287879	0.242424	0.257576	0.242424	0.257576	0.257576	0.181818	0.151515	0.166667	0.151515	0.181818	0.151515	0.151515	0.136364	0.106061	0.166667	0.19697	0.212121	0.257576	0.121212	0.151515	0.19697	0.257576	0.151515	0.151515	0.0606061
Streptococcus_gordonii_Challis_CH1	0.510204	0.0612245	0.244898	0.204082	0.102041	0.122449	0.244898	0.265306	0.244898	0.22449	0.22449	0.22449	0.183673	0.244898	0.22449	0.22449	0.285714	0.0816327	0.22449	0.22449	0.244898	0.244898	0.22449	0.265306	0.22449	0.244898	0.244898	0.244898	0.244898	0.142857	0.122449	0.102041	0.142857	0.183673	0.142857	0.122449	0.122449	0.142857	0.204082	0.204082	0.22449	0.183673	0.142857	0.142857	0.183673	0.204082	0.122449	0.163265	0.0612245
Streptococcus_infantarius_infantarius_ATCC_BAA_102	0.392157	0.0196078	0.196078	0.156863	0.176471	0.176471	0.235294	0.235294	0.215686	0.196078	0.215686	0.215686	0.215686	0.215686	0.215686	0.196078	0.254902	0.156863	0.196078	0.215686	0.235294	0.215686	0.215686	0.254902	0.215686	0.235294	0.254902	0.235294	0.235294	0.0392157	0.0392157	0.0392157	0.0392157	0.196078	0.196078	0.176471	0.176471	0.156863	0.215686	0.254902	0.235294	0.176471	0.117647	0.137255	0.235294	0.215686	0.137255	0.176471	0.0392157
Streptococcus_mutans_UA159	0.45283	0.0377358	0.226415	0.169811	0.132075	0.0943396	0.226415	0.245283	0.226415	0.207547	0.226415	0.226415	0.226415	0.207547	0.207547	0.207547	0.283019	0.113208	0.207547	0.245283	0.264151	0.245283	0.226415	0.264151	0.245283	0.245283	0.226415	0.207547	0.245283	0.113208	0.0754717	0.0754717	0.0754717	0.150943	0.150943	0.113208	0.113208	0.150943	0.207547	0.245283	0.207547	0.113208	0.150943	0.132075	0.188679	0.169811	0.113208	0.150943	0.0943396
Streptococcus_pneumoniae_Hungary19A_6	0.454545	0	0.2	0.181818	0.127273	0.127273	0.218182	0.254545	0.218182	0.2	0.218182	0.2	0.236364	0.236364	0.2	0.218182	0.272727	0.145455	0.2	0.2	0.254545	0.218182	0.218182	0.272727	0.254545	0.236364	0.272727	0.236364	0.254545	0.0545455	0.0545455	0.0545455	0.0545455	0.163636	0.109091	0.163636	0.0727273	0.145455	0.127273	0.218182	0.181818	0.181818	0.145455	0.109091	0.2	0.2	0.109091	0.127273	0.0545455
Streptococcus_pyogenes_M4_MGAS10750	0.509804	0.0980392	0.333333	0.215686	0.156863	0.137255	0.27451	0.27451	0.235294	0.235294	0.254902	0.27451	0.254902	0.27451	0.27451	0.235294	0.294118	0.176471	0.254902	0.27451	0.27451	0.254902	0.254902	0.294118	0.254902	0.27451	0.27451	0.294118	0.27451	0.156863	0.156863	0.137255	0.156863	0.27451	0.235294	0.254902	0.137255	0.235294	0.235294	0.254902	0.27451	0.254902	0.196078	0.235294	0.27451	0.313725	0.196078	0.235294	0.117647
Streptococcus_sanguinis_SK36	0.365079	0.015873	0.174603	0.126984	0.0793651	0.0952381	0.15873	0.190476	0.15873	0.142857	0.15873	0.142857	0.15873	0.174603	0.142857	0.15873	0.190476	0.0952381	0.15873	0.15873	0.174603	0.174603	0.15873	0.190476	0.174603	0.174603	0.190476	0.174603	0.15873	0.0793651	0.0634921	0.047619	0.0793651	0.126984	0.0952381	0.0952381	0.0634921	0.111111	0.142857	0.15873	0.15873	0.111111	0.126984	0.0793651	0.142857	0.126984	0.0793651	0.111111	0.0634921
Streptococcus_suis_05ZYH33	0.44	0	0.22	0.18	0.12	0.08	0.22	0.24	0.22	0.2	0.2	0.2	0.22	0.2	0.2	0.2	0.26	0.1	0.2	0.2	0.22	0.22	0.2	0.24	0.24	0.22	0.26	0.22	0.24	0.1	0.06	0.04	0.08	0.16	0.12	0.12	0.1	0.1	0.18	0.2	0.18	0.14	0.14	0.1	0.16	0.18	0.08	0.16	0.06
Thermoanaerobacter_sp_X514	0.277778	0.037037	0.166667	0.0925926	0.111111	0.0740741	0.148148	0.12963	0.111111	0.111111	0.166667	0.166667	0.148148	0.111111	0.166667	0.148148	0.166667	0.0740741	0.111111	0.166667	0.166667	0.148148	0.166667	0.166667	0.12963	0.185185	0.12963	0.166667	0.148148	0.0925926	0.0925926	0.0740741	0.0925926	0.148148	0.0925926	0.148148	0.0740741	0.12963	0.0925926	0.222222	0.111111	0.111111	0.0925926	0.111111	0.148148	0.12963	0.0925926	0.12963	0.0740741
Tropheryma_whipplei_Twist	0.6875	0.40625	0.46875	0.3125	0.15625	0.46875	0.28125	0.46875	0.28125	0.28125	0.46875	0.46875	0.28125	0.28125	0.28125	0.46875	0.5	0.4375	0.46875	0.28125	0.46875	0.46875	0.46875	0.28125	0.28125	0.28125	0.28125	0.46875	0.28125	0.4375	0.40625	0.40625	0.40625	0.25	0.40625	0.5	0.40625	0.53125	0.40625	0.5625	0.40625	0.1875	0.40625	0.40625	0.5	0.3125	0.4375	0.28125	0.40625
[truncated: 105 more columns]

## Sheet: Boundary_CI_CC
	Actinomyces_odontolyticus_ATCC_17982	Alistipes_putredinis_DSM_17216	Anaerococcus_hydrogenalis_DSM_7454	Anaerofustis_stercorihominis_DSM_17244	Anaerostipes_caccae_DSM_14662	Anaerotruncus_colihominis_DSM_17241	Bacteroides_caccae_ATCC_43185	Bacteroides_cellulosilyticus_DSM_14838	Bacteroides_coprophilus_DSM_18228	Bacteroides_dorei_DSM_17855	Bacteroides_eggerthii_DSM_20697	Bacteroides_finegoldii_DSM_17565	Bacteroides_ovatus_ATCC_8483	Bacteroides_pectinophilus_ATCC_43243	Bacteroides_stercoris_ATCC_43183	Bacteroides_uniformis_ATCC_8492	Bacteroides_vulgatus_ATCC_8482	Bacteroides_xylanisolvens_XB1A	Bifidobacterium_angulatum_DSM_20098	Bifidobacterium_animalis_lactis_AD011	Bifidobacterium_bifidum_NCIMB_41171	Bifidobacterium_catenulatum_DSM_16992	Bifidobacterium_dentium_ATCC_27678	Bifidobacterium_gallicum_DSM_20093	Bifidobacterium_longum_longum_CCUG_52486	Bifidobacterium_pseudocatenulatum_DSM_20438	Blautia_hydrogenotrophica_DSM_10507	Butyrivibrio_crossotus_DSM_2876	Campylobacter_concisus_13826	Catenibacterium_mitsuokai_DSM_15897	Clostridium_asparagiforme_DSM_15981	Clostridium_bartlettii_DSM_16795	Clostridium_hylemonae_DSM_15053	Clostridium_leptum_DSM_753	Clostridium_nexile_DSM_1787	Clostridium_perfringens_ATCC_13124	Clostridium_scindens_ATCC_35704	Clostridium_spiroforme_DSM_1552	Collinsella_aerofaciens_ATCC_25986	Collinsella_intestinalis_DSM_13280	Collinsella_stercoris_DSM_13279	Coprococcus_comes_ATCC_27758	Coprococcus_eutactus_ATCC_27759	Desulfovibrio_piger_ATCC_29098	Dorea_formicigenerans_ATCC_27755	Dorea_longicatena_DSM_13814	Enterobacter_cancerogenus_ATCC_35316	Enterococcus_faecalis_TX0104	Enterococcus_faecalis_TX1322
Actinomyces_odontolyticus_ATCC_17982	1	0.678144	0.772455	0.793413	0.88024	0.833832	0.860778	0.848802	0.802395	0.845808	0.85479	0.848802	0.866766	0.802395	0.83982	0.851796	0.832335	0.833832	0.847305	0.835329	0.844311	0.845808	0.872754	0.85479	0.856287	0.848802	0.86976	0.817365	0.776946	0.821856	0.88024	0.812874	0.881737	0.851796	0.826347	0.847305	0.83982	0.842814	0.72006	0.744012	0.738024	0.844311	0.85479	0.763473	0.875749	0.860778	0.943114	0.863772	0.871257
Alistipes_putredinis_DSM_17216	0.656522	1	0.702899	0.82029	0.862319	0.836232	0.927536	0.946377	0.927536	0.931884	0.910145	0.930435	0.946377	0.823188	0.93913	0.930435	0.953623	0.917391	0.714493	0.592754	0.66087	0.671014	0.830435	0.602899	0.684058	0.678261	0.817391	0.798551	0.876812	0.8	0.907246	0.807246	0.855072	0.798551	0.794203	0.857971	0.843478	0.817391	0.736232	0.637681	0.657971	0.846377	0.810145	0.853623	0.855072	0.823188	0.923188	0.791304	0.782609
Anaerococcus_hydrogenalis_DSM_7454	0.7713	0.724963	1	0.884903	0.946188	0.898356	0.822123	0.814649	0.778774	0.802691	0.80867	0.804185	0.822123	0.84006	0.811659	0.810164	0.801196	0.819133	0.795217	0.724963	0.754858	0.789238	0.856502	0.744395	0.846039	0.829596	0.875934	0.890882	0.813154	0.883408	0.908819	0.895366	0.907324	0.852018	0.860987	0.86846	0.874439	0.857997	0.73991	0.768311	0.778774	0.911809	0.899851	0.775785	0.910314	0.892377	0.952167	0.847534	0.859492
Anaerofustis_stercorihominis_DSM_17244	0.656753	0.701363	0.733581	1	0.910781	0.836431	0.796778	0.812887	0.781908	0.804213	0.817844	0.788104	0.799257	0.771995	0.805452	0.812887	0.811648	0.796778	0.728625	0.60223	0.69145	0.690211	0.832714	0.636927	0.723668	0.716233	0.8228	0.815366	0.7943	0.864932	0.843866	0.82404	0.868649	0.820322	0.826518	0.858736	0.831475	0.859975	0.722429	0.664188	0.681537	0.863693	0.804213	0.755886	0.898389	0.836431	0.920694	0.816605	0.821561
Anaerostipes_caccae_DSM_14662	0.645445	0.653128	0.694841	0.806806	1	0.822173	0.789243	0.815587	0.769484	0.807903	0.788145	0.771679	0.795829	0.762898	0.806806	0.827662	0.80461	0.777168	0.70472	0.587267	0.677278	0.671789	0.784852	0.621295	0.705818	0.703622	0.844127	0.78595	0.734358	0.813392	0.87157	0.816685	0.883644	0.784852	0.77607	0.84303	0.84303	0.809001	0.714599	0.6191	0.632272	0.856202	0.822173	0.755214	0.87157	0.840834	0.906696	0.755214	0.762898
Anaerotruncus_colihominis_DSM_17241	0.651462	0.674854	0.702924	0.789474	0.876023	1	0.816374	0.861988	0.79883	0.842105	0.814035	0.795322	0.814035	0.846784	0.847953	0.853801	0.836257	0.789474	0.68655	0.595322	0.649123	0.659649	0.795322	0.614035	0.704094	0.695906	0.830409	0.794152	0.769591	0.794152	0.918129	0.82807	0.872515	0.804678	0.789474	0.811696	0.851462	0.789474	0.727485	0.631579	0.664327	0.844444	0.778947	0.747368	0.839766	0.844444	0.940351	0.784795	0.79883
Bacteroides_caccae_ATCC_43185	0.648253	0.721533	0.620068	0.724915	0.810598	0.786922	1	0.954904	0.89177	0.951522	0.935738	0.947012	0.970688	0.756483	0.941375	0.945885	0.944758	0.930101	0.684329	0.580609	0.652762	0.656144	0.770011	0.600902	0.673055	0.664036	0.784667	0.719278	0.751973	0.738444	0.859076	0.745209	0.807215	0.758737	0.729425	0.785795	0.776776	0.767756	0.686584	0.569335	0.594138	0.77903	0.77903	0.792559	0.794814	0.764374	0.932356	0.745209	0.747463
Bacteroides_cellulosilyticus_DSM_14838	0.614967	0.708243	0.591106	0.711497	0.805857	0.799349	0.918655	1	0.890456	0.944685	0.915401	0.90564	0.942516	0.749458	0.960954	0.964208	0.937093	0.887202	0.664859	0.560738	0.633406	0.636659	0.746204	0.58243	0.654013	0.64859	0.78308	0.681128	0.734273	0.733189	0.853579	0.758134	0.817787	0.736443	0.708243	0.796095	0.785249	0.761388	0.712581	0.567245	0.58026	0.791757	0.738612	0.776573	0.799349	0.77115	0.930586	0.727766	0.727766
Bacteroides_coprophilus_DSM_18228	0.638095	0.761905	0.620238	0.75119	0.834524	0.813095	0.941667	0.977381	1	0.988095	0.95	0.95	0.964286	0.771429	0.980952	0.979762	0.975	0.916667	0.70119	0.590476	0.669048	0.671429	0.789286	0.608333	0.684524	0.682143	0.785714	0.732143	0.780952	0.788095	0.861905	0.77619	0.832143	0.770238	0.757143	0.82381	0.804762	0.808333	0.725	0.603571	0.620238	0.816667	0.782143	0.80119	0.816667	0.796429	0.947619	0.767857	0.760714
Bacteroides_dorei_DSM_17855	0.618162	0.703501	0.587527	0.710066	0.805252	0.787746	0.923414	0.952954	0.908096	1	0.928884	0.90372	0.931072	0.747265	0.950766	0.955142	0.974836	0.87965	0.664114	0.556893	0.629103	0.632385	0.753829	0.577681	0.649891	0.643326	0.780088	0.681619	0.726477	0.728665	0.845733	0.757112	0.816193	0.729759	0.710066	0.799781	0.785558	0.752735	0.702407	0.557987	0.573304	0.795405	0.743982	0.776805	0.80744	0.771335	0.923414	0.730853	0.729759
Bacteroides_eggerthii_DSM_20697	0.648127	0.712826	0.614075	0.749149	0.814983	0.790011	0.942111	0.958002	0.905789	0.963678	1	0.920545	0.948922	0.752554	0.964813	0.961407	0.953462	0.91941	0.692395	0.584563	0.657208	0.662883	0.763905	0.603859	0.679909	0.673099	0.790011	0.719637	0.751419	0.763905	0.834279	0.77185	0.820658	0.763905	0.742338	0.811578	0.803632	0.795687	0.719637	0.590238	0.6084	0.807037	0.777526	0.799092	0.821793	0.784336	0.945516	0.763905	0.761635
Bacteroides_finegoldii_DSM_17565	0.660839	0.748252	0.62704	0.741259	0.819347	0.792541	0.979021	0.973193	0.93007	0.962704	0.945221	1	0.988345	0.763403	0.968531	0.967366	0.959207	0.952214	0.715618	0.607226	0.675991	0.684149	0.793706	0.624709	0.700466	0.688811	0.793706	0.740093	0.762238	0.772727	0.869464	0.752914	0.815851	0.769231	0.748252	0.800699	0.789044	0.796037	0.707459	0.59324	0.608392	0.793706	0.778555	0.792541	0.801865	0.772727	0.946387	0.771562	0.769231
Bacteroides_ovatus_ATCC_8483	0.644049	0.726363	0.611791	0.717464	0.806452	0.774194	0.957731	0.96663	0.901001	0.946607	0.929922	0.94327	1	0.747497	0.951057	0.961068	0.938821	0.92436	0.682981	0.58287	0.652948	0.656285	0.776418	0.599555	0.674082	0.667408	0.78198	0.703003	0.743048	0.740823	0.85762	0.750834	0.802002	0.747497	0.721913	0.791991	0.771969	0.766407	0.690768	0.570634	0.583982	0.777531	0.755284	0.773081	0.793103	0.758621	0.939933	0.74861	0.753059
Bacteroides_pectinophilus_ATCC_43243	0.697917	0.739583	0.731771	0.811198	0.904948	0.942708	0.873698	0.89974	0.84375	0.889323	0.863281	0.852865	0.875	1	0.897135	0.910156	0.886719	0.845052	0.752604	0.65625	0.709635	0.726562	0.854167	0.675781	0.736979	0.734375	0.907552	0.85026	0.847656	0.824219	0.958333	0.872396	0.90625	0.872396	0.85026	0.832031	0.901042	0.852865	0.783854	0.669271	0.704427	0.882812	0.839844	0.815104	0.88151	0.902344	0.934896	0.800781	0.798177
Bacteroides_stercoris_ATCC_43183	0.61989	0.716022	0.6	0.718232	0.812155	0.801105	0.922652	0.979006	0.910497	0.960221	0.939227	0.918232	0.944751	0.761326	1	0.976796	0.955801	0.896133	0.668508	0.566851	0.637569	0.635359	0.756906	0.58453	0.657459	0.648619	0.78232	0.689503	0.748066	0.743646	0.851934	0.770166	0.816575	0.732597	0.718232	0.803315	0.790055	0.771271	0.719337	0.571271	0.585635	0.8	0.744751	0.781215	0.805525	0.777901	0.938122	0.735912	0.733702
Bacteroides_uniformis_ATCC_8492	0.615135	0.694054	0.585946	0.709189	0.815135	0.789189	0.907027	0.961081	0.88973	0.943784	0.915676	0.897297	0.934054	0.755676	0.955676	1	0.942703	0.871351	0.664865	0.562162	0.633514	0.636757	0.751351	0.580541	0.655135	0.647568	0.787027	0.683243	0.734054	0.744865	0.844324	0.761081	0.822703	0.743784	0.722162	0.801081	0.783784	0.76973	0.711351	0.574054	0.579459	0.794595	0.743784	0.758919	0.806486	0.771892	0.925405	0.737297	0.730811
Bacteroides_vulgatus_ATCC_8482	0.592751	0.701493	0.571429	0.698294	0.78145	0.76226	0.89339	0.921109	0.873134	0.949893	0.895522	0.877399	0.899787	0.726013	0.922175	0.929638	1	0.846482	0.641791	0.533049	0.60661	0.610874	0.750533	0.555437	0.626866	0.621535	0.757996	0.666311	0.740938	0.714286	0.821962	0.732409	0.789979	0.708955	0.689765	0.808102	0.76226	0.729211	0.681237	0.545842	0.560768	0.764392	0.726013	0.745203	0.804904	0.750533	0.900853	0.704691	0.705757
Bacteroides_xylanisolvens_XB1A	0.657615	0.747344	0.646989	0.75915	0.835891	0.79693	0.974026	0.965762	0.909091	0.949233	0.956316	0.964581	0.98111	0.766234	0.957497	0.951594	0.937426	1	0.709563	0.599764	0.674144	0.678867	0.772137	0.618654	0.696576	0.689492	0.808737	0.749705	0.762692	0.768595	0.871311	0.782763	0.831169	0.794569	0.768595	0.806375	0.812279	0.794569	0.701299	0.587957	0.623377	0.815821	0.786305	0.804014	0.826446	0.794569	0.942149	0.772137	0.772137
Bifidobacterium_angulatum_DSM_20098	0.819103	0.713459	0.769899	0.850941	0.929088	0.849493	0.878437	0.88712	0.852388	0.878437	0.882779	0.888567	0.888567	0.836469	0.875543	0.890014	0.871201	0.869754	1	0.816208	0.908828	0.939219	0.946454	0.853835	0.931983	0.931983	0.890014	0.858177	0.816208	0.892909	0.917511	0.862518	0.916064	0.892909	0.878437	0.856729	0.891462	0.903039	0.798842	0.790159	0.806078	0.895803	0.901592	0.803184	0.894356	0.895803	0.947902	0.858177	0.856729
Bifidobacterium_animalis_lactis_AD011	0.939394	0.688552	0.816498	0.818182	0.900673	0.856902	0.867003	0.87037	0.835017	0.856902	0.867003	0.877104	0.882155	0.848485	0.863636	0.875421	0.841751	0.855219	0.949495	1	0.942761	0.944444	0.93771	0.984848	0.964646	0.952862	0.890572	0.860269	0.821549	0.880471	0.924242	0.86532	0.919192	0.882155	0.888889	0.826599	0.887205	0.887205	0.777778	0.80303	0.811448	0.885522	0.910774	0.789562	0.890572	0.883838	0.954545	0.853535	0.846801
Bifidobacterium_bifidum_NCIMB_41171	0.840537	0.679583	0.752608	0.831595	0.919523	0.827124	0.862891	0.870343	0.837556	0.85693	0.862891	0.864382	0.874814	0.812221	0.859911	0.873323	0.847988	0.850969	0.935917	0.834575	1	0.891207	0.915052	0.877794	0.925484	0.897168	0.877794	0.828614	0.791356	0.874814	0.912072	0.843517	0.886736	0.85544	0.853949	0.853949	0.861401	0.886736	0.788376	0.76304	0.776453	0.867362	0.880775	0.780924	0.876304	0.870343	0.946349	0.845007	0.843517
Bifidobacterium_catenulatum_DSM_16992	0.850904	0.697289	0.795181	0.838855	0.921687	0.849398	0.876506	0.884036	0.849398	0.870482	0.879518	0.884036	0.888554	0.840361	0.865964	0.887048	0.862952	0.865964	0.97741	0.84488	0.900602	1	0.953313	0.879518	0.974398	0.986446	0.894578	0.868976	0.808735	0.888554	0.906627	0.865964	0.906627	0.893072	0.885542	0.850904	0.88253	0.893072	0.801205	0.817771	0.832831	0.896084	0.909639	0.793675	0.900602	0.900602	0.948795	0.862952	0.858434
Bifidobacterium_dentium_ATCC_27678	0.716216	0.703931	0.703931	0.825553	0.878378	0.835381	0.839066	0.845209	0.814496	0.846437	0.826781	0.836609	0.857494	0.805897	0.841523	0.853808	0.864865	0.80344	0.80344	0.684275	0.7543	0.777641	1	0.717445	0.804668	0.812039	0.830467	0.787469	0.800983	0.821867	0.880835	0.785012	0.841523	0.800983	0.793612	0.835381	0.807125	0.804668	0.726044	0.660934	0.67199	0.824324	0.813268	0.738329	0.883292	0.821867	0.941032	0.788698	0.79484
Bifidobacterium_gallicum_DSM_20093	0.912141	0.664537	0.795527	0.821086	0.904153	0.838658	0.851438	0.857827	0.816294	0.84345	0.84984	0.85623	0.861022	0.829073	0.845048	0.857827	0.832268	0.837061	0.942492	0.934505	0.940895	0.932907	0.932907	1	0.950479	0.939297	0.892971	0.835463	0.795527	0.880192	0.923323	0.853035	0.913738	0.864217	0.870607	0.833866	0.86901	0.888179	0.779553	0.785942	0.803514	0.876997	0.897764	0.766773	0.892971	0.884984	0.944089	0.838658	0.832268
Bifidobacterium_longum_longum_CCUG_52486	0.80791	0.666667	0.799435	0.824859	0.908192	0.850282	0.84322	0.851695	0.812147	0.838983	0.846045	0.84887	0.855932	0.799435	0.840395	0.855932	0.830508	0.833333	0.909605	0.809322	0.877119	0.913842	0.925141	0.840395	1	0.943503	0.860169	0.853107	0.772599	0.875706	0.888418	0.831921	0.871469	0.84322	0.846045	0.830508	0.837571	0.85452	0.768362	0.762712	0.778249	0.868644	0.870056	0.762712	0.892655	0.857345	0.954802	0.833333	0.837571
Bifidobacterium_pseudocatenulatum_DSM_20438	0.813486	0.671449	0.79627	0.829268	0.919656	0.853659	0.84505	0.857963	0.822095	0.843615	0.850789	0.84792	0.860832	0.809182	0.842181	0.859397	0.836442	0.837877	0.92396	0.812052	0.863702	0.939742	0.94835	0.843615	0.958393	1	0.865136	0.860832	0.780488	0.876614	0.876614	0.829268	0.870875	0.852224	0.849354	0.829268	0.849354	0.857963	0.766141	0.781923	0.797704	0.875179	0.8967	0.760402	0.902439	0.866571	0.945481	0.839311	0.843615
Blautia_hydrogenotrophica_DSM_10507	0.694146	0.673835	0.700119	0.793309	0.918757	0.848268	0.831541	0.862605	0.78853	0.851852	0.831541	0.81362	0.839904	0.832736	0.845878	0.869773	0.849462	0.818399	0.734767	0.632019	0.703704	0.709677	0.807646	0.667861	0.727599	0.72043	1	0.79092	0.74552	0.817204	0.905615	0.866189	0.917563	0.850657	0.825568	0.854241	0.868578	0.826762	0.774194	0.663082	0.679809	0.872162	0.814815	0.770609	0.880526	0.878136	0.90681	0.81362	0.802867
Butyrivibrio_crossotus_DSM_2876	0.741848	0.748641	0.809783	0.894022	0.972826	0.922554	0.866848	0.853261	0.835598	0.846467	0.861413	0.862772	0.858696	0.887228	0.847826	0.858696	0.849185	0.862772	0.805707	0.694293	0.755435	0.783967	0.870924	0.710598	0.820652	0.815217	0.899457	1	0.845109	0.899457	0.913043	0.902174	0.907609	0.898098	0.892663	0.85462	0.903533	0.880435	0.77038	0.711957	0.752717	0.922554	0.914402	0.816576	0.911685	0.922554	0.944293	0.849185	0.855978
Campylobacter_concisus_13826	0.660305	0.76972	0.692112	0.815522	0.851145	0.83715	0.848601	0.861323	0.834606	0.844784	0.842239	0.832061	0.849873	0.828244	0.861323	0.863868	0.884224	0.821883	0.717557	0.620865	0.675573	0.683206	0.829517	0.633588	0.695929	0.692112	0.793893	0.791349	1	0.79771	0.89313	0.815522	0.854962	0.804071	0.795165	0.833333	0.854962	0.832061	0.699746	0.638677	0.666667	0.85369	0.815522	0.80916	0.875318	0.824427	0.942748	0.770992	0.764631
Catenibacterium_mitsuokai_DSM_15897	0.690566	0.69434	0.743396	0.877987	0.932075	0.854088	0.823899	0.850314	0.832704	0.837736	0.846541	0.833962	0.837736	0.796226	0.846541	0.866667	0.842767	0.818868	0.776101	0.657862	0.738365	0.742138	0.841509	0.693082	0.779874	0.768553	0.860377	0.832704	0.788679	1	0.889308	0.849057	0.927044	0.849057	0.865409	0.871698	0.865409	0.932075	0.766038	0.715723	0.722013	0.896855	0.856604	0.768553	0.890566	0.862893	0.934591	0.849057	0.842767
Clostridium_asparagiforme_DSM_15981	0.632939	0.673843	0.654467	0.733046	0.854682	0.844995	0.820237	0.847147	0.779333	0.832078	0.791173	0.803014	0.829925	0.79225	0.829925	0.840689	0.829925	0.794403	0.682454	0.590958	0.658773	0.648009	0.771798	0.622174	0.677072	0.657696	0.815931	0.723358	0.755651	0.761033	1	0.796555	0.876211	0.761033	0.752422	0.808396	0.831001	0.778256	0.68676	0.578041	0.609257	0.829925	0.767492	0.744887	0.829925	0.805167	0.916039	0.742734	0.739505
Clostridium_bartlettii_DSM_16795	0.669544	0.686806	0.738594	0.819975	0.917386	0.872996	0.815043	0.861899	0.803946	0.853268	0.838471	0.796547	0.832306	0.826141	0.859433	0.868064	0.847102	0.817509	0.734895	0.633785	0.697904	0.709001	0.787916	0.658446	0.726264	0.7127	0.893958	0.818742	0.790382	0.832306	0.912454	1	0.922318	0.840937	0.848335	0.859433	0.892725	0.834772	0.782984	0.667078	0.701603	0.909988	0.822441	0.786683	0.895191	0.91492	0.933416	0.815043	0.812577
Clostridium_hylemonae_DSM_15053	0.637446	0.638528	0.656926	0.758658	0.871212	0.807359	0.774892	0.816017	0.756494	0.807359	0.782468	0.757576	0.780303	0.753247	0.799784	0.823593	0.801948	0.761905	0.685065	0.590909	0.643939	0.651515	0.741342	0.619048	0.667749	0.656926	0.831169	0.722944	0.727273	0.797619	0.880952	0.809524	1	0.780303	0.777056	0.808442	0.893939	0.801948	0.699134	0.61039	0.62013	0.84632	0.767316	0.738095	0.843074	0.824675	0.874459	0.753247	0.745671
Clostridium_leptum_DSM_753	0.729487	0.70641	0.730769	0.848718	0.916667	0.882051	0.862821	0.870513	0.829487	0.855128	0.862821	0.846154	0.861538	0.858974	0.85	0.882051	0.852564	0.862821	0.791026	0.671795	0.735897	0.760256	0.835897	0.69359	0.765385	0.761538	0.912821	0.847436	0.810256	0.865385	0.90641	0.874359	0.924359	1	0.914103	0.85	0.903846	0.883333	0.771795	0.712821	0.733333	0.882051	0.852564	0.782051	0.887179	0.911538	0.917949	0.847436	0.84359
Clostridium_nexile_DSM_1787	0.725361	0.720105	0.756899	0.876478	0.929041	0.886991	0.850197	0.858081	0.835742	0.852825	0.859396	0.843627	0.852825	0.858081	0.854139	0.877792	0.850197	0.855453	0.797635	0.693824	0.752957	0.772668	0.848883	0.716163	0.787122	0.777924	0.908016	0.863338	0.821288	0.904074	0.918528	0.904074	0.943495	0.936925	1	0.864652	0.906702	0.913272	0.787122	0.726675	0.752957	0.913272	0.859396	0.780552	0.90276	0.932983	0.925099	0.869908	0.852825
Clostridium_perfringens_ATCC_13124	0.597046	0.624473	0.612869	0.731013	0.810127	0.732068	0.735232	0.774262	0.729958	0.771097	0.754219	0.724684	0.751055	0.674051	0.766878	0.781646	0.799578	0.720464	0.624473	0.517932	0.60443	0.595992	0.7173	0.550633	0.620253	0.609705	0.754219	0.663502	0.690928	0.731013	0.792194	0.735232	0.787975	0.699367	0.694093	1	0.753165	0.736287	0.666667	0.584388	0.580169	0.768987	0.721519	0.672996	0.890295	0.755274	0.85654	0.737342	0.738397
Clostridium_scindens_ATCC_35704	0.657679	0.682298	0.685815	0.786635	0.900352	0.853458	0.807737	0.848769	0.792497	0.841735	0.830012	0.793669	0.813599	0.811254	0.838218	0.849941	0.838218	0.806565	0.722157	0.617819	0.677608	0.686987	0.770223	0.637749	0.695193	0.694021	0.852286	0.779601	0.787808	0.806565	0.905041	0.848769	0.968347	0.826495	0.80891	0.837046	1	0.827667	0.746776	0.644783	0.677608	0.895662	0.812427	0.780774	0.889801	0.876905	0.90973	0.772567	0.774912
Clostridium_spiroforme_DSM_1552	0.710859	0.712121	0.724747	0.876263	0.930556	0.852273	0.859848	0.886364	0.857323	0.868687	0.885101	0.862374	0.869949	0.82702	0.881313	0.89899	0.863636	0.849747	0.787879	0.665404	0.751263	0.748737	0.82702	0.70202	0.763889	0.755051	0.873737	0.818182	0.825758	0.935606	0.912879	0.854798	0.935606	0.869949	0.877525	0.881313	0.891414	1	0.785354	0.724747	0.727273	0.910354	0.856061	0.808081	0.891414	0.877525	0.94697	0.859848	0.844697
Collinsella_aerofaciens_ATCC_25986	0.681303	0.719547	0.701133	0.825779	0.922096	0.88102	0.862606	0.930595	0.862606	0.909348	0.898017	0.859773	0.879603	0.852691	0.922096	0.932011	0.905099	0.84136	0.78187	0.654391	0.749292	0.753541	0.83711	0.691218	0.770538	0.756374	0.917847	0.803116	0.779037	0.862606	0.903683	0.899433	0.915014	0.852691	0.848442	0.895184	0.902266	0.88102	1	0.743626	0.75779	0.910765	0.820113	0.838527	0.895184	0.92068	0.929178	0.838527	0.842776
Collinsella_intestinalis_DSM_13280	0.805511	0.713128	0.833063	0.86872	0.9141	0.875203	0.818476	0.84765	0.821718	0.82658	0.842788	0.824959	0.831442	0.833063	0.837925	0.860616	0.829822	0.807131	0.884927	0.773096	0.829822	0.880065	0.871961	0.797407	0.875203	0.883306	0.899514	0.849271	0.813614	0.922204	0.87034	0.876823	0.9141	0.901135	0.896272	0.897893	0.89141	0.930308	0.850891	1	0.928687	0.873582	0.883306	0.755267	0.896272	0.904376	0.91248	0.940032	0.927066
Collinsella_stercoris_DSM_13279	0.802932	0.739414	0.848534	0.895765	0.938111	0.925081	0.858306	0.871336	0.848534	0.85342	0.872964	0.850163	0.855049	0.881107	0.863192	0.872964	0.856678	0.859935	0.907166	0.785016	0.848534	0.900651	0.890879	0.819218	0.897394	0.905537	0.92671	0.90228	0.85342	0.934853	0.921824	0.92671	0.933225	0.931596	0.933225	0.895765	0.941368	0.938111	0.871336	0.933225	1	0.929967	0.928339	0.783388	0.928339	0.957655	0.941368	0.912052	0.913681
Coprococcus_comes_ATCC_27758	0.669834	0.693587	0.724466	0.827791	0.926366	0.857482	0.820665	0.866983	0.814727	0.86342	0.844418	0.808789	0.830166	0.805226	0.859857	0.872922	0.851544	0.820665	0.735154	0.624703	0.691211	0.706651	0.796912	0.652019	0.730404	0.724466	0.866983	0.806413	0.796912	0.846793	0.915677	0.876485	0.928741	0.817102	0.825416	0.865796	0.907363	0.856295	0.763658	0.640143	0.678147	1	0.852732	0.783848	0.910926	0.901425	0.938242	0.792162	0.795724
Coprococcus_eutactus_ATCC_27759	0.72096	0.705808	0.760101	0.819444	0.945707	0.840909	0.872475	0.859848	0.829545	0.858586	0.864899	0.843434	0.857323	0.814394	0.85101	0.868687	0.859848	0.840909	0.786616	0.683081	0.746212	0.762626	0.835859	0.709596	0.777778	0.789141	0.861111	0.849747	0.809343	0.859848	0.900253	0.842172	0.895202	0.839646	0.825758	0.863636	0.875	0.856061	0.731061	0.688131	0.719697	0.906566	1	0.795455	0.910354	0.872475	0.933081	0.790404	0.79798
Desulfovibrio_piger_ATCC_29098	0.666667	0.769935	0.678431	0.797386	0.899346	0.835294	0.918954	0.935948	0.879739	0.928105	0.920261	0.888889	0.908497	0.818301	0.924183	0.917647	0.913725	0.890196	0.72549	0.613072	0.684967	0.688889	0.785621	0.627451	0.705882	0.69281	0.843137	0.785621	0.831373	0.798693	0.904575	0.833987	0.891503	0.797386	0.776471	0.833987	0.870588	0.836601	0.773856	0.60915	0.628758	0.862745	0.823529	1	0.860131	0.847059	0.942484	0.760784	0.756863
Dorea_formicigenerans_ATCC_27755	0.614496	0.619748	0.639706	0.761555	0.834034	0.754202	0.740546	0.77416	0.720588	0.77521	0.760504	0.722689	0.74895	0.711134	0.765756	0.783613	0.793067	0.735294	0.64916	0.555672	0.617647	0.628151	0.755252	0.587185	0.663866	0.660714	0.77416	0.704832	0.722689	0.743697	0.809874	0.762605	0.818277	0.726891	0.721639	0.886555	0.797269	0.741597	0.663866	0.580882	0.598739	0.805672	0.757353	0.691176	1	0.77521	0.866597	0.709034	0.718487
Dorea_longicatena_DSM_13814	0.708128	0.699507	0.735222	0.831281	0.94335	0.889163	0.834975	0.875616	0.823892	0.868227	0.850985	0.816502	0.839901	0.853448	0.866995	0.87931	0.866995	0.828818	0.762315	0.646552	0.719212	0.736453	0.823892	0.682266	0.747537	0.743842	0.905172	0.836207	0.79803	0.844828	0.921182	0.913793	0.938424	0.875616	0.874384	0.881773	0.921182	0.855911	0.800493	0.687192	0.724138	0.934729	0.850985	0.79803	0.908867	1	0.922414	0.825123	0.827586
Enterobacter_cancerogenus_ATCC_35316	0.580645	0.587097	0.587097	0.684793	0.76129	0.741014	0.762212	0.790783	0.733641	0.77788	0.767742	0.748387	0.778802	0.661751	0.782488	0.78894	0.778802	0.735484	0.603687	0.522581	0.585253	0.580645	0.705991	0.5447	0.623041	0.607373	0.699539	0.640553	0.682949	0.684793	0.784332	0.697696	0.7447	0.659908	0.648848	0.748387	0.715207	0.691244	0.604608	0.518894	0.532719	0.728111	0.681106	0.664516	0.760369	0.690323	1	0.673733	0.684793
Enterococcus_faecalis_TX0104	0.711467	0.673243	0.699137	0.812577	0.848335	0.827374	0.815043	0.827374	0.795314	0.823674	0.82984	0.816276	0.82984	0.758323	0.821208	0.840937	0.815043	0.806412	0.731196	0.625154	0.699137	0.706535	0.791615	0.647349	0.727497	0.721332	0.839704	0.770654	0.747226	0.832306	0.850801	0.815043	0.8582	0.815043	0.816276	0.861899	0.812577	0.839704	0.729963	0.715166	0.690506	0.822441	0.771887	0.717633	0.832306	0.826141	0.901356	1	0.977805
Enterococcus_faecalis_TX1322	0.708029	0.656934	0.699513	0.806569	0.845499	0.8309	0.806569	0.816302	0.777372	0.811436	0.816302	0.80292	0.823601	0.745742	0.807786	0.822384	0.805353	0.79562	0.720195	0.611922	0.688564	0.693431	0.787105	0.63382	0.721411	0.715328	0.817518	0.766423	0.731144	0.815085	0.835766	0.801703	0.8382	0.800487	0.789538	0.851582	0.804136	0.813869	0.723844	0.695864	0.682482	0.815085	0.768856	0.70438	0.832117	0.817518	0.903893	0.96472	1
Eubacterium_biforme_DSM_3989	0.753934	0.685265	0.83691	0.864092	0.937053	0.871245	0.781116	0.802575	0.783977	0.796853	0.808298	0.7897	0.795422	0.801144	0.802575	0.826896	0.801144	0.771102	0.799714	0.692418	0.763948	0.7897	0.845494	0.731044	0.834049	0.824034	0.849785	0.851216	0.776824	0.90701	0.856938	0.842632	0.892704	0.842632	0.846924	0.856938	0.839771	0.879828	0.758226	0.804006	0.798283	0.8598	0.868383	0.738197	0.895565	0.876967	0.9299	0.855508	0.8598
Eubacterium_dolichum_DSM_3991	0.787365	0.691834	0.85208	0.884438	0.929122	0.885978	0.801233	0.822804	0.805855	0.8151	0.827427	0.804314	0.8151	0.813559	0.821263	0.848998	0.813559	0.785824	0.825886	0.731895	0.785824	0.813559	0.855162	0.765794	0.848998	0.835131	0.893683	0.844376	0.775039	0.935285	0.885978	0.862866	0.919877	0.878274	0.878274	0.896764	0.856703	0.922958	0.785824	0.844376	0.827427	0.890601	0.88906	0.736518	0.884438	0.884438	0.92604	0.895223	0.896764
Eubacterium_hallii_DSM_3353	0.643623	0.721097	0.709178	0.791418	0.926103	0.88677	0.841478	0.870083	0.818832	0.853397	0.831943	0.827175	0.843862	0.837902	0.871275	0.870083	0.854589	0.815256	0.711561	0.603099	0.666269	0.686532	0.822408	0.613826	0.709178	0.718713	0.827175	0.820024	0.818832	0.803337	0.907032	0.828367	0.866508	0.790226	0.779499	0.824791	0.864124	0.805721	0.721097	0.603099	0.638856	0.88677	0.831943	0.789035	0.873659	0.846246	0.941597	0.733015	0.741359
Eubacterium_ventriosum_ATCC_27560	0.709184	0.733418	0.753827	0.873724	0.964286	0.880102	0.859694	0.858418	0.821429	0.839286	0.860969	0.852041	0.855867	0.834184	0.852041	0.872449	0.840561	0.853316	0.785714	0.66199	0.737245	0.753827	0.846939	0.683673	0.783163	0.781888	0.880102	0.880102	0.8125	0.918367	0.896684	0.83801	0.918367	0.877551	0.852041	0.841837	0.896684	0.895408	0.741071	0.707908	0.721939	0.895408	0.899235	0.794643	0.895408	0.866071	0.943878	0.826531	0.832908
Finegoldia_magna_ATCC_29328	0.664748	0.732374	0.759712	0.871942	0.856115	0.805755	0.807194	0.820144	0.792806	0.815827	0.827338	0.794245	0.820144	0.742446	0.811511	0.830216	0.828777	0.805755	0.694964	0.595683	0.660432	0.680576	0.825899	0.620144	0.728058	0.717986	0.808633	0.782734	0.748201	0.825899	0.811511	0.805755	0.835971	0.788489	0.792806	0.926619	0.808633	0.801439	0.761151	0.689209	0.68777	0.82446	0.779856	0.756835	0.94964	0.814388	0.892086	0.82446	0.830216
Lactobacillus_acidophilus_NCFM	0.67971	0.733333	0.727536	0.853623	0.85942	0.823188	0.843478	0.844928	0.805797	0.847826	0.852174	0.830435	0.846377	0.769565	0.836232	0.855072	0.872464	0.811594	0.742029	0.618841	0.7	0.711594	0.856522	0.644928	0.73913	0.726087	0.830435	0.775362	0.743478	0.852174	0.843478	0.797101	0.852174	0.805797	0.804348	0.891304	0.804348	0.833333	0.778261	0.711594	0.67971	0.833333	0.815942	0.762319	0.86087	0.817391	0.87971	0.873913	0.87971
Lactobacillus_casei_casei_BL23	0.674214	0.685535	0.696855	0.789937	0.850314	0.832704	0.85283	0.845283	0.808805	0.849057	0.845283	0.827673	0.845283	0.750943	0.831447	0.854088	0.841509	0.826415	0.719497	0.626415	0.684277	0.68805	0.783648	0.647799	0.720755	0.708176	0.805031	0.771069	0.738365	0.801258	0.859119	0.805031	0.855346	0.801258	0.802516	0.815094	0.802516	0.801258	0.744654	0.649057	0.656604	0.823899	0.798742	0.761006	0.825157	0.81761	0.89434	0.869182	0.89434
Lactobacillus_fermentum_IFO_3956	0.662307	0.64566	0.690844	0.840666	0.850178	0.803805	0.782402	0.783591	0.744352	0.796671	0.788347	0.760999	0.781213	0.731272	0.774078	0.789536	0.825208	0.755054	0.711058	0.605232	0.67063	0.692033	0.826397	0.625446	0.724138	0.722949	0.807372	0.775268	0.769322	0.810939	0.808561	0.787158	0.833532	0.78478	0.772889	0.838288	0.794293	0.785969	0.700357	0.650416	0.649227	0.827586	0.777646	0.724138	0.869203	0.800238	0.879905	0.831153	0.83591
Lactobacillus_gasseri_ATCC_33323	0.667622	0.727794	0.713467	0.836676	0.852436	0.802292	0.835244	0.833811	0.792264	0.835244	0.835244	0.816619	0.836676	0.749284	0.825215	0.855301	0.861032	0.799427	0.710602	0.595989	0.679083	0.680516	0.833811	0.620344	0.713467	0.703438	0.819484	0.753582	0.743553	0.829513	0.829513	0.776504	0.84384	0.787966	0.783668	0.883954	0.786533	0.82808	0.765043	0.709169	0.664756	0.815186	0.796562	0.762178	0.853868	0.797994	0.869628	0.878223	0.879656
Lactobacillus_helveticus_DPC_4571	0.677155	0.729138	0.699042	0.834473	0.854993	0.804378	0.842681	0.837209	0.80985	0.846785	0.848153	0.831737	0.849521	0.760602	0.838577	0.853625	0.885089	0.811218	0.719562	0.599179	0.688098	0.692202	0.834473	0.625171	0.723666	0.70725	0.822161	0.771546	0.76881	0.829001	0.830369	0.79617	0.834473	0.798906	0.792066	0.876881	0.797538	0.816689	0.76881	0.688098	0.653899	0.819425	0.801642	0.76197	0.854993	0.80985	0.882353	0.876881	0.882353
Lactobacillus_hilgardii_ATCC_8290	0.675644	0.625293	0.693208	0.810304	0.852459	0.820843	0.788056	0.813817	0.778689	0.805621	0.80445	0.793911	0.806792	0.748244	0.799766	0.82904	0.807963	0.779859	0.740047	0.642857	0.693208	0.711944	0.803279	0.666276	0.757611	0.738876	0.830211	0.784543	0.750585	0.834895	0.837237	0.80445	0.857143	0.810304	0.793911	0.806792	0.806792	0.81733	0.70726	0.665105	0.655738	0.836066	0.779859	0.711944	0.839578	0.803279	0.90281	0.862998	0.860656
Lactobacillus_johnsonii_NCC_533	0.685792	0.691257	0.726776	0.85929	0.862022	0.806011	0.795082	0.793716	0.754098	0.796448	0.796448	0.780055	0.796448	0.758197	0.785519	0.812842	0.819672	0.762295	0.739071	0.617486	0.703552	0.702186	0.849727	0.643443	0.728142	0.718579	0.825137	0.763661	0.759563	0.849727	0.84153	0.782787	0.857923	0.797814	0.793716	0.892077	0.801913	0.84153	0.713115	0.724044	0.680328	0.829235	0.810109	0.724044	0.862022	0.801913	0.878415	0.881148	0.878415
Lactobacillus_ultunensis_DSM_16047	0.715092	0.716502	0.764457	0.849083	0.888575	0.854725	0.846262	0.83921	0.808181	0.844852	0.844852	0.849083	0.851904	0.803949	0.832158	0.843441	0.836389	0.830748	0.77433	0.668547	0.733427	0.753173	0.8378	0.685472	0.779972	0.770099	0.861777	0.832158	0.761636	0.873061	0.873061	0.842031	0.87024	0.83921	0.843441	0.868829	0.823695	0.87165	0.754584	0.732017	0.708039	0.87024	0.846262	0.768688	0.842031	0.857546	0.912553	0.923836	0.93512
Methanosphaera_stadtmanae_DSM_3091	0.620438	0.781022	0.671533	0.781022	0.855474	0.849635	0.843796	0.883212	0.830657	0.859854	0.824818	0.839416	0.855474	0.817518	0.880292	0.877372	0.887591	0.814599	0.708029	0.592701	0.656934	0.670073	0.871533	0.6	0.713869	0.705109	0.785401	0.766423	0.845255	0.756204	0.880292	0.775182	0.821898	0.748905	0.738686	0.79854	0.810219	0.748905	0.734307	0.582482	0.616058	0.820438	0.767883	0.842336	0.864234	0.79708	0.90219	0.713869	0.719708
Mitsuokella_multacida_DSM_20544	0.635018	0.727497	0.658446	0.750925	0.895191	0.819975	0.856967	0.897657	0.8582	0.903822	0.856967	0.856967	0.881628	0.786683	0.887793	0.901356	0.916153	0.834772	0.706535	0.598027	0.674476	0.675709	0.805179	0.622688	0.704069	0.697904	0.828607	0.749692	0.784217	0.794081	0.881628	0.797781	0.860666	0.770654	0.762022	0.839704	0.819975	0.792848	0.774353	0.605425	0.617756	0.845869	0.795314	0.803946	0.8582	0.822441	0.922318	0.731196	0.753391
Parabacteroides_distasonis_ATCC_8503	0.594622	0.65239	0.575697	0.704183	0.780876	0.751992	0.836653	0.870518	0.807769	0.876494	0.835657	0.812749	0.845618	0.712151	0.865538	0.876494	0.905378	0.795817	0.63247	0.535857	0.605578	0.603586	0.737052	0.556773	0.625498	0.616534	0.75498	0.653386	0.731076	0.714143	0.808765	0.726096	0.790837	0.722112	0.701195	0.793825	0.75	0.734064	0.63745	0.553785	0.556773	0.750996	0.712151	0.707171	0.798805	0.737052	0.888446	0.713147	0.705179
Parabacteroides_johnsonii_DSM_18315	0.645195	0.67793	0.625132	0.732841	0.823654	0.799366	0.878564	0.925026	0.855333	0.917635	0.87962	0.86906	0.896515	0.770855	0.919747	0.918691	0.909187	0.852165	0.687434	0.589229	0.647307	0.656811	0.775079	0.607181	0.670539	0.666315	0.791975	0.705385	0.766631	0.75396	0.857445	0.779303	0.831045	0.751848	0.734952	0.813094	0.805702	0.779303	0.68849	0.588173	0.601901	0.813094	0.752904	0.761352	0.826822	0.793031	0.947202	0.745512	0.746568
Parabacteroides_merdae_ATCC_43184	0.644211	0.677895	0.623158	0.731579	0.823158	0.795789	0.877895	0.924211	0.853684	0.914737	0.875789	0.868421	0.896842	0.768421	0.92	0.916842	0.904211	0.851579	0.686316	0.586316	0.649474	0.655789	0.773684	0.606316	0.668421	0.665263	0.792632	0.701053	0.763158	0.753684	0.854737	0.781053	0.829474	0.748421	0.732632	0.806316	0.8	0.778947	0.686316	0.587368	0.6	0.808421	0.750526	0.756842	0.823158	0.789474	0.944211	0.745263	0.746316
Pediococcus_pentosaceus_ATCC_25745	0.6109	0.678074	0.627376	0.789607	0.802281	0.740177	0.78327	0.806084	0.760456	0.801014	0.804816	0.775665	0.78834	0.688213	0.792142	0.812421	0.818758	0.769328	0.673004	0.547529	0.627376	0.637516	0.745247	0.572877	0.648923	0.648923	0.7782	0.692015	0.69962	0.78834	0.78327	0.74398	0.821293	0.752852	0.746515	0.884664	0.766793	0.773131	0.714829	0.629911	0.60076	0.764259	0.716096	0.721166	0.860583	0.756654	0.835234	0.820025	0.809886
Proteus_penneri_ATCC_35198	0.573739	0.603235	0.588963	0.706946	0.76118	0.729781	0.737393	0.757374	0.716461	0.746908	0.726927	0.727878	0.750714	0.657469	0.748811	0.752617	0.762131	0.705994	0.600381	0.512845	0.579448	0.573739	0.720266	0.530923	0.614653	0.600381	0.685062	0.648906	0.704091	0.686013	0.766889	0.674596	0.738344	0.655566	0.647003	0.788773	0.704091	0.687916	0.59372	0.52236	0.530923	0.7098	0.67079	0.656518	0.795433	0.686965	0.893435	0.68411	0.693625
Ruminococcus_gnavus_ATCC_29149	0.639233	0.673055	0.6708	0.785795	0.894025	0.870349	0.824126	0.860203	0.797069	0.845547	0.807215	0.807215	0.827508	0.819617	0.843292	0.872604	0.841037	0.794814	0.689966	0.583991	0.65389	0.656144	0.780158	0.613303	0.680947	0.671928	0.845547	0.7531	0.764374	0.816234	0.914318	0.812852	0.890643	0.815107	0.810598	0.832018	0.851184	0.827508	0.728298	0.620068	0.64487	0.866967	0.789177	0.737317	0.864713	0.830891	0.915445	0.7531	0.755355
Ruminococcus_lactaris_ATCC_29176	0.677301	0.710429	0.715337	0.839264	0.946012	0.862577	0.825767	0.869939	0.830675	0.868712	0.855215	0.817178	0.833129	0.847853	0.872393	0.893252	0.871166	0.82454	0.748466	0.625767	0.711656	0.712883	0.806135	0.657669	0.731288	0.715337	0.889571	0.822086	0.820859	0.876074	0.911656	0.882209	0.931288	0.862577	0.868712	0.879755	0.915337	0.894479	0.779141	0.680982	0.707975	0.933742	0.847853	0.801227	0.920245	0.905521	0.916564	0.809816	0.795092
Streptococcus_sanguinis_SK36	0.618896	0.607219	0.60828	0.746285	0.806794	0.746285	0.750531	0.789809	0.729299	0.781316	0.770701	0.734607	0.760085	0.698514	0.779193	0.792994	0.79724	0.732484	0.666667	0.563694	0.644374	0.63482	0.735669	0.58811	0.653928	0.645435	0.767516	0.671975	0.700637	0.753715	0.809979	0.742038	0.800425	0.727176	0.714437	0.884289	0.770701	0.764331	0.673036	0.600849	0.597665	0.77707	0.727176	0.687898	0.863057	0.751592	0.858811	0.754777	0.751592
Subdoligranulum_variabile_DSM_15176	0.694377	0.669927	0.753056	0.842298	0.927873	0.93643	0.821516	0.867971	0.800733	0.854523	0.839853	0.806846	0.822738	0.864303	0.856968	0.867971	0.850856	0.820293	0.739609	0.641809	0.700489	0.715159	0.828851	0.673594	0.756724	0.746944	0.897311	0.841076	0.777506	0.861858	0.919315	0.886308	0.925428	0.864303	0.854523	0.849633	0.893643	0.845966	0.778729	0.663814	0.702934	0.90709	0.837408	0.770171	0.900978	0.908313	0.94621	0.808068	0.822738
[truncated: 24 more columns]

## Sheet: Boundary_CI_EE
	Actinomyces_odontolyticus_ATCC_17982	Alistipes_putredinis_DSM_17216	Anaerococcus_hydrogenalis_DSM_7454	Anaerofustis_stercorihominis_DSM_17244	Anaerostipes_caccae_DSM_14662	Anaerotruncus_colihominis_DSM_17241	Bacteroides_caccae_ATCC_43185	Bacteroides_cellulosilyticus_DSM_14838	Bacteroides_coprophilus_DSM_18228	Bacteroides_dorei_DSM_17855	Bacteroides_eggerthii_DSM_20697	Bacteroides_finegoldii_DSM_17565	Bacteroides_ovatus_ATCC_8483	Bacteroides_pectinophilus_ATCC_43243	Bacteroides_stercoris_ATCC_43183	Bacteroides_uniformis_ATCC_8492	Bacteroides_vulgatus_ATCC_8482	Bacteroides_xylanisolvens_XB1A	Bifidobacterium_angulatum_DSM_20098	Bifidobacterium_animalis_lactis_AD011	Bifidobacterium_bifidum_NCIMB_41171	Bifidobacterium_catenulatum_DSM_16992	Bifidobacterium_dentium_ATCC_27678	Bifidobacterium_gallicum_DSM_20093	Bifidobacterium_longum_longum_CCUG_52486	Bifidobacterium_pseudocatenulatum_DSM_20438	Blautia_hydrogenotrophica_DSM_10507	Butyrivibrio_crossotus_DSM_2876	Campylobacter_concisus_13826	Catenibacterium_mitsuokai_DSM_15897	Clostridium_asparagiforme_DSM_15981	Clostridium_bartlettii_DSM_16795	Clostridium_hylemonae_DSM_15053	Clostridium_leptum_DSM_753	Clostridium_nexile_DSM_1787	Clostridium_perfringens_ATCC_13124	Clostridium_scindens_ATCC_35704	Clostridium_spiroforme_DSM_1552	Collinsella_aerofaciens_ATCC_25986	Collinsella_intestinalis_DSM_13280	Collinsella_stercoris_DSM_13279	Coprococcus_comes_ATCC_27758	Coprococcus_eutactus_ATCC_27759	Desulfovibrio_piger_ATCC_29098	Dorea_formicigenerans_ATCC_27755	Dorea_longicatena_DSM_13814	Enterobacter_cancerogenus_ATCC_35316	Enterococcus_faecalis_TX0104	Enterococcus_faecalis_TX1322
Actinomyces_odontolyticus_ATCC_17982	1	0.385827	0.629921	0.433071	0.755906	0.677165	0.606299	0.543307	0.598425	0.598425	0.527559	0.614173	0.629921	0.559055	0.582677	0.606299	0.598425	0.598425	0.795276	0.779528	0.811024	0.818898	0.771654	0.80315	0.818898	0.826772	0.826772	0.606299	0.574803	0.76378	0.913386	0.826772	0.850394	0.755906	0.826772	0.708661	0.771654	0.755906	0.661417	0.795276	0.748031	0.779528	0.771654	0.598425	0.84252	0.582677	0.905512	0.913386	0.913386
Alistipes_putredinis_DSM_17216	0.550562	1	0.606742	0.573034	0.494382	0.595506	0.640449	0.640449	0.786517	0.752809	0.764045	0.764045	0.775281	0.629213	0.685393	0.786517	0.752809	0.764045	0.674157	0.606742	0.696629	0.617978	0.651685	0.595506	0.617978	0.606742	0.58427	0.550562	0.606742	0.640449	0.741573	0.775281	0.595506	0.573034	0.606742	0.752809	0.539326	0.505618	0.617978	0.561798	0.561798	0.674157	0.617978	0.561798	0.629213	0.651685	0.730337	0.606742	0.685393
Anaerococcus_hydrogenalis_DSM_7454	0.689655	0.465517	1	0.5	0.741379	0.75	0.5	0.439655	0.474138	0.534483	0.448276	0.517241	0.551724	0.663793	0.448276	0.508621	0.543103	0.508621	0.706897	0.793103	0.689655	0.715517	0.75	0.767241	0.724138	0.732759	0.758621	0.612069	0.689655	0.724138	0.905172	0.87069	0.844828	0.646552	0.715517	0.784483	0.836207	0.698276	0.724138	0.715517	0.715517	0.844828	0.810345	0.681034	0.853448	0.534483	0.887931	0.827586	0.836207
Anaerofustis_stercorihominis_DSM_17244	0.632184	0.586207	0.666667	1	0.712644	0.666667	0.643678	0.574713	0.597701	0.655172	0.574713	0.643678	0.689655	0.54023	0.574713	0.655172	0.632184	0.632184	0.678161	0.62069	0.666667	0.655172	0.747126	0.655172	0.643678	0.655172	0.655172	0.655172	0.517241	0.666667	0.793103	0.735632	0.655172	0.586207	0.643678	0.804598	0.643678	0.62069	0.655172	0.678161	0.655172	0.666667	0.655172	0.54023	0.770115	0.62069	0.747126	0.735632	0.770115
Anaerostipes_caccae_DSM_14662	0.676056	0.309859	0.605634	0.43662	1	0.612676	0.669014	0.584507	0.577465	0.626761	0.542254	0.626761	0.65493	0.521127	0.584507	0.647887	0.640845	0.612676	0.823944	0.78169	0.795775	0.802817	0.795775	0.788732	0.78169	0.838028	0.774648	0.591549	0.471831	0.809859	0.852113	0.838028	0.739437	0.711268	0.802817	0.676056	0.669014	0.774648	0.577465	0.746479	0.725352	0.739437	0.823944	0.521127	0.795775	0.584507	0.84507	0.859155	0.866197
Anaerotruncus_colihominis_DSM_17241	0.747826	0.46087	0.756522	0.504348	0.756522	1	0.547826	0.513043	0.521739	0.53913	0.513043	0.547826	0.582609	0.73913	0.504348	0.573913	0.547826	0.530435	0.73913	0.695652	0.747826	0.747826	0.782609	0.730435	0.713043	0.765217	0.817391	0.591304	0.704348	0.756522	0.930435	0.834783	0.782609	0.704348	0.747826	0.8	0.765217	0.747826	0.73913	0.73913	0.721739	0.73913	0.756522	0.730435	0.817391	0.556522	0.904348	0.904348	0.904348
Bacteroides_caccae_ATCC_43185	0.466667	0.345455	0.351515	0.339394	0.575758	0.381818	1	0.842424	0.678788	0.745455	0.660606	0.763636	0.957576	0.339394	0.709091	0.8	0.8	0.769697	0.569697	0.509091	0.563636	0.527273	0.521212	0.490909	0.545455	0.545455	0.557576	0.406061	0.321212	0.484848	0.660606	0.6	0.478788	0.49697	0.539394	0.545455	0.418182	0.478788	0.369697	0.478788	0.466667	0.49697	0.569697	0.321212	0.569697	0.563636	0.690909	0.6	0.606061
Bacteroides_cellulosilyticus_DSM_14838	0.379121	0.313187	0.28022	0.274725	0.456044	0.324176	0.763736	1	0.571429	0.615385	0.71978	0.631868	0.950549	0.291209	0.653846	0.752747	0.675824	0.637363	0.478022	0.434066	0.461538	0.456044	0.43956	0.456044	0.456044	0.467033	0.478022	0.351648	0.269231	0.428571	0.56044	0.510989	0.401099	0.43956	0.43956	0.434066	0.351648	0.406593	0.313187	0.395604	0.395604	0.412088	0.489011	0.263736	0.461538	0.461538	0.576923	0.483516	0.483516
Bacteroides_coprophilus_DSM_18228	0.562963	0.518519	0.407407	0.385185	0.607407	0.444444	0.82963	0.77037	1	0.866667	0.807407	0.896296	0.903704	0.444444	0.8	0.896296	0.940741	0.888889	0.681481	0.651852	0.748148	0.651852	0.607407	0.614815	0.651852	0.637037	0.674074	0.503704	0.444444	0.651852	0.807407	0.755556	0.592593	0.6	0.651852	0.585185	0.518519	0.57037	0.481481	0.6	0.585185	0.622222	0.688889	0.385185	0.681481	0.659259	0.755556	0.681481	0.740741
Bacteroides_dorei_DSM_17855	0.527778	0.465278	0.430556	0.395833	0.618056	0.430556	0.854167	0.777778	0.8125	1	0.777778	0.909722	0.923611	0.4375	0.777778	0.868056	0.9375	0.909722	0.652778	0.638889	0.673611	0.645833	0.625	0.604167	0.666667	0.645833	0.638889	0.527778	0.354167	0.611111	0.75	0.736111	0.590278	0.583333	0.645833	0.590278	0.527778	0.541667	0.472222	0.576389	0.555556	0.597222	0.680556	0.381944	0.659722	0.659722	0.763889	0.659722	0.715278
Bacteroides_eggerthii_DSM_20697	0.437908	0.444444	0.339869	0.326797	0.503268	0.385621	0.712418	0.856209	0.712418	0.732026	1	0.738562	0.960784	0.385621	0.777778	0.836601	0.784314	0.75817	0.54902	0.522876	0.562092	0.529412	0.529412	0.555556	0.529412	0.542484	0.562092	0.464052	0.333333	0.522876	0.660131	0.633987	0.464052	0.51634	0.522876	0.529412	0.444444	0.470588	0.405229	0.477124	0.48366	0.496732	0.568627	0.320261	0.555556	0.542484	0.705882	0.568627	0.620915
Bacteroides_finegoldii_DSM_17565	0.549296	0.478873	0.422535	0.394366	0.626761	0.443662	0.887324	0.809859	0.852113	0.922535	0.795775	1	0.943662	0.450704	0.795775	0.894366	0.901408	0.964789	0.676056	0.640845	0.697183	0.65493	0.619718	0.612676	0.661972	0.640845	0.65493	0.507042	0.380282	0.633803	0.78169	0.746479	0.598592	0.619718	0.65493	0.605634	0.528169	0.56338	0.492958	0.577465	0.56338	0.605634	0.683099	0.387324	0.669014	0.647887	0.78169	0.683099	0.739437
Bacteroides_ovatus_ATCC_8483	0.37037	0.319444	0.296296	0.277778	0.430556	0.310185	0.731481	0.800926	0.564815	0.615741	0.680556	0.62037	1	0.300926	0.601852	0.717593	0.685185	0.643519	0.476852	0.439815	0.472222	0.449074	0.449074	0.449074	0.453704	0.467593	0.453704	0.361111	0.259259	0.421296	0.541667	0.513889	0.402778	0.402778	0.458333	0.467593	0.351852	0.37037	0.342593	0.393519	0.37963	0.425926	0.476852	0.263889	0.467593	0.472222	0.555556	0.481481	0.518519
Bacteroides_pectinophilus_ATCC_43243	0.70297	0.554455	0.762376	0.465347	0.732673	0.841584	0.554455	0.524752	0.594059	0.623762	0.584158	0.633663	0.643564	1	0.544554	0.643564	0.623762	0.584158	0.80198	0.80198	0.821782	0.792079	0.841584	0.792079	0.811881	0.80198	0.811881	0.653465	0.722772	0.821782	0.871287	0.861386	0.792079	0.772277	0.821782	0.841584	0.80198	0.762376	0.841584	0.742574	0.742574	0.851485	0.881188	0.772277	0.821782	0.584158	0.861386	0.821782	0.891089
Bacteroides_stercoris_ATCC_43183	0.548148	0.451852	0.385185	0.37037	0.614815	0.42963	0.866667	0.881481	0.8	0.82963	0.881481	0.837037	0.962963	0.407407	1	0.925926	0.896296	0.844444	0.62963	0.562963	0.644444	0.577778	0.577778	0.614815	0.592593	0.607407	0.622222	0.474074	0.362963	0.585185	0.762963	0.674074	0.555556	0.562963	0.6	0.555556	0.496296	0.540741	0.42963	0.548148	0.533333	0.562963	0.62963	0.348148	0.644444	0.6	0.77037	0.651852	0.659259
Bacteroides_uniformis_ATCC_8492	0.466667	0.424242	0.357576	0.345455	0.557576	0.4	0.8	0.830303	0.733333	0.757576	0.775758	0.769697	0.939394	0.393939	0.757576	1	0.842424	0.781818	0.618182	0.569697	0.606061	0.575758	0.575758	0.575758	0.6	0.593939	0.587879	0.460606	0.333333	0.551515	0.684848	0.660606	0.515152	0.533333	0.581818	0.581818	0.460606	0.472727	0.436364	0.50303	0.484848	0.557576	0.630303	0.339394	0.587879	0.6	0.70303	0.587879	0.636364
Bacteroides_vulgatus_ATCC_8482	0.447059	0.394118	0.370588	0.323529	0.535294	0.370588	0.776471	0.723529	0.747059	0.794118	0.705882	0.752941	0.870588	0.370588	0.711765	0.817647	1	0.764706	0.629412	0.558824	0.623529	0.570588	0.570588	0.564706	0.6	0.6	0.558824	0.476471	0.358824	0.517647	0.7	0.635294	0.505882	0.5	0.570588	0.582353	0.452941	0.458824	0.423529	0.482353	0.470588	0.541176	0.611765	0.317647	0.611765	0.617647	0.670588	0.588235	0.635294
Bacteroides_xylanisolvens_XB1A	0.524138	0.468966	0.406897	0.37931	0.6	0.42069	0.875862	0.8	0.827586	0.903448	0.8	0.944828	0.958621	0.406897	0.786207	0.889655	0.896552	1	0.648276	0.606897	0.668966	0.627586	0.6	0.572414	0.627586	0.613793	0.627586	0.482759	0.358621	0.6	0.765517	0.731034	0.565517	0.593103	0.627586	0.593103	0.489655	0.524138	0.462069	0.544828	0.524138	0.572414	0.648276	0.365517	0.648276	0.634483	0.772414	0.662069	0.717241
Bifidobacterium_angulatum_DSM_20098	0.647436	0.384615	0.525641	0.378205	0.75	0.544872	0.602564	0.557692	0.589744	0.602564	0.538462	0.615385	0.660256	0.519231	0.544872	0.653846	0.685897	0.602564	1	0.826923	0.884615	0.878205	0.820513	0.833333	0.852564	0.910256	0.698718	0.583333	0.49359	0.769231	0.846154	0.788462	0.717949	0.730769	0.782051	0.666667	0.666667	0.679487	0.615385	0.698718	0.679487	0.705128	0.794872	0.487179	0.769231	0.615385	0.762821	0.75641	0.801282
Bifidobacterium_animalis_lactis_AD011	0.692308	0.377622	0.643357	0.377622	0.776224	0.559441	0.587413	0.552448	0.615385	0.643357	0.559441	0.636364	0.664336	0.566434	0.531469	0.657343	0.664336	0.615385	0.902098	1	0.867133	0.909091	0.818182	0.937063	0.909091	0.895105	0.762238	0.615385	0.545455	0.825175	0.902098	0.895105	0.818182	0.769231	0.825175	0.657343	0.769231	0.734266	0.643357	0.762238	0.741259	0.811189	0.902098	0.545455	0.853147	0.608392	0.867133	0.79021	0.839161
Bifidobacterium_bifidum_NCIMB_41171	0.660256	0.397436	0.512821	0.371795	0.724359	0.551282	0.596154	0.538462	0.647436	0.621795	0.551282	0.634615	0.653846	0.532051	0.557692	0.641026	0.679487	0.621795	0.884615	0.794872	1	0.833333	0.769231	0.794872	0.858974	0.820513	0.724359	0.557692	0.50641	0.769231	0.865385	0.807692	0.705128	0.717949	0.775641	0.660256	0.666667	0.698718	0.615385	0.730769	0.717949	0.653846	0.75	0.50641	0.782051	0.583333	0.788462	0.74359	0.801282
Bifidobacterium_catenulatum_DSM_16992	0.727273	0.384615	0.58042	0.398601	0.797203	0.601399	0.608392	0.58042	0.615385	0.65035	0.566434	0.65035	0.678322	0.559441	0.545455	0.664336	0.678322	0.636364	0.958042	0.909091	0.909091	1	0.881119	0.895105	0.944056	0.972028	0.783217	0.615385	0.48951	0.853147	0.874126	0.846154	0.797203	0.783217	0.846154	0.657343	0.72028	0.762238	0.65035	0.776224	0.762238	0.755245	0.853147	0.531469	0.832168	0.622378	0.832168	0.825175	0.874126
Bifidobacterium_dentium_ATCC_27678	0.657718	0.389262	0.583893	0.436242	0.758389	0.604027	0.577181	0.536913	0.550336	0.604027	0.543624	0.590604	0.651007	0.57047	0.52349	0.637584	0.651007	0.583893	0.85906	0.785235	0.805369	0.845638	1	0.805369	0.818792	0.885906	0.718121	0.610738	0.496644	0.758389	0.812081	0.771812	0.744966	0.684564	0.758389	0.724832	0.691275	0.671141	0.637584	0.671141	0.657718	0.731544	0.771812	0.530201	0.785235	0.604027	0.798658	0.765101	0.818792
Bifidobacterium_gallicum_DSM_20093	0.68	0.353333	0.593333	0.38	0.746667	0.56	0.54	0.553333	0.553333	0.58	0.566667	0.58	0.646667	0.533333	0.553333	0.633333	0.64	0.553333	0.866667	0.893333	0.826667	0.853333	0.8	1	0.846667	0.873333	0.733333	0.62	0.513333	0.786667	0.873333	0.84	0.786667	0.72	0.793333	0.64	0.733333	0.7	0.626667	0.74	0.706667	0.753333	0.833333	0.5	0.84	0.56	0.833333	0.766667	0.813333
Bifidobacterium_longum_longum_CCUG_52486	0.697987	0.369128	0.563758	0.375839	0.744966	0.550336	0.604027	0.557047	0.590604	0.644295	0.543624	0.630872	0.657718	0.550336	0.536913	0.66443	0.684564	0.610738	0.892617	0.872483	0.899329	0.90604	0.818792	0.852349	1	0.899329	0.738255	0.597315	0.469799	0.798658	0.845638	0.798658	0.765101	0.744966	0.818792	0.644295	0.704698	0.711409	0.624161	0.738255	0.718121	0.738255	0.812081	0.516779	0.791946	0.577181	0.798658	0.771812	0.825503
Bifidobacterium_pseudocatenulatum_DSM_20438	0.695364	0.357616	0.562914	0.377483	0.788079	0.582781	0.596026	0.562914	0.569536	0.615894	0.549669	0.602649	0.668874	0.536424	0.543046	0.649007	0.675497	0.589404	0.940397	0.847682	0.847682	0.92053	0.874172	0.86755	0.887417	1	0.748344	0.609272	0.463576	0.807947	0.827815	0.794702	0.761589	0.728477	0.834437	0.668874	0.701987	0.721854	0.622517	0.728477	0.715232	0.735099	0.84106	0.516556	0.801325	0.609272	0.794702	0.801325	0.847682
Blautia_hydrogenotrophica_DSM_10507	0.75	0.371429	0.628571	0.407143	0.785714	0.671429	0.657143	0.621429	0.65	0.657143	0.614286	0.664286	0.7	0.585714	0.6	0.692857	0.678571	0.65	0.778571	0.778571	0.807143	0.8	0.764286	0.785714	0.785714	0.807143	1	0.6	0.514286	0.778571	0.921429	0.871429	0.792857	0.771429	0.835714	0.714286	0.764286	0.778571	0.671429	0.792857	0.785714	0.742857	0.835714	0.571429	0.878571	0.571429	0.907143	0.878571	0.9
Butyrivibrio_crossotus_DSM_2876	0.712963	0.453704	0.657407	0.527778	0.777778	0.62963	0.62037	0.592593	0.62963	0.703704	0.657407	0.666667	0.722222	0.611111	0.592593	0.703704	0.75	0.648148	0.842593	0.814815	0.805556	0.814815	0.842593	0.861111	0.824074	0.851852	0.777778	1	0.472222	0.787037	0.842593	0.87037	0.833333	0.75	0.814815	0.712963	0.814815	0.722222	0.666667	0.731481	0.722222	0.796296	0.861111	0.546296	0.805556	0.740741	0.833333	0.796296	0.861111
Campylobacter_concisus_13826	0.623932	0.461538	0.683761	0.384615	0.57265	0.692308	0.452991	0.418803	0.512821	0.435897	0.435897	0.461538	0.478632	0.623932	0.418803	0.470085	0.521368	0.444444	0.65812	0.666667	0.675214	0.598291	0.632479	0.65812	0.598291	0.598291	0.615385	0.435897	1	0.57265	0.897436	0.752137	0.683761	0.589744	0.589744	0.65812	0.683761	0.564103	0.589744	0.57265	0.564103	0.692308	0.649573	0.700855	0.717949	0.444444	0.846154	0.717949	0.726496
Catenibacterium_mitsuokai_DSM_15897	0.734848	0.431818	0.636364	0.439394	0.871212	0.659091	0.606061	0.590909	0.666667	0.666667	0.606061	0.681818	0.689394	0.628788	0.598485	0.689394	0.666667	0.659091	0.909091	0.893939	0.909091	0.924242	0.856061	0.893939	0.901515	0.924242	0.825758	0.643939	0.507576	1	0.916667	0.909091	0.833333	0.780303	0.886364	0.689394	0.757576	0.840909	0.689394	0.840909	0.833333	0.833333	0.901515	0.568182	0.840909	0.628788	0.840909	0.856061	0.909091
Clostridium_asparagiforme_DSM_15981	0.617021	0.351064	0.558511	0.367021	0.643617	0.569149	0.579787	0.542553	0.579787	0.574468	0.537234	0.590426	0.62234	0.468085	0.547872	0.601064	0.632979	0.590426	0.702128	0.68617	0.718085	0.664894	0.643617	0.696809	0.670213	0.664894	0.68617	0.484043	0.558511	0.643617	1	0.75	0.680851	0.62766	0.659574	0.62234	0.643617	0.595745	0.526596	0.62766	0.611702	0.659574	0.702128	0.484043	0.771277	0.521277	0.856383	0.765957	0.781915
Clostridium_bartlettii_DSM_16795	0.614035	0.403509	0.590643	0.374269	0.695906	0.561404	0.578947	0.54386	0.596491	0.619883	0.567251	0.619883	0.649123	0.508772	0.532164	0.637427	0.631579	0.619883	0.719298	0.748538	0.736842	0.707602	0.672515	0.736842	0.695906	0.701754	0.71345	0.549708	0.51462	0.701754	0.824561	1	0.707602	0.643275	0.695906	0.684211	0.660819	0.654971	0.573099	0.672515	0.654971	0.695906	0.766082	0.48538	0.783626	0.567251	0.871345	0.736842	0.777778
Clostridium_hylemonae_DSM_15053	0.715232	0.350993	0.649007	0.377483	0.695364	0.596026	0.523179	0.483444	0.529801	0.562914	0.470199	0.562914	0.576159	0.529801	0.496689	0.562914	0.569536	0.543046	0.741722	0.774834	0.728477	0.754967	0.735099	0.781457	0.754967	0.761589	0.735099	0.596026	0.529801	0.728477	0.847682	0.801325	1	0.695364	0.754967	0.602649	0.860927	0.662252	0.589404	0.682119	0.655629	0.781457	0.794702	0.509934	0.794702	0.576159	0.807947	0.728477	0.748344
Clostridium_leptum_DSM_753	0.738462	0.392308	0.576923	0.392308	0.776923	0.623077	0.630769	0.615385	0.623077	0.646154	0.607692	0.676923	0.669231	0.6	0.584615	0.676923	0.653846	0.661538	0.876923	0.846154	0.861538	0.861538	0.784615	0.830769	0.853846	0.846154	0.830769	0.623077	0.530769	0.792308	0.907692	0.846154	0.807692	1	0.838462	0.653846	0.769231	0.769231	0.669231	0.8	0.807692	0.723077	0.861538	0.584615	0.838462	0.569231	0.892308	0.861538	0.876923
Clostridium_nexile_DSM_1787	0.739437	0.380282	0.584507	0.394366	0.802817	0.605634	0.626761	0.56338	0.619718	0.65493	0.56338	0.65493	0.697183	0.584507	0.570423	0.676056	0.683099	0.640845	0.859155	0.830986	0.852113	0.852113	0.795775	0.838028	0.859155	0.887324	0.823944	0.619718	0.485915	0.823944	0.873239	0.838028	0.802817	0.767606	1	0.697183	0.767606	0.760563	0.647887	0.78169	0.746479	0.802817	0.880282	0.542254	0.830986	0.619718	0.838028	0.838028	0.887324
Clostridium_perfringens_ATCC_13124	0.573248	0.426752	0.579618	0.44586	0.611465	0.585987	0.573248	0.503185	0.503185	0.541401	0.515924	0.547771	0.643312	0.541401	0.477707	0.611465	0.630573	0.547771	0.66242	0.598726	0.656051	0.598726	0.687898	0.611465	0.611465	0.643312	0.636943	0.490446	0.490446	0.579618	0.745223	0.745223	0.579618	0.541401	0.630573	1	0.56051	0.528662	0.636943	0.56051	0.541401	0.636943	0.66242	0.522293	0.719745	0.573248	0.770701	0.66879	0.719745
Clostridium_scindens_ATCC_35704	0.720588	0.352941	0.713235	0.411765	0.698529	0.647059	0.507353	0.470588	0.514706	0.558824	0.5	0.551471	0.558824	0.595588	0.492647	0.558824	0.566176	0.522059	0.764706	0.808824	0.764706	0.757353	0.757353	0.808824	0.772059	0.779412	0.786765	0.647059	0.588235	0.735294	0.889706	0.830882	0.955882	0.735294	0.801471	0.647059	1	0.720588	0.654412	0.75	0.735294	0.794118	0.823529	0.580882	0.860294	0.580882	0.867647	0.772059	0.794118
Clostridium_spiroforme_DSM_1552	0.813559	0.381356	0.686441	0.457627	0.932203	0.728814	0.669492	0.627119	0.652542	0.661017	0.610169	0.677966	0.677966	0.652542	0.618644	0.661017	0.661017	0.644068	0.898305	0.889831	0.923729	0.923729	0.847458	0.889831	0.898305	0.923729	0.923729	0.661017	0.559322	0.940678	0.949153	0.949153	0.847458	0.847458	0.915254	0.70339	0.830508	1	0.694915	0.915254	0.923729	0.779661	0.898305	0.627119	0.90678	0.584746	0.949153	0.957627	0.957627
Collinsella_aerofaciens_ATCC_25986	0.711864	0.466102	0.711864	0.483051	0.694915	0.720339	0.516949	0.483051	0.550847	0.576271	0.525424	0.59322	0.627119	0.720339	0.491525	0.610169	0.610169	0.567797	0.813559	0.779661	0.813559	0.788136	0.805085	0.79661	0.788136	0.79661	0.79661	0.610169	0.584746	0.771186	0.838983	0.830508	0.754237	0.737288	0.779661	0.847458	0.754237	0.694915	1	0.779661	0.771186	0.788136	0.805085	0.686441	0.830508	0.610169	0.813559	0.779661	0.855932
Collinsella_intestinalis_DSM_13280	0.814516	0.403226	0.669355	0.475806	0.854839	0.685484	0.637097	0.580645	0.653226	0.669355	0.58871	0.66129	0.685484	0.604839	0.596774	0.669355	0.66129	0.637097	0.879032	0.879032	0.919355	0.895161	0.806452	0.895161	0.887097	0.887097	0.895161	0.637097	0.540323	0.895161	0.951613	0.927419	0.830645	0.83871	0.895161	0.709677	0.822581	0.870968	0.741935	1	0.943548	0.774194	0.854839	0.629032	0.91129	0.580645	0.919355	0.927419	0.943548
Collinsella_stercoris_DSM_13279	0.772358	0.406504	0.674797	0.463415	0.837398	0.674797	0.626016	0.585366	0.642276	0.650407	0.601626	0.650407	0.666667	0.609756	0.585366	0.650407	0.650407	0.617886	0.861789	0.861789	0.910569	0.886179	0.796748	0.861789	0.869919	0.878049	0.894309	0.634146	0.536585	0.894309	0.934959	0.910569	0.804878	0.853659	0.861789	0.691057	0.813008	0.886179	0.739837	0.95122	1	0.764228	0.853659	0.626016	0.878049	0.560976	0.910569	0.910569	0.926829
Coprococcus_comes_ATCC_27758	0.682759	0.413793	0.675862	0.4	0.724138	0.586207	0.565517	0.517241	0.57931	0.593103	0.524138	0.593103	0.634483	0.593103	0.524138	0.634483	0.634483	0.572414	0.758621	0.8	0.703448	0.744828	0.751724	0.77931	0.758621	0.765517	0.717241	0.593103	0.558621	0.758621	0.855172	0.82069	0.813793	0.648276	0.786207	0.689655	0.744828	0.634483	0.641379	0.662069	0.648276	1	0.896552	0.517241	0.806897	0.668966	0.77931	0.737931	0.786207
Coprococcus_eutactus_ATCC_27759	0.632258	0.354839	0.606452	0.367742	0.754839	0.56129	0.606452	0.574194	0.6	0.632258	0.56129	0.625806	0.664516	0.574194	0.548387	0.670968	0.670968	0.606452	0.8	0.832258	0.754839	0.787097	0.741935	0.806452	0.780645	0.819355	0.754839	0.6	0.490323	0.767742	0.851613	0.845161	0.774194	0.722581	0.806452	0.670968	0.722581	0.683871	0.612903	0.683871	0.677419	0.83871	1	0.483871	0.845161	0.619355	0.819355	0.76129	0.806452
Desulfovibrio_piger_ATCC_29098	0.77551	0.510204	0.806122	0.479592	0.755102	0.857143	0.540816	0.489796	0.530612	0.561224	0.5	0.561224	0.581633	0.795918	0.479592	0.571429	0.55102	0.540816	0.77551	0.795918	0.806122	0.77551	0.806122	0.765306	0.785714	0.795918	0.816327	0.602041	0.836735	0.765306	0.928571	0.846939	0.785714	0.77551	0.785714	0.836735	0.806122	0.755102	0.826531	0.795918	0.785714	0.765306	0.765306	1	0.806122	0.530612	0.959184	0.897959	0.908163
Dorea_formicigenerans_ATCC_27755	0.660494	0.345679	0.611111	0.41358	0.697531	0.580247	0.580247	0.518519	0.567901	0.58642	0.524691	0.58642	0.623457	0.512346	0.537037	0.598765	0.641975	0.580247	0.740741	0.753086	0.753086	0.734568	0.722222	0.777778	0.728395	0.746914	0.759259	0.537037	0.518519	0.685185	0.895062	0.82716	0.740741	0.67284	0.728395	0.697531	0.722222	0.660494	0.604938	0.697531	0.666667	0.722222	0.808642	0.487654	1	0.54321	0.851852	0.783951	0.802469
Dorea_longicatena_DSM_13814	0.596774	0.467742	0.5	0.435484	0.669355	0.516129	0.75	0.677419	0.717742	0.766129	0.669355	0.741935	0.822581	0.475806	0.653226	0.798387	0.846774	0.741935	0.774194	0.701613	0.733871	0.717742	0.725806	0.677419	0.693548	0.741935	0.645161	0.645161	0.419355	0.669355	0.790323	0.782258	0.701613	0.596774	0.709677	0.725806	0.637097	0.556452	0.580645	0.580645	0.556452	0.782258	0.774194	0.419355	0.709677	1	0.782258	0.677419	0.733871
Enterobacter_cancerogenus_ATCC_35316	0.566502	0.320197	0.507389	0.320197	0.591133	0.512315	0.561576	0.517241	0.502463	0.541872	0.53202	0.546798	0.591133	0.428571	0.512315	0.571429	0.561576	0.551724	0.586207	0.610837	0.605911	0.586207	0.586207	0.615764	0.586207	0.591133	0.625616	0.44335	0.487685	0.546798	0.793103	0.73399	0.600985	0.571429	0.586207	0.596059	0.581281	0.551724	0.472906	0.561576	0.551724	0.55665	0.625616	0.463054	0.679803	0.477833	1	0.699507	0.704433
Enterococcus_faecalis_TX0104	0.716049	0.333333	0.592593	0.395062	0.753086	0.641975	0.611111	0.54321	0.567901	0.58642	0.537037	0.598765	0.641975	0.512346	0.54321	0.598765	0.617284	0.592593	0.728395	0.697531	0.716049	0.728395	0.703704	0.709877	0.709877	0.746914	0.759259	0.530864	0.518519	0.697531	0.888889	0.777778	0.679012	0.691358	0.734568	0.648148	0.648148	0.697531	0.567901	0.709877	0.691358	0.660494	0.728395	0.54321	0.783951	0.518519	0.876543	1	1
Enterococcus_faecalis_TX1322	0.678363	0.356725	0.567251	0.391813	0.719298	0.608187	0.584795	0.51462	0.584795	0.602339	0.555556	0.614035	0.654971	0.526316	0.520468	0.614035	0.631579	0.608187	0.730994	0.701754	0.730994	0.730994	0.71345	0.71345	0.719298	0.748538	0.736842	0.54386	0.497076	0.701754	0.859649	0.777778	0.660819	0.666667	0.736842	0.660819	0.631579	0.660819	0.590643	0.684211	0.666667	0.666667	0.730994	0.520468	0.760234	0.532164	0.836257	0.947368	1
Eubacterium_biforme_DSM_3989	0.789916	0.470588	0.731092	0.470588	0.815126	0.756303	0.554622	0.512605	0.613445	0.621849	0.579832	0.638655	0.638655	0.672269	0.504202	0.621849	0.621849	0.621849	0.87395	0.857143	0.882353	0.907563	0.89916	0.865546	0.857143	0.89916	0.848739	0.722689	0.605042	0.89916	0.907563	0.932773	0.865546	0.806723	0.87395	0.764706	0.848739	0.823529	0.764706	0.857143	0.865546	0.848739	0.848739	0.655462	0.87395	0.655462	0.87395	0.907563	0.966387
Eubacterium_dolichum_DSM_3991	0.764228	0.406504	0.666667	0.463415	0.869919	0.699187	0.642276	0.585366	0.642276	0.609756	0.609756	0.642276	0.650407	0.593496	0.609756	0.650407	0.626016	0.609756	0.878049	0.837398	0.910569	0.861789	0.796748	0.878049	0.861789	0.878049	0.878049	0.642276	0.577236	0.894309	0.934959	0.918699	0.813008	0.804878	0.837398	0.707317	0.788618	0.886179	0.674797	0.869919	0.878049	0.764228	0.853659	0.593496	0.878049	0.569106	0.894309	0.886179	0.902439
Eubacterium_hallii_DSM_3353	0.669014	0.408451	0.626761	0.401408	0.802817	0.640845	0.626761	0.577465	0.612676	0.647887	0.598592	0.647887	0.690141	0.612676	0.570423	0.690141	0.683099	0.633803	0.838028	0.802817	0.795775	0.809859	0.78169	0.788732	0.802817	0.84507	0.760563	0.633803	0.528169	0.809859	0.838028	0.866197	0.725352	0.760563	0.823944	0.683099	0.732394	0.753521	0.633803	0.753521	0.739437	0.774648	0.852113	0.577465	0.802817	0.591549	0.859155	0.84507	0.894366
Eubacterium_ventriosum_ATCC_27560	0.734375	0.453125	0.679688	0.46875	0.796875	0.71875	0.617188	0.585938	0.609375	0.640625	0.609375	0.65625	0.710938	0.6875	0.570312	0.695312	0.648438	0.632812	0.84375	0.828125	0.851562	0.851562	0.882812	0.820312	0.828125	0.851562	0.804688	0.710938	0.554688	0.84375	0.890625	0.859375	0.804688	0.765625	0.820312	0.757812	0.804688	0.773438	0.726562	0.773438	0.773438	0.84375	0.859375	0.601562	0.835938	0.65625	0.859375	0.835938	0.898438
Finegoldia_magna_ATCC_29328	0.710526	0.473684	0.780702	0.578947	0.789474	0.77193	0.552632	0.491228	0.508772	0.535088	0.464912	0.552632	0.587719	0.675439	0.491228	0.54386	0.587719	0.54386	0.798246	0.736842	0.807018	0.77193	0.850877	0.754386	0.745614	0.77193	0.754386	0.587719	0.640351	0.736842	0.859649	0.833333	0.754386	0.684211	0.72807	0.868421	0.736842	0.736842	0.754386	0.72807	0.701754	0.701754	0.754386	0.666667	0.894737	0.552632	0.850877	0.842105	0.850877
Lactobacillus_acidophilus_NCFM	0.725352	0.415493	0.626761	0.471831	0.767606	0.633803	0.549296	0.5	0.570423	0.570423	0.514085	0.577465	0.633803	0.584507	0.507042	0.612676	0.633803	0.56338	0.84507	0.795775	0.816901	0.823944	0.894366	0.802817	0.802817	0.84507	0.753521	0.626761	0.507042	0.795775	0.866197	0.802817	0.774648	0.697183	0.809859	0.760563	0.71831	0.71831	0.676056	0.725352	0.711268	0.788732	0.802817	0.542254	0.816901	0.626761	0.809859	0.84507	0.901408
Lactobacillus_casei_casei_BL23	0.666667	0.309942	0.614035	0.397661	0.754386	0.561404	0.561404	0.491228	0.502924	0.54386	0.479532	0.54386	0.590643	0.450292	0.502924	0.567251	0.578947	0.54386	0.736842	0.74269	0.701754	0.748538	0.719298	0.748538	0.725146	0.77193	0.71345	0.532164	0.479532	0.707602	0.859649	0.777778	0.736842	0.643275	0.725146	0.602339	0.678363	0.666667	0.526316	0.654971	0.643275	0.701754	0.760234	0.45614	0.789474	0.508772	0.836257	0.830409	0.847953
Lactobacillus_fermentum_IFO_3956	0.666667	0.388889	0.563492	0.52381	0.674603	0.555556	0.65873	0.563492	0.587302	0.642857	0.52381	0.626984	0.690476	0.436508	0.571429	0.619048	0.706349	0.642857	0.714286	0.666667	0.674603	0.706349	0.793651	0.666667	0.698413	0.722222	0.666667	0.587302	0.452381	0.642857	0.825397	0.690476	0.68254	0.595238	0.65873	0.619048	0.603175	0.611111	0.515873	0.626984	0.595238	0.65873	0.634921	0.47619	0.722222	0.626984	0.801587	0.793651	0.801587
Lactobacillus_gasseri_ATCC_33323	0.697183	0.443662	0.633803	0.485915	0.746479	0.640845	0.549296	0.478873	0.549296	0.556338	0.507042	0.56338	0.612676	0.584507	0.5	0.591549	0.619718	0.549296	0.823944	0.746479	0.795775	0.78169	0.859155	0.767606	0.767606	0.816901	0.725352	0.605634	0.514085	0.753521	0.84507	0.774648	0.739437	0.669014	0.774648	0.795775	0.683099	0.676056	0.683099	0.690141	0.676056	0.753521	0.760563	0.556338	0.774648	0.612676	0.788732	0.809859	0.873239
Lactobacillus_helveticus_DPC_4571	0.732394	0.401408	0.605634	0.464789	0.760563	0.633803	0.535211	0.5	0.584507	0.570423	0.528169	0.584507	0.612676	0.591549	0.514085	0.598592	0.633803	0.577465	0.84507	0.788732	0.852113	0.859155	0.908451	0.802817	0.823944	0.852113	0.746479	0.619718	0.535211	0.809859	0.866197	0.795775	0.78169	0.690141	0.78169	0.732394	0.711268	0.725352	0.669014	0.71831	0.704225	0.760563	0.78169	0.542254	0.823944	0.605634	0.802817	0.823944	0.880282
Lactobacillus_hilgardii_ATCC_8290	0.718954	0.346405	0.666667	0.366013	0.738562	0.601307	0.581699	0.529412	0.562092	0.607843	0.509804	0.594771	0.607843	0.529412	0.542484	0.568627	0.620915	0.575163	0.751634	0.803922	0.72549	0.764706	0.72549	0.810458	0.764706	0.777778	0.745098	0.562092	0.555556	0.745098	0.915033	0.810458	0.79085	0.699346	0.75817	0.594771	0.72549	0.718954	0.555556	0.718954	0.69281	0.751634	0.797386	0.542484	0.816993	0.503268	0.888889	0.856209	0.862745
Lactobacillus_johnsonii_NCC_533	0.75	0.428571	0.635714	0.485714	0.764286	0.642857	0.542857	0.5	0.578571	0.585714	0.514286	0.592857	0.628571	0.585714	0.507143	0.6	0.628571	0.578571	0.835714	0.8	0.835714	0.828571	0.9	0.814286	0.807143	0.828571	0.764286	0.635714	0.514286	0.8	0.885714	0.821429	0.785714	0.707143	0.8	0.764286	0.721429	0.721429	0.685714	0.75	0.728571	0.778571	0.785714	0.571429	0.835714	0.621429	0.835714	0.835714	0.892857
Lactobacillus_ultunensis_DSM_16047	0.730496	0.425532	0.652482	0.439716	0.787234	0.652482	0.602837	0.524823	0.588652	0.617021	0.539007	0.638298	0.673759	0.617021	0.531915	0.638298	0.652482	0.624113	0.836879	0.801418	0.801418	0.829787	0.87234	0.794326	0.801418	0.843972	0.744681	0.638298	0.51773	0.815603	0.865248	0.822695	0.780142	0.716312	0.815603	0.730496	0.723404	0.730496	0.666667	0.730496	0.730496	0.794326	0.808511	0.58156	0.780142	0.638298	0.836879	0.886525	0.93617
Methanosphaera_stadtmanae_DSM_3091	0.636364	0.626263	0.686869	0.454545	0.636364	0.707071	0.464646	0.434343	0.575758	0.535354	0.515152	0.545455	0.555556	0.767677	0.464646	0.555556	0.585859	0.515152	0.818182	0.727273	0.818182	0.757576	0.79798	0.747475	0.757576	0.747475	0.676768	0.545455	0.757576	0.737374	0.838384	0.777778	0.707071	0.717172	0.727273	0.787879	0.707071	0.636364	0.737374	0.676768	0.676768	0.757576	0.717172	0.686869	0.757576	0.535354	0.767677	0.727273	0.79798
Mitsuokella_multacida_DSM_20544	0.711409	0.328859	0.61745	0.402685	0.825503	0.644295	0.630872	0.57047	0.583893	0.604027	0.536913	0.604027	0.630872	0.52349	0.557047	0.630872	0.630872	0.590604	0.818792	0.791946	0.785235	0.818792	0.785235	0.791946	0.812081	0.845638	0.791946	0.590604	0.530201	0.785235	0.885906	0.805369	0.765101	0.744966	0.778523	0.66443	0.704698	0.744966	0.597315	0.744966	0.731544	0.718121	0.791946	0.557047	0.805369	0.563758	0.865772	0.845638	0.852349
Parabacteroides_distasonis_ATCC_8503	0.493506	0.428571	0.376623	0.363636	0.597403	0.396104	0.824675	0.746753	0.746753	0.818182	0.746753	0.824675	0.883117	0.396104	0.74026	0.857143	0.88961	0.837662	0.642857	0.584416	0.623377	0.603896	0.61039	0.571429	0.61039	0.623377	0.603896	0.467532	0.37013	0.577922	0.714286	0.694805	0.538961	0.532468	0.623377	0.61039	0.474026	0.493506	0.428571	0.512987	0.493506	0.584416	0.642857	0.357143	0.623377	0.642857	0.733766	0.62987	0.675325
Parabacteroides_johnsonii_DSM_18315	0.539568	0.42446	0.431655	0.381295	0.604317	0.431655	0.856115	0.755396	0.848921	0.848921	0.726619	0.856115	0.877698	0.395683	0.755396	0.81295	0.935252	0.863309	0.654676	0.611511	0.683453	0.611511	0.568345	0.568345	0.633094	0.597122	0.625899	0.47482	0.446043	0.561151	0.81295	0.683453	0.546763	0.57554	0.604317	0.582734	0.510791	0.532374	0.431655	0.553957	0.532374	0.589928	0.640288	0.388489	0.697842	0.654676	0.776978	0.676259	0.683453
Parabacteroides_merdae_ATCC_43184	0.509804	0.418301	0.405229	0.372549	0.588235	0.411765	0.836601	0.745098	0.803922	0.810458	0.705882	0.816993	0.849673	0.372549	0.732026	0.803922	0.895425	0.823529	0.633987	0.575163	0.640523	0.581699	0.562092	0.54902	0.601307	0.581699	0.607843	0.457516	0.411765	0.542484	0.75817	0.666667	0.529412	0.535948	0.568627	0.581699	0.477124	0.503268	0.411765	0.522876	0.503268	0.54902	0.601307	0.366013	0.653595	0.607843	0.732026	0.633987	0.640523
Pediococcus_pentosaceus_ATCC_25745	0.649635	0.437956	0.664234	0.50365	0.678832	0.664234	0.49635	0.445255	0.50365	0.481752	0.430657	0.489051	0.525547	0.554745	0.452555	0.489051	0.562044	0.481752	0.722628	0.656934	0.722628	0.693431	0.744526	0.664234	0.664234	0.686131	0.664234	0.481752	0.613139	0.649635	0.832117	0.729927	0.664234	0.569343	0.635036	0.773723	0.620438	0.627737	0.627737	0.642336	0.620438	0.642336	0.642336	0.540146	0.759124	0.49635	0.810219	0.788321	0.79562
Proteus_penneri_ATCC_35198	0.579268	0.408537	0.591463	0.408537	0.585366	0.621951	0.518293	0.45122	0.493902	0.512195	0.463415	0.512195	0.54878	0.506098	0.469512	0.518293	0.54878	0.512195	0.585366	0.542683	0.609756	0.554878	0.621951	0.554878	0.54878	0.573171	0.585366	0.445122	0.54878	0.536585	0.756098	0.70122	0.554878	0.518293	0.536585	0.713415	0.542683	0.52439	0.573171	0.54878	0.536585	0.567073	0.573171	0.542683	0.682927	0.481707	0.823171	0.70122	0.707317
Ruminococcus_gnavus_ATCC_29149	0.675	0.35625	0.55625	0.4	0.73125	0.58125	0.5875	0.525	0.5625	0.6375	0.5125	0.61875	0.625	0.54375	0.51875	0.6125	0.6375	0.6	0.7625	0.7375	0.7625	0.7625	0.74375	0.7375	0.775	0.775	0.71875	0.59375	0.4625	0.73125	0.79375	0.75	0.76875	0.6875	0.8125	0.63125	0.71875	0.675	0.61875	0.69375	0.66875	0.7375	0.8	0.50625	0.74375	0.58125	0.775	0.73125	0.775
Ruminococcus_lactaris_ATCC_29176	0.711712	0.441441	0.585586	0.504505	0.783784	0.594595	0.747748	0.702703	0.783784	0.855856	0.72973	0.81982	0.828829	0.567568	0.702703	0.81982	0.855856	0.810811	0.846847	0.846847	0.855856	0.855856	0.792793	0.828829	0.864865	0.873874	0.837838	0.765766	0.423423	0.828829	0.864865	0.882883	0.774775	0.756757	0.873874	0.666667	0.774775	0.774775	0.630631	0.774775	0.747748	0.747748	0.891892	0.495495	0.873874	0.747748	0.864865	0.837838	0.900901
Streptococcus_sanguinis_SK36	0.630435	0.405797	0.608696	0.456522	0.652174	0.65942	0.536232	0.492754	0.528986	0.514493	0.456522	0.528986	0.565217	0.557971	0.478261	0.543478	0.601449	0.528986	0.724638	0.637681	0.753623	0.673913	0.724638	0.666667	0.637681	0.666667	0.688406	0.478261	0.594203	0.615942	0.862319	0.73913	0.637681	0.586957	0.615942	0.833333	0.608696	0.601449	0.644928	0.615942	0.594203	0.608696	0.652174	0.565217	0.789855	0.521739	0.775362	0.73913	0.746377
Subdoligranulum_variabile_DSM_15176	0.741259	0.363636	0.622378	0.41958	0.804196	0.685315	0.657343	0.629371	0.622378	0.657343	0.594406	0.664336	0.685315	0.587413	0.608392	0.685315	0.671329	0.636364	0.839161	0.811189	0.818182	0.846154	0.804196	0.797203	0.825175	0.853147	0.86014	0.608392	0.538462	0.818182	0.944056	0.839161	0.79021	0.797203	0.811189	0.685315	0.755245	0.79021	0.629371	0.769231	0.769231	0.748252	0.86014	0.587413	0.832168	0.608392	0.916084	0.881119	0.888112
[truncated: 24 more columns]

## Sheet: Boundary_SI_CE
	Actinomyces_odontolyticus_ATCC_17982	Alistipes_putredinis_DSM_17216	Anaerococcus_hydrogenalis_DSM_7454	Anaerofustis_stercorihominis_DSM_17244	Anaerostipes_caccae_DSM_14662	Anaerotruncus_colihominis_DSM_17241	Bacteroides_caccae_ATCC_43185	Bacteroides_cellulosilyticus_DSM_14838	Bacteroides_coprophilus_DSM_18228	Bacteroides_dorei_DSM_17855	Bacteroides_eggerthii_DSM_20697	Bacteroides_finegoldii_DSM_17565	Bacteroides_ovatus_ATCC_8483	Bacteroides_pectinophilus_ATCC_43243	Bacteroides_stercoris_ATCC_43183	Bacteroides_uniformis_ATCC_8492	Bacteroides_vulgatus_ATCC_8482	Bacteroides_xylanisolvens_XB1A	Bifidobacterium_angulatum_DSM_20098	Bifidobacterium_animalis_lactis_AD011	Bifidobacterium_bifidum_NCIMB_41171	Bifidobacterium_catenulatum_DSM_16992	Bifidobacterium_dentium_ATCC_27678	Bifidobacterium_gallicum_DSM_20093	Bifidobacterium_longum_longum_CCUG_52486	Bifidobacterium_pseudocatenulatum_DSM_20438	Blautia_hydrogenotrophica_DSM_10507	Butyrivibrio_crossotus_DSM_2876	Campylobacter_concisus_13826	Catenibacterium_mitsuokai_DSM_15897	Clostridium_asparagiforme_DSM_15981	Clostridium_bartlettii_DSM_16795	Clostridium_hylemonae_DSM_15053	Clostridium_leptum_DSM_753	Clostridium_nexile_DSM_1787	Clostridium_perfringens_ATCC_13124	Clostridium_scindens_ATCC_35704	Clostridium_spiroforme_DSM_1552	Collinsella_aerofaciens_ATCC_25986	Collinsella_intestinalis_DSM_13280	Collinsella_stercoris_DSM_13279	Coprococcus_comes_ATCC_27758	Coprococcus_eutactus_ATCC_27759	Desulfovibrio_piger_ATCC_29098	Dorea_formicigenerans_ATCC_27755	Dorea_longicatena_DSM_13814	Enterobacter_cancerogenus_ATCC_35316	Enterococcus_faecalis_TX0104	Enterococcus_faecalis_TX1322
Actinomyces_odontolyticus_ATCC_17982	0	0.637795	0.637795	0.637795	0.653543	0.685039	0.700787	0.669291	0.677165	0.685039	0.645669	0.685039	0.685039	0.590551	0.645669	0.661417	0.692913	0.692913	0.629921	0.645669	0.645669	0.653543	0.637795	0.653543	0.645669	0.645669	0.685039	0.629921	0.606299	0.629921	0.669291	0.669291	0.692913	0.653543	0.645669	0.669291	0.645669	0.622047	0.645669	0.637795	0.645669	0.653543	0.629921	0.614173	0.669291	0.637795	0.685039	0.692913	0.700787
Alistipes_putredinis_DSM_17216	0.719101	0	0.730337	0.775281	0.696629	0.719101	0.752809	0.752809	0.764045	0.764045	0.752809	0.775281	0.752809	0.685393	0.752809	0.741573	0.775281	0.786517	0.685393	0.696629	0.674157	0.617978	0.707865	0.696629	0.662921	0.606742	0.764045	0.696629	0.719101	0.719101	0.685393	0.719101	0.752809	0.696629	0.674157	0.730337	0.685393	0.685393	0.629213	0.674157	0.662921	0.662921	0.719101	0.696629	0.764045	0.707865	0.696629	0.719101	0.707865
Anaerococcus_hydrogenalis_DSM_7454	0.758621	0.698276	0	0.767241	0.775862	0.758621	0.784483	0.741379	0.732759	0.801724	0.741379	0.793103	0.784483	0.655172	0.724138	0.724138	0.801724	0.801724	0.715517	0.801724	0.698276	0.724138	0.758621	0.793103	0.724138	0.715517	0.758621	0.758621	0.724138	0.724138	0.827586	0.827586	0.844828	0.741379	0.715517	0.767241	0.827586	0.706897	0.706897	0.706897	0.715517	0.818966	0.810345	0.715517	0.801724	0.741379	0.810345	0.793103	0.775862
Anaerofustis_stercorihominis_DSM_17244	0.643678	0.666667	0.655172	0	0.689655	0.655172	0.712644	0.689655	0.643678	0.689655	0.666667	0.701149	0.701149	0.482759	0.666667	0.666667	0.724138	0.735632	0.632184	0.597701	0.609195	0.597701	0.678161	0.62069	0.597701	0.586207	0.62069	0.62069	0.586207	0.632184	0.666667	0.678161	0.689655	0.597701	0.609195	0.712644	0.655172	0.62069	0.574713	0.586207	0.597701	0.62069	0.597701	0.574713	0.689655	0.609195	0.701149	0.689655	0.678161
Anaerostipes_caccae_DSM_14662	0.556338	0.521127	0.598592	0.605634	0	0.598592	0.626761	0.612676	0.591549	0.633803	0.556338	0.626761	0.626761	0.492958	0.570423	0.598592	0.640845	0.633803	0.584507	0.577465	0.584507	0.591549	0.612676	0.598592	0.584507	0.577465	0.591549	0.577465	0.492958	0.619718	0.591549	0.619718	0.605634	0.56338	0.605634	0.605634	0.549296	0.570423	0.542254	0.542254	0.56338	0.591549	0.591549	0.507042	0.549296	0.591549	0.577465	0.598592	0.605634
Anaerotruncus_colihominis_DSM_17241	0.808696	0.747826	0.782609	0.8	0.826087	0	0.834783	0.834783	0.808696	0.834783	0.817391	0.834783	0.826087	0.730435	0.8	0.808696	0.834783	0.843478	0.756522	0.765217	0.756522	0.773913	0.773913	0.782609	0.765217	0.782609	0.817391	0.782609	0.730435	0.773913	0.826087	0.843478	0.782609	0.773913	0.765217	0.8	0.765217	0.782609	0.721739	0.73913	0.765217	0.791304	0.808696	0.730435	0.782609	0.773913	0.826087	0.834783	0.834783
Bacteroides_caccae_ATCC_43185	0.490909	0.424242	0.472727	0.460606	0.490909	0.490909	0	0.581818	0.527273	0.6	0.515152	0.593939	0.612121	0.430303	0.539394	0.575758	0.612121	0.6	0.460606	0.448485	0.454545	0.430303	0.478788	0.478788	0.460606	0.436364	0.527273	0.424242	0.406061	0.466667	0.533333	0.521212	0.50303	0.49697	0.484848	0.539394	0.448485	0.454545	0.466667	0.412121	0.442424	0.478788	0.509091	0.412121	0.509091	0.521212	0.521212	0.509091	0.509091
Bacteroides_cellulosilyticus_DSM_14838	0.406593	0.368132	0.379121	0.379121	0.412088	0.417582	0.494505	0	0.450549	0.483516	0.445055	0.478022	0.5	0.368132	0.461538	0.494505	0.494505	0.483516	0.39011	0.384615	0.379121	0.368132	0.395604	0.401099	0.395604	0.368132	0.43956	0.357143	0.340659	0.401099	0.43956	0.434066	0.417582	0.423077	0.406593	0.445055	0.368132	0.39011	0.384615	0.340659	0.368132	0.401099	0.428571	0.340659	0.417582	0.428571	0.428571	0.406593	0.406593
Bacteroides_coprophilus_DSM_18228	0.607407	0.562963	0.57037	0.562963	0.6	0.6	0.666667	0.659259	0	0.666667	0.614815	0.674074	0.666667	0.548148	0.637037	0.659259	0.681481	0.674074	0.562963	0.555556	0.57037	0.533333	0.577778	0.585185	0.555556	0.533333	0.637037	0.548148	0.555556	0.6	0.607407	0.622222	0.637037	0.6	0.577778	0.622222	0.57037	0.577778	0.540741	0.540741	0.562963	0.57037	0.622222	0.533333	0.607407	0.614815	0.592593	0.607407	0.6
Bacteroides_dorei_DSM_17855	0.527778	0.493056	0.534722	0.5	0.548611	0.527778	0.652778	0.618056	0.583333	0	0.555556	0.659722	0.659722	0.465278	0.569444	0.611111	0.666667	0.659722	0.5	0.493056	0.493056	0.458333	0.513889	0.513889	0.513889	0.465278	0.583333	0.493056	0.444444	0.506944	0.583333	0.576389	0.576389	0.527778	0.513889	0.597222	0.527778	0.493056	0.5	0.451389	0.486111	0.527778	0.548611	0.465278	0.569444	0.555556	0.569444	0.548611	0.548611
Bacteroides_eggerthii_DSM_20697	0.477124	0.464052	0.444444	0.437908	0.464052	0.490196	0.555556	0.562092	0.51634	0.555556	0	0.555556	0.562092	0.444444	0.54902	0.562092	0.568627	0.555556	0.431373	0.431373	0.424837	0.398693	0.437908	0.45098	0.437908	0.405229	0.51634	0.437908	0.424837	0.45098	0.490196	0.503268	0.48366	0.470588	0.444444	0.503268	0.464052	0.457516	0.444444	0.398693	0.431373	0.444444	0.490196	0.411765	0.496732	0.477124	0.509804	0.470588	0.470588
Bacteroides_finegoldii_DSM_17565	0.535211	0.478873	0.528169	0.507042	0.542254	0.542254	0.661972	0.626761	0.591549	0.669014	0.570423	0	0.669014	0.492958	0.584507	0.633803	0.669014	0.676056	0.507042	0.5	0.5	0.471831	0.528169	0.521127	0.514085	0.478873	0.591549	0.492958	0.471831	0.521127	0.598592	0.577465	0.577465	0.556338	0.521127	0.584507	0.535211	0.514085	0.507042	0.471831	0.492958	0.535211	0.570423	0.471831	0.570423	0.556338	0.570423	0.56338	0.56338
Bacteroides_ovatus_ATCC_8483	0.393519	0.356481	0.388889	0.365741	0.398148	0.407407	0.5	0.476852	0.435185	0.490741	0.435185	0.490741	0	0.356481	0.449074	0.476852	0.50463	0.49537	0.37963	0.37037	0.365741	0.347222	0.393519	0.388889	0.37963	0.356481	0.439815	0.356481	0.347222	0.384259	0.439815	0.430556	0.421296	0.412037	0.393519	0.444444	0.37963	0.375	0.375	0.333333	0.361111	0.393519	0.416667	0.347222	0.425926	0.416667	0.435185	0.407407	0.407407
Bacteroides_pectinophilus_ATCC_43243	0.792079	0.772277	0.772277	0.80198	0.772277	0.811881	0.811881	0.811881	0.782178	0.821782	0.811881	0.831683	0.80198	0	0.782178	0.792079	0.821782	0.831683	0.752475	0.772277	0.742574	0.762376	0.792079	0.772277	0.762376	0.742574	0.821782	0.772277	0.742574	0.772277	0.80198	0.831683	0.811881	0.80198	0.792079	0.782178	0.792079	0.782178	0.782178	0.762376	0.762376	0.792079	0.811881	0.782178	0.80198	0.80198	0.782178	0.80198	0.792079
Bacteroides_stercoris_ATCC_43183	0.540741	0.525926	0.496296	0.488889	0.540741	0.548148	0.651852	0.659259	0.607407	0.644444	0.62963	0.637037	0.666667	0.496296	0	0.659259	0.666667	0.637037	0.503704	0.496296	0.496296	0.466667	0.503704	0.518519	0.511111	0.474074	0.57037	0.474074	0.466667	0.533333	0.57037	0.562963	0.540741	0.540741	0.518519	0.577778	0.496296	0.518519	0.503704	0.451852	0.496296	0.518519	0.562963	0.451852	0.555556	0.562963	0.57037	0.533333	0.533333
Bacteroides_uniformis_ATCC_8492	0.509091	0.454545	0.478788	0.460606	0.509091	0.515152	0.612121	0.612121	0.551515	0.6	0.551515	0.6	0.618182	0.454545	0.575758	0	0.618182	0.606061	0.490909	0.478788	0.478788	0.454545	0.50303	0.509091	0.490909	0.460606	0.563636	0.442424	0.436364	0.49697	0.551515	0.545455	0.545455	0.527273	0.50303	0.551515	0.478788	0.478788	0.490909	0.424242	0.454545	0.50303	0.539394	0.418182	0.521212	0.533333	0.545455	0.50303	0.50303
Bacteroides_vulgatus_ATCC_8482	0.535294	0.488235	0.547059	0.5	0.558824	0.535294	0.647059	0.623529	0.582353	0.641176	0.564706	0.641176	0.652941	0.482353	0.582353	0.617647	0	0.641176	0.529412	0.5	0.517647	0.482353	0.529412	0.535294	0.529412	0.488235	0.588235	0.5	0.464706	0.523529	0.594118	0.576471	0.582353	0.541176	0.529412	0.605882	0.529412	0.505882	0.517647	0.464706	0.5	0.541176	0.564706	0.458824	0.582353	0.582353	0.582353	0.552941	0.552941
Bacteroides_xylanisolvens_XB1A	0.531034	0.475862	0.524138	0.496552	0.537931	0.544828	0.662069	0.627586	0.586207	0.662069	0.565517	0.668966	0.675862	0.482759	0.57931	0.634483	0.662069	0	0.503448	0.496552	0.489655	0.462069	0.517241	0.510345	0.510345	0.475862	0.593103	0.489655	0.475862	0.517241	0.586207	0.565517	0.572414	0.565517	0.524138	0.593103	0.524138	0.503448	0.489655	0.448276	0.482759	0.531034	0.565517	0.475862	0.57931	0.544828	0.572414	0.558621	0.558621
Bifidobacterium_angulatum_DSM_20098	0.608974	0.564103	0.615385	0.596154	0.634615	0.589744	0.628205	0.628205	0.615385	0.615385	0.564103	0.634615	0.621795	0.538462	0.589744	0.608974	0.653846	0.634615	0	0.647436	0.653846	0.634615	0.647436	0.660256	0.647436	0.621795	0.602564	0.602564	0.544872	0.628205	0.628205	0.615385	0.660256	0.615385	0.615385	0.615385	0.621795	0.596154	0.596154	0.576923	0.596154	0.615385	0.615385	0.538462	0.608974	0.621795	0.602564	0.602564	0.602564
Bifidobacterium_animalis_lactis_AD011	0.608392	0.559441	0.678322	0.594406	0.629371	0.587413	0.622378	0.615385	0.601399	0.622378	0.552448	0.629371	0.615385	0.552448	0.573427	0.601399	0.629371	0.629371	0.65035	0	0.643357	0.657343	0.657343	0.72028	0.65035	0.643357	0.608392	0.615385	0.587413	0.629371	0.671329	0.671329	0.706294	0.608392	0.629371	0.608392	0.664336	0.587413	0.601399	0.594406	0.601399	0.671329	0.678322	0.552448	0.643357	0.608392	0.636364	0.601399	0.601399
Bifidobacterium_bifidum_NCIMB_41171	0.608974	0.576923	0.615385	0.615385	0.628205	0.621795	0.621795	0.621795	0.628205	0.621795	0.583333	0.628205	0.615385	0.570513	0.589744	0.608974	0.647436	0.628205	0.653846	0.641026	0	0.628205	0.647436	0.666667	0.653846	0.615385	0.621795	0.615385	0.576923	0.641026	0.628205	0.628205	0.653846	0.615385	0.615385	0.615385	0.628205	0.615385	0.615385	0.615385	0.641026	0.608974	0.621795	0.576923	0.615385	0.628205	0.621795	0.608974	0.608974
Bifidobacterium_catenulatum_DSM_16992	0.643357	0.573427	0.636364	0.594406	0.657343	0.608392	0.657343	0.65035	0.643357	0.65035	0.587413	0.664336	0.65035	0.566434	0.601399	0.636364	0.664336	0.664336	0.685315	0.678322	0.671329	0	0.678322	0.699301	0.685315	0.685315	0.636364	0.629371	0.545455	0.657343	0.643357	0.636364	0.678322	0.643357	0.643357	0.622378	0.636364	0.615385	0.615385	0.601399	0.629371	0.65035	0.65035	0.545455	0.622378	0.643357	0.622378	0.622378	0.622378
Bifidobacterium_dentium_ATCC_27678	0.637584	0.590604	0.644295	0.624161	0.671141	0.624161	0.677852	0.677852	0.637584	0.671141	0.61745	0.677852	0.684564	0.557047	0.624161	0.66443	0.697987	0.691275	0.677852	0.66443	0.651007	0.684564	0	0.684564	0.671141	0.677852	0.66443	0.624161	0.550336	0.651007	0.651007	0.637584	0.691275	0.657718	0.651007	0.657718	0.657718	0.604027	0.604027	0.583893	0.610738	0.651007	0.66443	0.550336	0.644295	0.644295	0.651007	0.637584	0.637584
Bifidobacterium_gallicum_DSM_20093	0.56	0.506667	0.613333	0.546667	0.58	0.56	0.58	0.573333	0.56	0.566667	0.526667	0.58	0.573333	0.513333	0.533333	0.56	0.593333	0.58	0.586667	0.653333	0.593333	0.593333	0.586667	0	0.593333	0.586667	0.553333	0.56	0.54	0.573333	0.626667	0.606667	0.66	0.553333	0.56	0.573333	0.626667	0.553333	0.553333	0.546667	0.553333	0.62	0.62	0.5	0.613333	0.56	0.606667	0.546667	0.553333
Bifidobacterium_longum_longum_CCUG_52486	0.624161	0.563758	0.624161	0.583893	0.630872	0.590604	0.630872	0.624161	0.604027	0.624161	0.563758	0.637584	0.624161	0.543624	0.583893	0.610738	0.644295	0.637584	0.651007	0.651007	0.644295	0.657718	0.651007	0.66443	0	0.644295	0.624161	0.61745	0.530201	0.61745	0.630872	0.624161	0.651007	0.61745	0.624161	0.61745	0.610738	0.577181	0.604027	0.577181	0.597315	0.624161	0.61745	0.530201	0.604027	0.610738	0.604027	0.597315	0.604027
Bifidobacterium_pseudocatenulatum_DSM_20438	0.609272	0.543046	0.609272	0.569536	0.629139	0.582781	0.622517	0.615894	0.609272	0.615894	0.556291	0.629139	0.615894	0.523179	0.569536	0.602649	0.629139	0.629139	0.635762	0.642384	0.629139	0.649007	0.635762	0.649007	0.642384	0	0.602649	0.596026	0.509934	0.609272	0.602649	0.596026	0.642384	0.602649	0.602649	0.596026	0.609272	0.576159	0.589404	0.569536	0.589404	0.609272	0.615894	0.516556	0.589404	0.596026	0.589404	0.596026	0.596026
Blautia_hydrogenotrophica_DSM_10507	0.671429	0.607143	0.621429	0.614286	0.635714	0.65	0.7	0.692857	0.671429	0.7	0.671429	0.7	0.7	0.578571	0.65	0.685714	0.707143	0.707143	0.592857	0.607143	0.614286	0.614286	0.642857	0.628571	0.628571	0.621429	0	0.607143	0.557143	0.621429	0.664286	0.678571	0.685714	0.65	0.65	0.664286	0.635714	0.607143	0.657143	0.585714	0.621429	0.671429	0.664286	0.578571	0.664286	0.642857	0.664286	0.671429	0.671429
Butyrivibrio_crossotus_DSM_2876	0.592593	0.555556	0.638889	0.638889	0.648148	0.62037	0.62963	0.611111	0.592593	0.62963	0.564815	0.638889	0.62963	0.527778	0.555556	0.592593	0.648148	0.638889	0.583333	0.601852	0.583333	0.583333	0.601852	0.601852	0.592593	0.583333	0.611111	0	0.490741	0.583333	0.62963	0.657407	0.666667	0.592593	0.583333	0.601852	0.648148	0.583333	0.583333	0.574074	0.583333	0.611111	0.601852	0.546296	0.611111	0.592593	0.62963	0.611111	0.611111
Campylobacter_concisus_13826	0.752137	0.692308	0.811966	0.760684	0.726496	0.760684	0.735043	0.726496	0.726496	0.709402	0.709402	0.726496	0.717949	0.700855	0.709402	0.709402	0.74359	0.735043	0.709402	0.786325	0.709402	0.692308	0.735043	0.794872	0.717949	0.675214	0.726496	0.726496	0	0.717949	0.837607	0.820513	0.837607	0.709402	0.709402	0.735043	0.820513	0.726496	0.649573	0.692308	0.692308	0.786325	0.777778	0.752137	0.820513	0.726496	0.837607	0.752137	0.752137
Catenibacterium_mitsuokai_DSM_15897	0.606061	0.590909	0.621212	0.598485	0.628788	0.606061	0.621212	0.621212	0.628788	0.628788	0.575758	0.636364	0.621212	0.537879	0.598485	0.606061	0.643939	0.636364	0.613636	0.621212	0.606061	0.621212	0.636364	0.628788	0.613636	0.613636	0.606061	0.598485	0.537879	0	0.598485	0.621212	0.643939	0.598485	0.598485	0.598485	0.575758	0.606061	0.560606	0.575758	0.590909	0.613636	0.621212	0.55303	0.575758	0.598485	0.583333	0.606061	0.606061
Clostridium_asparagiforme_DSM_15981	0.648936	0.56383	0.664894	0.611702	0.638298	0.670213	0.670213	0.659574	0.638298	0.664894	0.62766	0.670213	0.664894	0.542553	0.632979	0.648936	0.68617	0.675532	0.611702	0.648936	0.611702	0.590426	0.62766	0.659574	0.617021	0.595745	0.62766	0.606383	0.611702	0.601064	0	0.675532	0.707447	0.62766	0.62234	0.659574	0.680851	0.606383	0.56383	0.569149	0.585106	0.675532	0.675532	0.56383	0.680851	0.62766	0.723404	0.659574	0.664894
Clostridium_bartlettii_DSM_16795	0.602339	0.573099	0.654971	0.608187	0.625731	0.619883	0.625731	0.614035	0.602339	0.631579	0.584795	0.631579	0.637427	0.538012	0.578947	0.608187	0.643275	0.643275	0.584795	0.643275	0.573099	0.561404	0.596491	0.643275	0.590643	0.54386	0.637427	0.596491	0.602339	0.584795	0.660819	0	0.695906	0.602339	0.602339	0.608187	0.649123	0.578947	0.584795	0.549708	0.573099	0.619883	0.637427	0.567251	0.649123	0.596491	0.666667	0.602339	0.602339
Clostridium_hylemonae_DSM_15053	0.609272	0.549669	0.655629	0.562914	0.596026	0.582781	0.629139	0.615894	0.602649	0.629139	0.569536	0.635762	0.622517	0.509934	0.576159	0.602649	0.635762	0.642384	0.589404	0.642384	0.576159	0.589404	0.596026	0.655629	0.596026	0.582781	0.629139	0.569536	0.536424	0.582781	0.668874	0.675497	0	0.596026	0.589404	0.596026	0.695364	0.543046	0.549669	0.543046	0.543046	0.655629	0.629139	0.523179	0.635762	0.602649	0.649007	0.589404	0.589404
Clostridium_leptum_DSM_753	0.630769	0.6	0.623077	0.623077	0.623077	0.630769	0.669231	0.661538	0.646154	0.653846	0.630769	0.676923	0.669231	0.592308	0.6	0.653846	0.669231	0.692308	0.646154	0.638462	0.638462	0.646154	0.630769	0.646154	0.638462	0.630769	0.653846	0.623077	0.561538	0.623077	0.638462	0.638462	0.661538	0	0.638462	0.623077	0.653846	0.623077	0.615385	0.615385	0.630769	0.630769	0.623077	0.569231	0.638462	0.630769	0.638462	0.623077	0.623077
Clostridium_nexile_DSM_1787	0.584507	0.549296	0.570423	0.570423	0.577465	0.56338	0.598592	0.584507	0.56338	0.591549	0.556338	0.598592	0.591549	0.514085	0.542254	0.570423	0.598592	0.612676	0.56338	0.577465	0.549296	0.577465	0.591549	0.584507	0.570423	0.570423	0.591549	0.570423	0.492958	0.556338	0.577465	0.56338	0.612676	0.577465	0	0.598592	0.591549	0.528169	0.570423	0.549296	0.56338	0.577465	0.577465	0.514085	0.598592	0.570423	0.577465	0.584507	0.591549
Clostridium_perfringens_ATCC_13124	0.707006	0.630573	0.687898	0.687898	0.700637	0.719745	0.751592	0.738854	0.694268	0.757962	0.719745	0.751592	0.751592	0.611465	0.707006	0.738854	0.770701	0.764331	0.656051	0.656051	0.643312	0.611465	0.687898	0.66242	0.66242	0.611465	0.732484	0.643312	0.592357	0.649682	0.732484	0.726115	0.726115	0.707006	0.687898	0	0.694268	0.656051	0.687898	0.624204	0.636943	0.687898	0.707006	0.624204	0.738854	0.707006	0.738854	0.700637	0.694268
Clostridium_scindens_ATCC_35704	0.625	0.573529	0.691176	0.617647	0.610294	0.610294	0.625	0.610294	0.588235	0.625	0.595588	0.632353	0.610294	0.544118	0.573529	0.588235	0.632353	0.632353	0.602941	0.669118	0.588235	0.602941	0.617647	0.669118	0.602941	0.602941	0.617647	0.610294	0.573529	0.573529	0.676471	0.669118	0.764706	0.602941	0.588235	0.610294	0	0.573529	0.595588	0.588235	0.602941	0.654412	0.654412	0.566176	0.661765	0.602941	0.683824	0.617647	0.617647
Clostridium_spiroforme_DSM_1552	0.661017	0.627119	0.661017	0.669492	0.661017	0.669492	0.669492	0.661017	0.652542	0.669492	0.635593	0.669492	0.661017	0.601695	0.618644	0.644068	0.677966	0.669492	0.635593	0.652542	0.644068	0.661017	0.669492	0.652542	0.635593	0.652542	0.644068	0.644068	0.584746	0.677966	0.635593	0.669492	0.652542	0.635593	0.635593	0.627119	0.635593	0	0.627119	0.644068	0.652542	0.627119	0.652542	0.610169	0.627119	0.635593	0.627119	0.661017	0.669492
Collinsella_aerofaciens_ATCC_25986	0.686441	0.644068	0.70339	0.677966	0.686441	0.70339	0.737288	0.728814	0.70339	0.720339	0.686441	0.737288	0.728814	0.669492	0.677966	0.711864	0.745763	0.737288	0.686441	0.677966	0.686441	0.669492	0.694915	0.694915	0.677966	0.661017	0.737288	0.669492	0.627119	0.669492	0.694915	0.70339	0.728814	0.711864	0.686441	0.711864	0.720339	0.677966	0	0.669492	0.686441	0.694915	0.711864	0.661017	0.70339	0.720339	0.70339	0.686441	0.686441
Collinsella_intestinalis_DSM_13280	0.645161	0.596774	0.637097	0.637097	0.629032	0.645161	0.645161	0.629032	0.629032	0.645161	0.604839	0.653226	0.637097	0.572581	0.604839	0.612903	0.653226	0.653226	0.629032	0.637097	0.637097	0.637097	0.637097	0.645161	0.620968	0.629032	0.629032	0.620968	0.564516	0.637097	0.620968	0.629032	0.645161	0.612903	0.612903	0.604839	0.629032	0.620968	0.629032	0	0.669355	0.604839	0.620968	0.596774	0.596774	0.620968	0.620968	0.645161	0.653226
Collinsella_stercoris_DSM_13279	0.634146	0.585366	0.634146	0.634146	0.617886	0.626016	0.634146	0.617886	0.617886	0.634146	0.601626	0.642276	0.626016	0.560976	0.585366	0.601626	0.642276	0.642276	0.617886	0.626016	0.617886	0.634146	0.626016	0.626016	0.609756	0.626016	0.617886	0.617886	0.560976	0.634146	0.609756	0.626016	0.634146	0.609756	0.601626	0.593496	0.626016	0.617886	0.609756	0.642276	0	0.593496	0.601626	0.593496	0.585366	0.601626	0.617886	0.642276	0.642276
Coprococcus_comes_ATCC_27758	0.62069	0.57931	0.668966	0.57931	0.613793	0.586207	0.648276	0.62069	0.613793	0.641379	0.57931	0.641379	0.627586	0.524138	0.6	0.613793	0.655172	0.648276	0.572414	0.634483	0.558621	0.57931	0.6	0.641379	0.57931	0.565517	0.627586	0.57931	0.593103	0.586207	0.668966	0.662069	0.696552	0.606897	0.613793	0.641379	0.634483	0.551724	0.57931	0.531034	0.544828	0	0.668966	0.544828	0.668966	0.641379	0.648276	0.606897	0.6
Coprococcus_eutactus_ATCC_27759	0.567742	0.554839	0.625806	0.567742	0.606452	0.574194	0.632258	0.632258	0.612903	0.625806	0.580645	0.63871	0.625806	0.509677	0.593548	0.612903	0.63871	0.645161	0.554839	0.625806	0.548387	0.56129	0.593548	0.619355	0.56129	0.56129	0.593548	0.548387	0.529032	0.580645	0.63871	0.645161	0.664516	0.587097	0.587097	0.619355	0.619355	0.554839	0.574194	0.516129	0.535484	0.664516	0	0.503226	0.63871	0.6	0.625806	0.587097	0.580645
Desulfovibrio_piger_ATCC_29098	0.826531	0.765306	0.857143	0.857143	0.816327	0.857143	0.826531	0.806122	0.806122	0.826531	0.765306	0.826531	0.816327	0.785714	0.755102	0.785714	0.826531	0.836735	0.785714	0.816327	0.785714	0.806122	0.816327	0.816327	0.806122	0.795918	0.826531	0.826531	0.836735	0.806122	0.836735	0.846939	0.846939	0.806122	0.806122	0.816327	0.836735	0.806122	0.795918	0.836735	0.836735	0.816327	0.806122	0	0.806122	0.816327	0.836735	0.836735	0.836735
Dorea_formicigenerans_ATCC_27755	0.592593	0.561728	0.641975	0.58642	0.604938	0.604938	0.641975	0.62963	0.611111	0.641975	0.611111	0.641975	0.641975	0.549383	0.592593	0.623457	0.666667	0.648148	0.580247	0.62963	0.58642	0.574074	0.611111	0.635802	0.574074	0.574074	0.611111	0.580247	0.574074	0.567901	0.660494	0.648148	0.660494	0.598765	0.592593	0.648148	0.660494	0.574074	0.598765	0.555556	0.574074	0.654321	0.67284	0.524691	0	0.611111	0.666667	0.611111	0.604938
Dorea_longicatena_DSM_13814	0.58871	0.548387	0.612903	0.540323	0.612903	0.596774	0.677419	0.66129	0.629032	0.66129	0.58871	0.66129	0.66129	0.516129	0.612903	0.637097	0.685484	0.66129	0.580645	0.580645	0.548387	0.524194	0.572581	0.58871	0.564516	0.516129	0.629032	0.548387	0.467742	0.564516	0.629032	0.612903	0.66129	0.612903	0.596774	0.629032	0.596774	0.540323	0.580645	0.524194	0.540323	0.612903	0.620968	0.516129	0.58871	0	0.596774	0.596774	0.596774
Enterobacter_cancerogenus_ATCC_35316	0.610837	0.527094	0.630542	0.591133	0.610837	0.64532	0.64532	0.635468	0.591133	0.635468	0.605911	0.635468	0.655172	0.546798	0.591133	0.625616	0.64532	0.650246	0.541872	0.600985	0.551724	0.53202	0.586207	0.610837	0.571429	0.541872	0.635468	0.566502	0.566502	0.551724	0.689655	0.660099	0.674877	0.600985	0.576355	0.640394	0.660099	0.561576	0.576355	0.541872	0.55665	0.610837	0.62069	0.546798	0.660099	0.591133	0	0.625616	0.635468
Enterococcus_faecalis_TX0104	0.660494	0.574074	0.62963	0.611111	0.666667	0.666667	0.691358	0.660494	0.641975	0.691358	0.635802	0.685185	0.697531	0.555556	0.617284	0.641975	0.691358	0.703704	0.604938	0.604938	0.611111	0.623457	0.62963	0.611111	0.611111	0.623457	0.660494	0.611111	0.561728	0.604938	0.654321	0.648148	0.648148	0.641975	0.623457	0.623457	0.62963	0.617284	0.555556	0.58642	0.611111	0.62963	0.623457	0.561728	0.62963	0.611111	0.660494	0	0.722222
Enterococcus_faecalis_TX1322	0.625731	0.54386	0.602339	0.578947	0.631579	0.631579	0.654971	0.625731	0.608187	0.654971	0.602339	0.654971	0.660819	0.526316	0.584795	0.608187	0.654971	0.672515	0.578947	0.578947	0.584795	0.590643	0.602339	0.584795	0.590643	0.590643	0.637427	0.584795	0.538012	0.573099	0.625731	0.619883	0.631579	0.614035	0.590643	0.596491	0.614035	0.584795	0.532164	0.555556	0.578947	0.602339	0.596491	0.538012	0.602339	0.578947	0.631579	0.684211	0
Eubacterium_biforme_DSM_3989	0.680672	0.630252	0.705882	0.672269	0.672269	0.680672	0.689076	0.663866	0.663866	0.689076	0.647059	0.697479	0.689076	0.613445	0.621849	0.647059	0.697479	0.705882	0.663866	0.672269	0.655462	0.680672	0.672269	0.680672	0.663866	0.672269	0.672269	0.697479	0.621849	0.680672	0.663866	0.689076	0.697479	0.663866	0.647059	0.647059	0.680672	0.663866	0.630252	0.663866	0.680672	0.655462	0.655462	0.630252	0.647059	0.655462	0.672269	0.705882	0.705882
Eubacterium_dolichum_DSM_3991	0.634146	0.601626	0.658537	0.650407	0.642276	0.650407	0.642276	0.626016	0.634146	0.634146	0.601626	0.634146	0.626016	0.560976	0.609756	0.617886	0.650407	0.634146	0.609756	0.634146	0.626016	0.609756	0.634146	0.634146	0.634146	0.609756	0.626016	0.626016	0.593496	0.650407	0.626016	0.658537	0.642276	0.609756	0.601626	0.617886	0.617886	0.642276	0.609756	0.609756	0.617886	0.609756	0.626016	0.601626	0.609756	0.609756	0.617886	0.642276	0.650407
Eubacterium_hallii_DSM_3353	0.584507	0.556338	0.619718	0.612676	0.626761	0.612676	0.633803	0.619718	0.598592	0.626761	0.591549	0.626761	0.633803	0.535211	0.591549	0.612676	0.647887	0.633803	0.605634	0.605634	0.584507	0.605634	0.626761	0.605634	0.598592	0.598592	0.598592	0.598592	0.56338	0.598592	0.591549	0.612676	0.619718	0.598592	0.570423	0.605634	0.612676	0.584507	0.584507	0.577465	0.598592	0.605634	0.612676	0.556338	0.577465	0.605634	0.598592	0.605634	0.612676
Eubacterium_ventriosum_ATCC_27560	0.664062	0.632812	0.695312	0.671875	0.6875	0.703125	0.710938	0.695312	0.671875	0.703125	0.664062	0.710938	0.695312	0.617188	0.65625	0.6875	0.710938	0.710938	0.671875	0.6875	0.648438	0.679688	0.703125	0.6875	0.671875	0.671875	0.671875	0.6875	0.59375	0.6875	0.679688	0.703125	0.695312	0.65625	0.664062	0.664062	0.671875	0.671875	0.625	0.65625	0.671875	0.671875	0.695312	0.601562	0.65625	0.664062	0.671875	0.679688	0.679688
Finegoldia_magna_ATCC_29328	0.780702	0.77193	0.815789	0.815789	0.824561	0.807018	0.842105	0.815789	0.798246	0.850877	0.789474	0.842105	0.842105	0.72807	0.77193	0.789474	0.868421	0.850877	0.780702	0.77193	0.780702	0.780702	0.850877	0.780702	0.763158	0.77193	0.789474	0.789474	0.72807	0.789474	0.780702	0.815789	0.789474	0.77193	0.763158	0.815789	0.798246	0.77193	0.736842	0.754386	0.763158	0.763158	0.789474	0.754386	0.807018	0.780702	0.798246	0.824561	0.815789
Lactobacillus_acidophilus_NCFM	0.640845	0.619718	0.640845	0.626761	0.647887	0.640845	0.661972	0.65493	0.633803	0.65493	0.626761	0.661972	0.661972	0.56338	0.626761	0.640845	0.683099	0.669014	0.65493	0.65493	0.633803	0.65493	0.697183	0.661972	0.640845	0.647887	0.647887	0.626761	0.549296	0.647887	0.640845	0.626761	0.676056	0.640845	0.633803	0.640845	0.647887	0.619718	0.598592	0.605634	0.619718	0.640845	0.65493	0.556338	0.619718	0.626761	0.633803	0.647887	0.647887
Lactobacillus_casei_casei_BL23	0.590643	0.51462	0.637427	0.555556	0.619883	0.584795	0.619883	0.596491	0.573099	0.619883	0.561404	0.619883	0.625731	0.48538	0.561404	0.584795	0.631579	0.631579	0.573099	0.625731	0.567251	0.590643	0.602339	0.631579	0.596491	0.590643	0.602339	0.573099	0.520468	0.573099	0.643275	0.619883	0.660819	0.578947	0.578947	0.578947	0.619883	0.54386	0.51462	0.520468	0.532164	0.631579	0.614035	0.479532	0.614035	0.549708	0.643275	0.614035	0.614035
Lactobacillus_fermentum_IFO_3956	0.634921	0.531746	0.634921	0.603175	0.642857	0.619048	0.68254	0.65873	0.611111	0.674603	0.595238	0.666667	0.690476	0.5	0.611111	0.642857	0.698413	0.690476	0.619048	0.619048	0.603175	0.626984	0.650794	0.619048	0.626984	0.634921	0.642857	0.595238	0.547619	0.603175	0.642857	0.619048	0.65873	0.634921	0.619048	0.626984	0.619048	0.563492	0.571429	0.563492	0.587302	0.634921	0.611111	0.539683	0.611111	0.611111	0.650794	0.674603	0.68254
Lactobacillus_gasseri_ATCC_33323	0.676056	0.65493	0.676056	0.65493	0.676056	0.669014	0.697183	0.683099	0.661972	0.690141	0.65493	0.697183	0.697183	0.577465	0.65493	0.669014	0.71831	0.704225	0.676056	0.676056	0.661972	0.669014	0.711268	0.683099	0.669014	0.661972	0.690141	0.647887	0.577465	0.661972	0.676056	0.65493	0.704225	0.669014	0.65493	0.676056	0.676056	0.640845	0.619718	0.633803	0.647887	0.669014	0.669014	0.591549	0.647887	0.661972	0.669014	0.683099	0.683099
Lactobacillus_helveticus_DPC_4571	0.676056	0.633803	0.661972	0.640845	0.683099	0.669014	0.690141	0.683099	0.669014	0.683099	0.65493	0.690141	0.690141	0.605634	0.65493	0.669014	0.71831	0.697183	0.690141	0.676056	0.676056	0.690141	0.71831	0.697183	0.676056	0.683099	0.676056	0.661972	0.612676	0.690141	0.661972	0.661972	0.704225	0.676056	0.65493	0.65493	0.676056	0.65493	0.633803	0.626761	0.65493	0.676056	0.683099	0.598592	0.65493	0.661972	0.669014	0.676056	0.676056
Lactobacillus_hilgardii_ATCC_8290	0.633987	0.555556	0.69281	0.607843	0.627451	0.614379	0.640523	0.614379	0.601307	0.640523	0.581699	0.640523	0.640523	0.535948	0.588235	0.601307	0.653595	0.647059	0.594771	0.666667	0.594771	0.614379	0.620915	0.666667	0.620915	0.614379	0.601307	0.614379	0.588235	0.601307	0.679739	0.653595	0.69281	0.601307	0.607843	0.620915	0.653595	0.581699	0.555556	0.575163	0.581699	0.666667	0.647059	0.562092	0.653595	0.588235	0.666667	0.653595	0.660131
Lactobacillus_johnsonii_NCC_533	0.657143	0.635714	0.664286	0.65	0.664286	0.671429	0.685714	0.678571	0.664286	0.685714	0.642857	0.685714	0.685714	0.578571	0.65	0.664286	0.714286	0.692857	0.671429	0.664286	0.65	0.664286	0.707143	0.671429	0.65	0.657143	0.671429	0.642857	0.585714	0.671429	0.671429	0.65	0.7	0.664286	0.657143	0.671429	0.671429	0.635714	0.628571	0.65	0.657143	0.671429	0.664286	0.592857	0.642857	0.657143	0.664286	0.671429	0.678571
Lactobacillus_ultunensis_DSM_16047	0.659574	0.609929	0.680851	0.631206	0.666667	0.64539	0.695035	0.659574	0.64539	0.702128	0.624113	0.702128	0.695035	0.58156	0.631206	0.64539	0.70922	0.70922	0.659574	0.659574	0.64539	0.666667	0.695035	0.666667	0.652482	0.659574	0.666667	0.64539	0.560284	0.673759	0.659574	0.659574	0.695035	0.659574	0.652482	0.638298	0.659574	0.638298	0.58156	0.617021	0.631206	0.652482	0.659574	0.58156	0.624113	0.638298	0.638298	0.687943	0.687943
Methanosphaera_stadtmanae_DSM_3091	0.777778	0.767677	0.757576	0.808081	0.737374	0.747475	0.767677	0.757576	0.777778	0.757576	0.767677	0.787879	0.757576	0.737374	0.747475	0.737374	0.79798	0.787879	0.757576	0.737374	0.737374	0.727273	0.808081	0.757576	0.747475	0.707071	0.757576	0.747475	0.777778	0.747475	0.757576	0.737374	0.777778	0.767677	0.737374	0.777778	0.757576	0.737374	0.707071	0.747475	0.737374	0.727273	0.747475	0.757576	0.79798	0.747475	0.767677	0.767677	0.767677
Mitsuokella_multacida_DSM_20544	0.651007	0.557047	0.637584	0.630872	0.66443	0.630872	0.657718	0.651007	0.630872	0.657718	0.590604	0.651007	0.657718	0.536913	0.597315	0.630872	0.66443	0.66443	0.637584	0.644295	0.630872	0.651007	0.651007	0.644295	0.644295	0.644295	0.637584	0.610738	0.557047	0.637584	0.657718	0.644295	0.671141	0.657718	0.644295	0.644295	0.597315	0.604027	0.583893	0.583893	0.597315	0.637584	0.624161	0.557047	0.597315	0.624161	0.624161	0.651007	0.651007
Parabacteroides_distasonis_ATCC_8503	0.512987	0.461039	0.5	0.480519	0.512987	0.506494	0.623377	0.603896	0.545455	0.616883	0.538961	0.61039	0.636364	0.441558	0.558442	0.61039	0.642857	0.623377	0.480519	0.474026	0.467532	0.448052	0.506494	0.493506	0.5	0.461039	0.577922	0.454545	0.461039	0.493506	0.564935	0.545455	0.564935	0.532468	0.506494	0.564935	0.506494	0.467532	0.474026	0.415584	0.454545	0.519481	0.538961	0.448052	0.551948	0.532468	0.564935	0.532468	0.532468
Parabacteroides_johnsonii_DSM_18315	0.604317	0.52518	0.604317	0.589928	0.611511	0.611511	0.71223	0.676259	0.640288	0.71223	0.618705	0.697842	0.697842	0.553957	0.633094	0.669065	0.733813	0.697842	0.568345	0.546763	0.57554	0.52518	0.582734	0.57554	0.57554	0.539568	0.640288	0.568345	0.561151	0.582734	0.661871	0.618705	0.618705	0.611511	0.589928	0.683453	0.597122	0.57554	0.561151	0.52518	0.561151	0.604317	0.633094	0.546763	0.661871	0.633094	0.654676	0.625899	0.625899
Parabacteroides_merdae_ATCC_43184	0.575163	0.51634	0.575163	0.555556	0.581699	0.575163	0.69281	0.666667	0.627451	0.699346	0.607843	0.686275	0.686275	0.522876	0.627451	0.660131	0.718954	0.686275	0.542484	0.522876	0.54902	0.496732	0.562092	0.555556	0.54902	0.51634	0.633987	0.529412	0.529412	0.568627	0.633987	0.607843	0.614379	0.575163	0.568627	0.653595	0.562092	0.54902	0.542484	0.496732	0.529412	0.575163	0.601307	0.509804	0.627451	0.607843	0.627451	0.594771	0.594771
Pediococcus_pentosaceus_ATCC_25745	0.79562	0.722628	0.759124	0.781022	0.80292	0.766423	0.79562	0.788321	0.759124	0.79562	0.766423	0.79562	0.80292	0.664234	0.759124	0.759124	0.810219	0.810219	0.773723	0.766423	0.751825	0.766423	0.810219	0.781022	0.766423	0.759124	0.766423	0.737226	0.686131	0.744526	0.766423	0.744526	0.79562	0.751825	0.759124	0.781022	0.759124	0.729927	0.678832	0.722628	0.737226	0.744526	0.744526	0.671533	0.759124	0.744526	0.80292	0.824818	0.810219
Proteus_penneri_ATCC_35198	0.743902	0.689024	0.737805	0.731707	0.762195	0.756098	0.77439	0.743902	0.737805	0.77439	0.719512	0.768293	0.77439	0.652439	0.713415	0.72561	0.792683	0.77439	0.682927	0.689024	0.689024	0.664634	0.72561	0.70122	0.682927	0.664634	0.731707	0.719512	0.670732	0.689024	0.731707	0.731707	0.731707	0.713415	0.695122	0.756098	0.731707	0.70122	0.664634	0.670732	0.695122	0.695122	0.719512	0.676829	0.737805	0.719512	0.780488	0.768293	0.762195
Ruminococcus_gnavus_ATCC_29149	0.575	0.525	0.58125	0.575	0.6	0.5625	0.6125	0.60625	0.58125	0.60625	0.54375	0.61875	0.60625	0.4875	0.55625	0.58125	0.6125	0.63125	0.5625	0.56875	0.5625	0.56875	0.5875	0.575	0.56875	0.56875	0.58125	0.55625	0.475	0.575	0.59375	0.58125	0.63125	0.575	0.575	0.60625	0.5875	0.5375	0.55	0.53125	0.54375	0.58125	0.58125	0.50625	0.58125	0.56875	0.575	0.575	0.575
Ruminococcus_lactaris_ATCC_29176	0.567568	0.513514	0.567568	0.558559	0.576577	0.585586	0.594595	0.585586	0.567568	0.594595	0.54955	0.603604	0.603604	0.495495	0.522523	0.576577	0.594595	0.612613	0.531532	0.54955	0.522523	0.54955	0.576577	0.558559	0.540541	0.540541	0.576577	0.558559	0.459459	0.54955	0.567568	0.585586	0.603604	0.540541	0.540541	0.567568	0.585586	0.540541	0.54955	0.522523	0.540541	0.567568	0.585586	0.486486	0.567568	0.558559	0.567568	0.576577	0.576577
Streptococcus_sanguinis_SK36	0.775362	0.681159	0.731884	0.746377	0.782609	0.782609	0.797101	0.789855	0.782609	0.804348	0.753623	0.797101	0.797101	0.681159	0.753623	0.775362	0.833333	0.804348	0.753623	0.746377	0.768116	0.731884	0.775362	0.76087	0.746377	0.731884	0.753623	0.717391	0.681159	0.753623	0.789855	0.76087	0.782609	0.753623	0.753623	0.811594	0.76087	0.76087	0.702899	0.702899	0.724638	0.746377	0.768116	0.688406	0.768116	0.76087	0.789855	0.782609	0.768116
Subdoligranulum_variabile_DSM_15176	0.671329	0.608392	0.65035	0.622378	0.671329	0.657343	0.706294	0.699301	0.678322	0.706294	0.65035	0.706294	0.699301	0.566434	0.664336	0.685315	0.713287	0.706294	0.629371	0.65035	0.636364	0.643357	0.671329	0.65035	0.657343	0.65035	0.671329	0.615385	0.552448	0.643357	0.685315	0.671329	0.678322	0.671329	0.636364	0.671329	0.643357	0.629371	0.622378	0.587413	0.608392	0.664336	0.678322	0.58042	0.629371	0.65035	0.657343	0.671329	0.678322
[truncated: 24 more columns]

## Sheet: Boundary_SI_EC
	Actinomyces_odontolyticus_ATCC_17982	Alistipes_putredinis_DSM_17216	Anaerococcus_hydrogenalis_DSM_7454	Anaerofustis_stercorihominis_DSM_17244	Anaerostipes_caccae_DSM_14662	Anaerotruncus_colihominis_DSM_17241	Bacteroides_caccae_ATCC_43185	Bacteroides_cellulosilyticus_DSM_14838	Bacteroides_coprophilus_DSM_18228	Bacteroides_dorei_DSM_17855	Bacteroides_eggerthii_DSM_20697	Bacteroides_finegoldii_DSM_17565	Bacteroides_ovatus_ATCC_8483	Bacteroides_pectinophilus_ATCC_43243	Bacteroides_stercoris_ATCC_43183	Bacteroides_uniformis_ATCC_8492	Bacteroides_vulgatus_ATCC_8482	Bacteroides_xylanisolvens_XB1A	Bifidobacterium_angulatum_DSM_20098	Bifidobacterium_animalis_lactis_AD011	Bifidobacterium_bifidum_NCIMB_41171	Bifidobacterium_catenulatum_DSM_16992	Bifidobacterium_dentium_ATCC_27678	Bifidobacterium_gallicum_DSM_20093	Bifidobacterium_longum_longum_CCUG_52486	Bifidobacterium_pseudocatenulatum_DSM_20438	Blautia_hydrogenotrophica_DSM_10507	Butyrivibrio_crossotus_DSM_2876	Campylobacter_concisus_13826	Catenibacterium_mitsuokai_DSM_15897	Clostridium_asparagiforme_DSM_15981	Clostridium_bartlettii_DSM_16795	Clostridium_hylemonae_DSM_15053	Clostridium_leptum_DSM_753	Clostridium_nexile_DSM_1787	Clostridium_perfringens_ATCC_13124	Clostridium_scindens_ATCC_35704	Clostridium_spiroforme_DSM_1552	Collinsella_aerofaciens_ATCC_25986	Collinsella_intestinalis_DSM_13280	Collinsella_stercoris_DSM_13279	Coprococcus_comes_ATCC_27758	Coprococcus_eutactus_ATCC_27759	Desulfovibrio_piger_ATCC_29098	Dorea_formicigenerans_ATCC_27755	Dorea_longicatena_DSM_13814	Enterobacter_cancerogenus_ATCC_35316	Enterococcus_faecalis_TX0104	Enterococcus_faecalis_TX1322
Actinomyces_odontolyticus_ATCC_17982	0	0.0958084	0.131737	0.0838323	0.118263	0.139222	0.121257	0.110778	0.122754	0.113772	0.109281	0.113772	0.127246	0.11976	0.109281	0.125749	0.136228	0.115269	0.142216	0.13024	0.142216	0.137725	0.142216	0.125749	0.139222	0.137725	0.140719	0.0958084	0.131737	0.11976	0.182635	0.154192	0.137725	0.122754	0.124251	0.166168	0.127246	0.116766	0.121257	0.11976	0.116766	0.134731	0.131737	0.121257	0.143713	0.109281	0.185629	0.16018	0.16018
Alistipes_putredinis_DSM_17216	0.117391	0	0.117391	0.084058	0.107246	0.124638	0.101449	0.0971014	0.110145	0.102899	0.102899	0.0985507	0.111594	0.113043	0.102899	0.108696	0.12029	0.1	0.127536	0.115942	0.130435	0.118841	0.127536	0.110145	0.121739	0.118841	0.123188	0.0869565	0.117391	0.113043	0.153623	0.142029	0.12029	0.113043	0.113043	0.143478	0.113043	0.107246	0.110145	0.107246	0.104348	0.121739	0.124638	0.108696	0.131884	0.0985507	0.155072	0.134783	0.134783
Anaerococcus_hydrogenalis_DSM_7454	0.121076	0.0971599	0	0.0852018	0.127055	0.134529	0.116592	0.103139	0.115097	0.115097	0.101644	0.112108	0.125561	0.116592	0.100149	0.118087	0.139013	0.113602	0.143498	0.144993	0.143498	0.136024	0.143498	0.137519	0.139013	0.137519	0.130045	0.103139	0.142003	0.122571	0.186846	0.167414	0.147982	0.121076	0.121076	0.161435	0.140508	0.116592	0.124066	0.118087	0.116592	0.144993	0.144993	0.125561	0.155456	0.113602	0.19133	0.152466	0.153961
Anaerofustis_stercorihominis_DSM_17244	0.100372	0.0855019	0.110285	0	0.106568	0.114002	0.094176	0.0855019	0.094176	0.0892193	0.0830235	0.0892193	0.0978934	0.100372	0.0817844	0.094176	0.105328	0.0892193	0.115242	0.105328	0.118959	0.105328	0.115242	0.101611	0.107807	0.106568	0.106568	0.0855019	0.110285	0.0978934	0.142503	0.128872	0.105328	0.100372	0.100372	0.133829	0.104089	0.0978934	0.0991326	0.0978934	0.0966543	0.104089	0.109046	0.104089	0.11772	0.0830235	0.148699	0.122677	0.122677
Anaerostipes_caccae_DSM_14662	0.0911087	0.0680571	0.0987925	0.0658617	0	0.104281	0.0889133	0.0823271	0.0889133	0.0867179	0.0779363	0.0845225	0.0944018	0.0856202	0.0801317	0.0922064	0.104281	0.0856202	0.108672	0.0987925	0.107574	0.103183	0.109769	0.0954995	0.103183	0.104281	0.0976948	0.0768386	0.0933041	0.0911087	0.131723	0.117453	0.0987925	0.0889133	0.090011	0.120746	0.0911087	0.0856202	0.0889133	0.0856202	0.0834248	0.0976948	0.103183	0.0878156	0.107574	0.0834248	0.136114	0.118551	0.118551
Anaerotruncus_colihominis_DSM_17241	0.101754	0.0748538	0.102924	0.0666667	0.0994152	0	0.0947368	0.0888889	0.0947368	0.0888889	0.0877193	0.0900585	0.102924	0.0959064	0.0865497	0.0994152	0.106433	0.0923977	0.107602	0.0982456	0.11345	0.101754	0.108772	0.0982456	0.102924	0.102924	0.106433	0.0783626	0.104094	0.0935673	0.147368	0.123977	0.102924	0.0959064	0.0935673	0.132164	0.097076	0.0923977	0.097076	0.0935673	0.0900585	0.0994152	0.104094	0.0982456	0.11462	0.0865497	0.153216	0.126316	0.126316
Bacteroides_caccae_ATCC_43185	0.100338	0.0755355	0.102593	0.0698985	0.100338	0.10823	0	0.101466	0.101466	0.105975	0.0958286	0.105975	0.121759	0.0924464	0.0992108	0.113867	0.124014	0.10823	0.110485	0.100338	0.109357	0.105975	0.113867	0.0980834	0.105975	0.105975	0.110485	0.0766629	0.096956	0.0924464	0.142052	0.120631	0.107103	0.0980834	0.0958286	0.133033	0.0958286	0.0890643	0.0980834	0.0901917	0.0879369	0.105975	0.110485	0.0913191	0.117249	0.0947012	0.147689	0.126268	0.126268
Bacteroides_cellulosilyticus_DSM_14838	0.0921909	0.0726681	0.0932755	0.0650759	0.0943601	0.104121	0.104121	0	0.0965293	0.0965293	0.0932755	0.0965293	0.111714	0.0889371	0.0965293	0.109544	0.114967	0.0986985	0.106291	0.0954447	0.105206	0.100868	0.109544	0.0932755	0.100868	0.100868	0.105206	0.0715835	0.0921909	0.0889371	0.13449	0.113883	0.100868	0.0932755	0.0900217	0.125813	0.0900217	0.0845987	0.0932755	0.0845987	0.0824295	0.0976139	0.106291	0.0856833	0.110629	0.0889371	0.139913	0.116052	0.116052
Bacteroides_coprophilus_DSM_18228	0.102381	0.0809524	0.10119	0.0666667	0.1	0.110714	0.103571	0.097619	0	0.1	0.0940476	0.1	0.111905	0.0940476	0.097619	0.108333	0.117857	0.10119	0.114286	0.102381	0.116667	0.109524	0.113095	0.1	0.107143	0.109524	0.111905	0.0761905	0.10119	0.0988095	0.142857	0.122619	0.108333	0.1	0.0952381	0.129762	0.0952381	0.0916667	0.0988095	0.0928571	0.0904762	0.105952	0.113095	0.0940476	0.117857	0.0928571	0.142857	0.12381	0.12381
Bacteroides_dorei_DSM_17855	0.095186	0.0743982	0.101751	0.0656455	0.0984683	0.105033	0.108315	0.0962801	0.0984683	0	0.0929978	0.103939	0.115974	0.0908096	0.095186	0.108315	0.119256	0.105033	0.105033	0.0973742	0.106127	0.101751	0.109409	0.0929978	0.101751	0.101751	0.107221	0.0743982	0.0908096	0.0908096	0.136761	0.118162	0.103939	0.0929978	0.0919037	0.130197	0.0929978	0.0864333	0.0929978	0.0875274	0.0853392	0.101751	0.106127	0.0886214	0.113786	0.0897155	0.141138	0.122538	0.122538
Bacteroides_eggerthii_DSM_20697	0.093076	0.0760499	0.0976163	0.0658343	0.0896708	0.106697	0.0964813	0.091941	0.0942111	0.0908059	0	0.091941	0.106697	0.093076	0.0964813	0.103292	0.108967	0.093076	0.0998865	0.0896708	0.103292	0.0953462	0.104427	0.0896708	0.0953462	0.0953462	0.106697	0.0692395	0.0942111	0.0862656	0.133939	0.113507	0.0976163	0.093076	0.0896708	0.128263	0.091941	0.0851305	0.091941	0.0851305	0.0839955	0.0953462	0.102157	0.0851305	0.112372	0.0828604	0.139614	0.116913	0.116913
Bacteroides_finegoldii_DSM_17565	0.101399	0.0804196	0.107226	0.0710956	0.10373	0.111888	0.114219	0.101399	0.106061	0.110723	0.0990676	0	0.123543	0.0979021	0.100233	0.115385	0.12704	0.113054	0.115385	0.104895	0.114219	0.110723	0.117716	0.101399	0.110723	0.110723	0.114219	0.0804196	0.0990676	0.0979021	0.146853	0.125874	0.111888	0.102564	0.0990676	0.137529	0.100233	0.0920746	0.101399	0.0944056	0.0920746	0.108392	0.115385	0.0944056	0.121212	0.0955711	0.15035	0.129371	0.130536
Bacteroides_ovatus_ATCC_8483	0.0967742	0.0745273	0.101224	0.0678532	0.0989989	0.105673	0.112347	0.101224	0.100111	0.105673	0.0956618	0.105673	0	0.0901001	0.100111	0.113459	0.123471	0.10901	0.107898	0.0978865	0.106785	0.103448	0.113459	0.0956618	0.103448	0.103448	0.10901	0.0756396	0.0934372	0.0912125	0.139043	0.121246	0.104561	0.0967742	0.0934372	0.131257	0.0923248	0.0867631	0.0956618	0.0878754	0.0856507	0.101224	0.107898	0.0889878	0.115684	0.0912125	0.147942	0.125695	0.125695
Bacteroides_pectinophilus_ATCC_43243	0.0976562	0.0794271	0.0989583	0.0546875	0.0911458	0.109375	0.0924479	0.0872396	0.0963542	0.0872396	0.0885417	0.0911458	0.10026	0	0.0872396	0.0976562	0.106771	0.0911458	0.109375	0.102865	0.115885	0.105469	0.108073	0.10026	0.105469	0.102865	0.105469	0.0742188	0.106771	0.0924479	0.132812	0.119792	0.10026	0.10026	0.0950521	0.125	0.0963542	0.0924479	0.102865	0.0924479	0.0898438	0.0989583	0.102865	0.10026	0.115885	0.0833333	0.144531	0.117188	0.117188
Bacteroides_stercoris_ATCC_43183	0.0906077	0.0740331	0.0928177	0.0640884	0.0895028	0.101657	0.0983425	0.0928177	0.0950276	0.0906077	0.0928177	0.0917127	0.107182	0.0872928	0	0.104972	0.109392	0.0928177	0.101657	0.0906077	0.101657	0.0950276	0.102762	0.0883978	0.0961326	0.0950276	0.100552	0.0662983	0.0917127	0.0872928	0.131492	0.109392	0.0961326	0.0861878	0.0850829	0.122652	0.0861878	0.080663	0.0883978	0.0828729	0.079558	0.0961326	0.101657	0.081768	0.106077	0.0839779	0.132597	0.110497	0.110497
Bacteroides_uniformis_ATCC_8492	0.0908108	0.0713514	0.0908108	0.0627027	0.0918919	0.100541	0.102703	0.0972973	0.0962162	0.0951351	0.092973	0.0972973	0.111351	0.0864865	0.0962162	0	0.113514	0.0994595	0.102703	0.092973	0.102703	0.0983784	0.107027	0.0908108	0.0983784	0.0983784	0.103784	0.0691892	0.0897297	0.0864865	0.131892	0.112432	0.0983784	0.0918919	0.0875676	0.125405	0.0864865	0.0821622	0.0908108	0.0821622	0.08	0.0962162	0.102703	0.0832432	0.109189	0.0854054	0.137297	0.112432	0.112432
Bacteroides_vulgatus_ATCC_8482	0.0938166	0.0735608	0.0991471	0.0671642	0.0970149	0.102345	0.107676	0.0959488	0.098081	0.102345	0.0927505	0.101279	0.116205	0.0884861	0.0959488	0.108742	0	0.102345	0.108742	0.0959488	0.107676	0.101279	0.110874	0.0948827	0.102345	0.101279	0.105544	0.0746269	0.0927505	0.0906183	0.137527	0.117271	0.102345	0.0927505	0.0906183	0.128998	0.0916844	0.0852878	0.0938166	0.0863539	0.0842217	0.101279	0.105544	0.0863539	0.115139	0.0906183	0.139659	0.119403	0.119403
Bacteroides_xylanisolvens_XB1A	0.103896	0.0826446	0.109799	0.0755608	0.106257	0.114522	0.116883	0.103896	0.107438	0.112161	0.100354	0.113341	0.126328	0.0991736	0.101535	0.118064	0.128689	0	0.116883	0.106257	0.115702	0.112161	0.121606	0.102715	0.112161	0.112161	0.116883	0.081464	0.101535	0.0991736	0.149941	0.12987	0.114522	0.106257	0.102715	0.141677	0.101535	0.0932704	0.102715	0.0956316	0.0932704	0.11098	0.118064	0.0968123	0.123967	0.0968123	0.155844	0.134593	0.135773
Bifidobacterium_angulatum_DSM_20098	0.115774	0.0882779	0.120116	0.0795948	0.120116	0.125904	0.109986	0.10275	0.109986	0.104197	0.0955137	0.104197	0.118669	0.109986	0.0984081	0.117221	0.130246	0.105644	0	0.134588	0.147612	0.141823	0.146165	0.127352	0.140376	0.138929	0.120116	0.0911722	0.120116	0.117221	0.166425	0.144718	0.128799	0.121563	0.115774	0.149059	0.118669	0.108538	0.117221	0.11288	0.109986	0.120116	0.124457	0.111433	0.136035	0.104197	0.15919	0.141823	0.143271
Bifidobacterium_animalis_lactis_AD011	0.138047	0.104377	0.156566	0.0875421	0.138047	0.148148	0.124579	0.117845	0.126263	0.119529	0.111111	0.119529	0.13468	0.131313	0.112795	0.132997	0.143098	0.121212	0.170034	0	0.16835	0.1633	0.166667	0.164983	0.1633	0.1633	0.143098	0.109428	0.154882	0.138047	0.205387	0.185185	0.1633	0.139731	0.138047	0.173401	0.153199	0.12963	0.13468	0.132997	0.12963	0.154882	0.1633	0.13468	0.171717	0.121212	0.205387	0.164983	0.166667
Bifidobacterium_bifidum_NCIMB_41171	0.122206	0.0894188	0.120715	0.0789866	0.123696	0.129657	0.111773	0.102832	0.114754	0.105812	0.0968703	0.105812	0.117735	0.111773	0.099851	0.117735	0.131148	0.105812	0.152012	0.137109	0	0.14307	0.14456	0.132638	0.14307	0.14158	0.128167	0.0938897	0.123696	0.119225	0.171386	0.146051	0.129657	0.123696	0.116244	0.150522	0.119225	0.113264	0.120715	0.117735	0.113264	0.120715	0.126677	0.114754	0.14158	0.101341	0.166915	0.147541	0.149031
Bifidobacterium_catenulatum_DSM_16992	0.125	0.0828313	0.126506	0.0783133	0.126506	0.134036	0.106928	0.100904	0.108434	0.0993976	0.0918675	0.100904	0.112952	0.115964	0.0948795	0.112952	0.123494	0.100904	0.149096	0.141566	0.14759	0	0.153614	0.134036	0.14759	0.14759	0.129518	0.0948795	0.121988	0.123494	0.167169	0.144578	0.134036	0.126506	0.123494	0.144578	0.123494	0.11747	0.118976	0.118976	0.11747	0.126506	0.131024	0.118976	0.14006	0.0978916	0.162651	0.152108	0.152108
Bifidobacterium_dentium_ATCC_27678	0.0995086	0.0773956	0.108108	0.0724816	0.10688	0.109337	0.0970516	0.0884521	0.0958231	0.0909091	0.0823096	0.0921376	0.104423	0.0982801	0.0835381	0.101966	0.110565	0.0921376	0.124079	0.115479	0.124079	0.119165	0	0.108108	0.119165	0.117936	0.110565	0.0798526	0.105651	0.103194	0.144963	0.125307	0.110565	0.100737	0.103194	0.132678	0.103194	0.0970516	0.100737	0.0970516	0.0945946	0.10688	0.113022	0.0982801	0.121622	0.0872236	0.146192	0.125307	0.126536
Bifidobacterium_gallicum_DSM_20093	0.132588	0.0990415	0.146965	0.086262	0.135783	0.14377	0.126198	0.116613	0.126198	0.118211	0.110224	0.118211	0.134185	0.124601	0.111821	0.134185	0.145367	0.118211	0.164537	0.164537	0.166134	0.159744	0.162939	0	0.158147	0.15655	0.140575	0.103834	0.148562	0.132588	0.198083	0.175719	0.158147	0.134185	0.132588	0.166134	0.145367	0.123003	0.13099	0.127796	0.123003	0.148562	0.153355	0.127796	0.164537	0.116613	0.198083	0.158147	0.159744
Bifidobacterium_longum_longum_CCUG_52486	0.115819	0.0833333	0.118644	0.0734463	0.117232	0.124294	0.107345	0.101695	0.105932	0.10452	0.0946328	0.103107	0.115819	0.108757	0.0974576	0.114407	0.127119	0.10452	0.142655	0.131356	0.144068	0.138418	0.141243	0.125706	0	0.137006	0.124294	0.0903955	0.118644	0.114407	0.163842	0.142655	0.127119	0.117232	0.114407	0.146893	0.115819	0.105932	0.112994	0.108757	0.105932	0.118644	0.122881	0.111582	0.131356	0.0988701	0.163842	0.139831	0.142655
Bifidobacterium_pseudocatenulatum_DSM_20438	0.117647	0.0774749	0.119082	0.0731707	0.117647	0.129125	0.1033	0.0961263	0.1033	0.0961263	0.0889527	0.097561	0.110473	0.107604	0.0918221	0.109039	0.119082	0.0989957	0.139168	0.131994	0.137733	0.140603	0.144907	0.126255	0.137733	0	0.124821	0.0903874	0.113343	0.116212	0.160689	0.133429	0.126255	0.117647	0.116212	0.137733	0.117647	0.110473	0.111908	0.111908	0.110473	0.117647	0.124821	0.111908	0.133429	0.0918221	0.157819	0.144907	0.144907
Blautia_hydrogenotrophica_DSM_10507	0.103943	0.0812425	0.105137	0.0645161	0.100358	0.112306	0.103943	0.0955795	0.102748	0.100358	0.0943847	0.100358	0.113501	0.0991637	0.0919952	0.111111	0.119474	0.102748	0.112306	0.103943	0.11589	0.108722	0.11828	0.0991637	0.111111	0.108722	0	0.078853	0.101553	0.0955795	0.14098	0.130227	0.113501	0.101553	0.100358	0.137395	0.100358	0.0908005	0.103943	0.09319	0.0908005	0.108722	0.109916	0.0967742	0.11828	0.09319	0.154122	0.127838	0.130227
Butyrivibrio_crossotus_DSM_2876	0.108696	0.0842391	0.119565	0.0733696	0.111413	0.122283	0.0951087	0.0883152	0.100543	0.0964674	0.0910326	0.0951087	0.10462	0.105978	0.0869565	0.0991848	0.115489	0.0964674	0.127717	0.119565	0.130435	0.122283	0.126359	0.11413	0.125	0.122283	0.115489	0	0.115489	0.107337	0.154891	0.138587	0.116848	0.110054	0.110054	0.137228	0.112772	0.103261	0.107337	0.10462	0.103261	0.11413	0.115489	0.110054	0.127717	0.0923913	0.15625	0.134511	0.13587
Campylobacter_concisus_13826	0.0979644	0.0814249	0.10687	0.0648855	0.0890585	0.10687	0.0852417	0.0788804	0.0954198	0.0814249	0.0826972	0.0852417	0.0954198	0.0954198	0.0801527	0.0916031	0.100509	0.0877863	0.108142	0.10687	0.114504	0.0992366	0.104326	0.103053	0.100509	0.0979644	0.0992366	0.06743	0	0.0903308	0.14631	0.131043	0.103053	0.0928753	0.0890585	0.118321	0.0992366	0.0877863	0.0941476	0.0890585	0.0877863	0.109415	0.104326	0.104326	0.118321	0.0737913	0.14631	0.115776	0.117048
Catenibacterium_mitsuokai_DSM_15897	0.100629	0.0805031	0.10566	0.0691824	0.110692	0.11195	0.0968553	0.0918239	0.101887	0.0918239	0.0867925	0.0930818	0.104403	0.0981132	0.090566	0.103145	0.11195	0.0943396	0.12327	0.113208	0.125786	0.118239	0.122013	0.108176	0.115723	0.115723	0.109434	0.0792453	0.10566	0	0.142138	0.125786	0.110692	0.101887	0.0993711	0.128302	0.0981132	0.100629	0.0993711	0.0993711	0.0981132	0.106918	0.113208	0.0993711	0.115723	0.0880503	0.140881	0.12327	0.12327
Clostridium_asparagiforme_DSM_15981	0.0914962	0.065662	0.103337	0.0624327	0.0904198	0.10226	0.0947255	0.0861141	0.088267	0.0904198	0.080732	0.0914962	0.10226	0.0871905	0.0828848	0.0979548	0.108719	0.0914962	0.10549	0.103337	0.10549	0.0990312	0.104413	0.101184	0.101184	0.0979548	0.100108	0.073197	0.10549	0.0850377	0	0.121636	0.108719	0.0893434	0.088267	0.123789	0.0990312	0.080732	0.088267	0.0828848	0.080732	0.104413	0.106566	0.088267	0.115178	0.0839612	0.1507	0.114101	0.115178
Clostridium_bartlettii_DSM_16795	0.104809	0.0789149	0.118372	0.0727497	0.108508	0.119605	0.106042	0.0974106	0.103576	0.102343	0.0949445	0.10111	0.114673	0.103576	0.0937115	0.110974	0.120838	0.10111	0.118372	0.118372	0.120838	0.112207	0.117139	0.112207	0.114673	0.110974	0.117139	0.0875462	0.118372	0.10111	0.156597	0	0.125771	0.102343	0.0986436	0.140567	0.112207	0.0974106	0.102343	0.0961776	0.0949445	0.118372	0.123305	0.102343	0.12947	0.0937115	0.165228	0.12947	0.130703
Clostridium_hylemonae_DSM_15053	0.0952381	0.0725108	0.106061	0.0649351	0.0930736	0.0974026	0.0898268	0.0822511	0.0930736	0.0898268	0.0800866	0.0887446	0.0984848	0.0887446	0.0790043	0.0974026	0.107143	0.0898268	0.111472	0.109307	0.11039	0.104978	0.111472	0.107143	0.104978	0.104978	0.103896	0.0779221	0.106061	0.0919913	0.143939	0.128788	0	0.0930736	0.0941558	0.123377	0.112554	0.0833333	0.0930736	0.0865801	0.0844156	0.109307	0.111472	0.0898268	0.115801	0.0887446	0.148268	0.113636	0.116883
Clostridium_leptum_DSM_753	0.10641	0.0794872	0.110256	0.0666667	0.102564	0.114103	0.105128	0.0987179	0.103846	0.0974359	0.0923077	0.101282	0.114103	0.103846	0.0935897	0.111538	0.117949	0.105128	0.123077	0.111538	0.123077	0.117949	0.125641	0.10641	0.117949	0.116667	0.116667	0.0820513	0.10641	0.101282	0.151282	0.132051	0.115385	0	0.105128	0.142308	0.105128	0.0961538	0.107692	0.0974359	0.0961538	0.112821	0.116667	0.101282	0.124359	0.0974359	0.15641	0.133333	0.134615
Clostridium_nexile_DSM_1787	0.107753	0.0788436	0.109067	0.0696452	0.113009	0.115637	0.105125	0.0972405	0.102497	0.0972405	0.0893561	0.0972405	0.111695	0.105125	0.0919842	0.109067	0.118265	0.0998686	0.12615	0.118265	0.12615	0.120894	0.127464	0.110381	0.122208	0.11958	0.11958	0.0827858	0.109067	0.103811	0.153745	0.135348	0.116951	0.109067	0	0.141919	0.105125	0.0985545	0.106439	0.0998686	0.0972405	0.116951	0.11958	0.103811	0.12615	0.0972405	0.153745	0.13272	0.13272
Clostridium_perfringens_ATCC_13124	0.0896624	0.0685654	0.0938819	0.0654008	0.0907173	0.0970464	0.0938819	0.085443	0.0886076	0.0907173	0.0812236	0.0875527	0.101266	0.0833333	0.0822785	0.0959916	0.10865	0.0907173	0.101266	0.0917722	0.101266	0.0938819	0.103376	0.0907173	0.0970464	0.0949367	0.0981013	0.0685654	0.0907173	0.0833333	0.130802	0.109705	0.0949367	0.085443	0.0896624	0	0.0875527	0.0780591	0.0886076	0.0791139	0.0770042	0.0981013	0.101266	0.0843882	0.110759	0.0822785	0.137131	0.10654	0.107595
Clostridium_scindens_ATCC_35704	0.0961313	0.0715123	0.112544	0.066823	0.091442	0.103165	0.0867526	0.0785463	0.0902696	0.0890973	0.0832356	0.0890973	0.0961313	0.0937866	0.0785463	0.0926143	0.10551	0.0890973	0.113716	0.111372	0.114889	0.106682	0.114889	0.110199	0.106682	0.107855	0.104338	0.0820633	0.112544	0.0890973	0.150059	0.130129	0.123095	0.0996483	0.098476	0.127784	0	0.087925	0.0996483	0.091442	0.0902696	0.107855	0.112544	0.0961313	0.12544	0.0867526	0.157093	0.119578	0.123095
Clostridium_spiroforme_DSM_1552	0.0997475	0.0770202	0.103535	0.0681818	0.102273	0.113636	0.094697	0.0896465	0.0984848	0.0896465	0.0883838	0.0921717	0.102273	0.0997475	0.0883838	0.0997475	0.108586	0.0921717	0.117424	0.106061	0.121212	0.111111	0.113636	0.104798	0.108586	0.109848	0.107323	0.0795455	0.107323	0.10101	0.143939	0.125	0.103535	0.102273	0.094697	0.130051	0.0984848	0	0.10101	0.0972222	0.0959596	0.10101	0.108586	0.0997475	0.117424	0.084596	0.143939	0.126263	0.126263
Collinsella_aerofaciens_ATCC_25986	0.116147	0.0793201	0.116147	0.0708215	0.109065	0.117564	0.109065	0.0991501	0.103399	0.101983	0.0963173	0.101983	0.114731	0.111898	0.0963173	0.114731	0.124646	0.100567	0.131728	0.121813	0.135977	0.124646	0.127479	0.117564	0.127479	0.126062	0.130312	0.0892351	0.107649	0.104816	0.150142	0.141643	0.117564	0.113314	0.114731	0.152975	0.114731	0.104816	0	0.110482	0.106232	0.11898	0.126062	0.110482	0.137394	0.101983	0.165722	0.127479	0.128895
Collinsella_intestinalis_DSM_13280	0.13128	0.0972447	0.132901	0.082658	0.124797	0.137763	0.110211	0.100486	0.118314	0.105348	0.0988655	0.10859	0.116694	0.124797	0.0988655	0.113452	0.128039	0.105348	0.145867	0.137763	0.155592	0.139384	0.141005	0.132901	0.139384	0.139384	0.132901	0.100486	0.13128	0.123177	0.17342	0.15235	0.132901	0.12966	0.126418	0.158833	0.12966	0.123177	0.128039	0	0.128039	0.124797	0.12966	0.132901	0.145867	0.105348	0.178282	0.153971	0.153971
Collinsella_stercoris_DSM_13279	0.13355	0.0960912	0.135179	0.0846906	0.130293	0.143322	0.118893	0.109121	0.123779	0.114007	0.107492	0.114007	0.127036	0.125407	0.109121	0.12215	0.138436	0.114007	0.151466	0.140065	0.162866	0.14658	0.148208	0.135179	0.144951	0.144951	0.141694	0.102606	0.131922	0.127036	0.179153	0.159609	0.13355	0.13355	0.130293	0.162866	0.13355	0.125407	0.131922	0.135179	0	0.128664	0.135179	0.13355	0.151466	0.109121	0.184039	0.161238	0.161238
Coprococcus_comes_ATCC_27758	0.0985748	0.0700713	0.112827	0.064133	0.0997625	0.108076	0.0938242	0.0866983	0.0914489	0.0902613	0.0807601	0.0902613	0.10095	0.0950119	0.0831354	0.0985748	0.109264	0.0914489	0.114014	0.114014	0.112827	0.110451	0.115202	0.110451	0.110451	0.109264	0.111639	0.0783848	0.109264	0.0961995	0.150831	0.125891	0.117577	0.0973872	0.0973872	0.128266	0.105701	0.087886	0.0973872	0.0890736	0.0866983	0	0.122328	0.0950119	0.125891	0.0902613	0.147268	0.12114	0.122328
Coprococcus_eutactus_ATCC_27759	0.10101	0.0808081	0.118687	0.0656566	0.106061	0.117424	0.106061	0.0984848	0.106061	0.0997475	0.094697	0.102273	0.113636	0.103535	0.0959596	0.112374	0.121212	0.103535	0.121212	0.122475	0.122475	0.117424	0.125	0.117424	0.116162	0.117424	0.117424	0.0820707	0.114899	0.103535	0.160354	0.137626	0.119949	0.102273	0.103535	0.140152	0.112374	0.0972222	0.106061	0.0972222	0.0934343	0.122475	0	0.0997475	0.137626	0.0972222	0.159091	0.127525	0.128788
Desulfovibrio_piger_ATCC_29098	0.101961	0.0810458	0.108497	0.0653595	0.0941176	0.109804	0.0888889	0.0810458	0.0941176	0.0875817	0.0823529	0.0875817	0.0980392	0.103268	0.0797386	0.0901961	0.101961	0.0901961	0.109804	0.103268	0.117647	0.101961	0.10719	0.0980392	0.103268	0.101961	0.105882	0.0771242	0.115033	0.0954248	0.138562	0.126797	0.103268	0.096732	0.0954248	0.128105	0.100654	0.0941176	0.101961	0.096732	0.0954248	0.103268	0.101961	0	0.111111	0.0836601	0.145098	0.118954	0.120261
Dorea_formicigenerans_ATCC_27755	0.0892857	0.0714286	0.0976891	0.0630252	0.0819328	0.0945378	0.0882353	0.0798319	0.0861345	0.0861345	0.0798319	0.085084	0.0966387	0.085084	0.0787815	0.0903361	0.103992	0.0882353	0.0997899	0.0966387	0.10084	0.0934874	0.10084	0.0966387	0.0945378	0.0934874	0.0976891	0.0693277	0.10084	0.0798319	0.134454	0.116597	0.10084	0.0871849	0.0892857	0.121849	0.0945378	0.0777311	0.0871849	0.0777311	0.0756303	0.101891	0.103992	0.0829832	0	0.0766807	0.140756	0.107143	0.108193
Dorea_longicatena_DSM_13814	0.0997537	0.0775862	0.105911	0.0652709	0.103448	0.109606	0.105911	0.0960591	0.102217	0.0985222	0.0899015	0.0972906	0.110837	0.0997537	0.0935961	0.108374	0.121921	0.0972906	0.119458	0.107143	0.12069	0.1133	0.118227	0.103448	0.112069	0.110837	0.110837	0.0788177	0.10468	0.0972906	0.14532	0.125616	0.112069	0.100985	0.0997537	0.1367	0.100985	0.0923645	0.10468	0.0948276	0.091133	0.114532	0.114532	0.0985222	0.121921	0	0.147783	0.121921	0.121921
Enterobacter_cancerogenus_ATCC_35316	0.0801843	0.0571429	0.0866359	0.0562212	0.075576	0.0875576	0.0792627	0.0718894	0.0737327	0.075576	0.0718894	0.0746544	0.0866359	0.0728111	0.0709677	0.0829493	0.0912442	0.0764977	0.0866359	0.083871	0.0894009	0.0820276	0.0894009	0.083871	0.0829493	0.0820276	0.0857143	0.0626728	0.0903226	0.0709677	0.125346	0.105069	0.0903226	0.0764977	0.075576	0.106912	0.0857143	0.0682028	0.0764977	0.0709677	0.0700461	0.0866359	0.0894009	0.075576	0.0995392	0.0682028	0	0.0986175	0.0995392
Enterococcus_faecalis_TX0104	0.108508	0.0789149	0.11344	0.0739827	0.104809	0.118372	0.103576	0.0912454	0.10111	0.0974106	0.0887793	0.0986436	0.108508	0.0998767	0.0887793	0.102343	0.115906	0.0998767	0.115906	0.106042	0.117139	0.109741	0.117139	0.10111	0.109741	0.110974	0.115906	0.081381	0.108508	0.0986436	0.152898	0.127004	0.109741	0.0998767	0.102343	0.135635	0.103576	0.0961776	0.0998767	0.0986436	0.0974106	0.108508	0.112207	0.10111	0.122072	0.0912454	0.156597	0	0.144266
Enterococcus_faecalis_TX1322	0.108273	0.0766423	0.109489	0.0717762	0.104623	0.116788	0.10219	0.0900243	0.0985401	0.0961071	0.0875912	0.0973236	0.107056	0.0973236	0.0875912	0.100973	0.114355	0.0985401	0.114355	0.104623	0.115572	0.108273	0.115572	0.100973	0.109489	0.109489	0.114355	0.080292	0.107056	0.0973236	0.152068	0.125304	0.108273	0.0985401	0.10219	0.132603	0.10219	0.0961071	0.0985401	0.0985401	0.0961071	0.105839	0.109489	0.0997567	0.119221	0.0900243	0.156934	0.142336	0
Eubacterium_biforme_DSM_3989	0.110157	0.0886981	0.11731	0.0715308	0.107296	0.123033	0.0958512	0.0858369	0.101574	0.0944206	0.0915594	0.0944206	0.101574	0.108727	0.0886981	0.0972818	0.111588	0.0944206	0.125894	0.11588	0.133047	0.118741	0.120172	0.111588	0.11731	0.11731	0.11588	0.0886981	0.118741	0.107296	0.150215	0.134478	0.118741	0.113019	0.107296	0.135908	0.113019	0.105866	0.105866	0.105866	0.107296	0.108727	0.111588	0.110157	0.125894	0.0915594	0.153076	0.133047	0.133047
Eubacterium_dolichum_DSM_3991	0.126348	0.0955316	0.135593	0.0816641	0.126348	0.141757	0.107858	0.0970724	0.112481	0.103236	0.0986133	0.103236	0.114022	0.123267	0.0970724	0.114022	0.123267	0.101695	0.141757	0.130971	0.146379	0.134052	0.138675	0.127889	0.135593	0.134052	0.132512	0.0986133	0.130971	0.123267	0.169492	0.155624	0.138675	0.123267	0.123267	0.158706	0.127889	0.120185	0.118644	0.118644	0.115562	0.124807	0.12943	0.121726	0.140216	0.106317	0.174114	0.149461	0.151002
Eubacterium_hallii_DSM_3353	0.0953516	0.0619785	0.0989273	0.0619785	0.0929678	0.109654	0.079857	0.0750894	0.079857	0.0762813	0.0750894	0.0750894	0.0882002	0.0941597	0.0750894	0.0858164	0.0953516	0.0750894	0.108462	0.101311	0.104887	0.104887	0.108462	0.0977354	0.104887	0.104887	0.103695	0.079857	0.0953516	0.0917759	0.126341	0.110846	0.0977354	0.0965435	0.090584	0.11323	0.0953516	0.090584	0.0953516	0.0893921	0.0882002	0.101311	0.107271	0.0929678	0.109654	0.0750894	0.126341	0.115614	0.115614
Eubacterium_ventriosum_ATCC_27560	0.0982143	0.0790816	0.108418	0.0701531	0.100765	0.114796	0.0956633	0.0905612	0.0931122	0.0892857	0.0892857	0.0918367	0.103316	0.100765	0.0880102	0.100765	0.107143	0.0931122	0.117347	0.108418	0.119898	0.11352	0.121173	0.104592	0.11352	0.112245	0.107143	0.0841837	0.104592	0.100765	0.139031	0.123724	0.105867	0.103316	0.0982143	0.131378	0.103316	0.0994898	0.0982143	0.0982143	0.0969388	0.102041	0.109694	0.0982143	0.117347	0.0854592	0.146684	0.122449	0.122449
Finegoldia_magna_ATCC_29328	0.117986	0.0920863	0.130935	0.0848921	0.117986	0.123741	0.103597	0.0920863	0.103597	0.102158	0.0920863	0.100719	0.11223	0.113669	0.0892086	0.105036	0.122302	0.0992806	0.138129	0.126619	0.142446	0.128058	0.138129	0.123741	0.129496	0.129496	0.123741	0.0992806	0.12518	0.110791	0.164029	0.14964	0.129496	0.113669	0.120863	0.155396	0.12518	0.11223	0.113669	0.110791	0.109353	0.122302	0.129496	0.115108	0.145324	0.100719	0.172662	0.138129	0.139568
Lactobacillus_acidophilus_NCFM	0.121739	0.0898551	0.126087	0.084058	0.123188	0.131884	0.113043	0.104348	0.111594	0.104348	0.0956522	0.107246	0.117391	0.115942	0.0985507	0.117391	0.124638	0.105797	0.146377	0.134783	0.146377	0.136232	0.149275	0.126087	0.137681	0.136232	0.131884	0.0942029	0.124638	0.121739	0.172464	0.149275	0.126087	0.118841	0.121739	0.15942	0.12029	0.117391	0.123188	0.118841	0.117391	0.127536	0.134783	0.12029	0.142029	0.104348	0.172464	0.150725	0.150725
Lactobacillus_casei_casei_BL23	0.109434	0.081761	0.124528	0.0742138	0.114465	0.118239	0.108176	0.0968553	0.104403	0.104403	0.090566	0.104403	0.115723	0.100629	0.0930818	0.110692	0.124528	0.10566	0.125786	0.125786	0.124528	0.119497	0.127044	0.120755	0.120755	0.118239	0.115723	0.0893082	0.119497	0.10566	0.166038	0.145912	0.127044	0.103145	0.104403	0.138365	0.114465	0.0981132	0.104403	0.100629	0.0968553	0.124528	0.124528	0.103145	0.134591	0.0981132	0.169811	0.139623	0.140881
Lactobacillus_fermentum_IFO_3956	0.105826	0.0725327	0.109394	0.0725327	0.102259	0.108205	0.097503	0.0856124	0.0927467	0.0927467	0.0760999	0.0927467	0.102259	0.0939358	0.0808561	0.0951249	0.11415	0.0927467	0.122473	0.110583	0.120095	0.11415	0.123662	0.105826	0.116528	0.115339	0.109394	0.0820452	0.107015	0.097503	0.146254	0.123662	0.109394	0.098692	0.10107	0.131986	0.0998811	0.0927467	0.097503	0.0951249	0.0927467	0.107015	0.108205	0.098692	0.121284	0.0844233	0.148633	0.131986	0.131986
Lactobacillus_gasseri_ATCC_33323	0.121777	0.0916905	0.124642	0.0830946	0.121777	0.12894	0.111748	0.101719	0.110315	0.104585	0.0902579	0.106017	0.116046	0.111748	0.0945559	0.111748	0.123209	0.104585	0.141834	0.12894	0.141834	0.131805	0.143266	0.124642	0.133238	0.131805	0.130372	0.0945559	0.118911	0.117479	0.167622	0.147564	0.127507	0.113181	0.121777	0.15616	0.120344	0.114613	0.118911	0.117479	0.114613	0.126074	0.131805	0.114613	0.141834	0.103152	0.170487	0.148997	0.148997
Lactobacillus_helveticus_DPC_4571	0.117647	0.0820793	0.116279	0.0766074	0.113543	0.120383	0.103967	0.0943912	0.105335	0.0957592	0.0875513	0.0984952	0.109439	0.108071	0.0902873	0.108071	0.119015	0.0971272	0.138167	0.125855	0.138167	0.131327	0.138167	0.120383	0.131327	0.131327	0.121751	0.0902873	0.119015	0.113543	0.160055	0.140903	0.123119	0.108071	0.110807	0.149111	0.112175	0.108071	0.110807	0.108071	0.105335	0.119015	0.125855	0.106703	0.136799	0.0998632	0.162791	0.140903	0.140903
Lactobacillus_hilgardii_ATCC_8290	0.101874	0.0725995	0.118267	0.0667447	0.100703	0.107728	0.0983607	0.088993	0.0948478	0.0948478	0.0843091	0.0960187	0.106557	0.0948478	0.0866511	0.101874	0.113583	0.0971897	0.118267	0.118267	0.117096	0.112412	0.119438	0.112412	0.113583	0.111241	0.108899	0.0796253	0.112412	0.0983607	0.154567	0.13466	0.117096	0.0971897	0.0971897	0.129977	0.107728	0.0913349	0.0983607	0.0936768	0.0913349	0.115925	0.115925	0.0971897	0.125293	0.0901639	0.156909	0.129977	0.131148
Lactobacillus_johnsonii_NCC_533	0.113388	0.0901639	0.120219	0.0819672	0.11612	0.122951	0.106557	0.0969945	0.105191	0.101093	0.0874317	0.101093	0.110656	0.10929	0.0901639	0.107923	0.117486	0.0997268	0.135246	0.124317	0.135246	0.127049	0.139344	0.117486	0.128415	0.125683	0.122951	0.0901639	0.113388	0.113388	0.159836	0.136612	0.120219	0.112022	0.114754	0.146175	0.113388	0.10929	0.113388	0.112022	0.110656	0.120219	0.124317	0.110656	0.132514	0.0969945	0.162568	0.143443	0.143443
Lactobacillus_ultunensis_DSM_16047	0.122708	0.0874471	0.12976	0.0803949	0.122708	0.12976	0.115656	0.101551	0.110014	0.108604	0.0944993	0.111425	0.121298	0.117066	0.0973202	0.114245	0.12835	0.111425	0.139633	0.132581	0.138223	0.133992	0.143865	0.124118	0.133992	0.132581	0.12835	0.0959097	0.122708	0.118477	0.169252	0.150917	0.126939	0.121298	0.117066	0.153738	0.117066	0.114245	0.118477	0.117066	0.114245	0.125529	0.12835	0.118477	0.138223	0.105783	0.172073	0.157969	0.157969
Methanosphaera_stadtmanae_DSM_3091	0.10219	0.0934307	0.109489	0.0686131	0.0919708	0.113869	0.0846715	0.080292	0.0963504	0.0817518	0.0861314	0.0832117	0.0934307	0.108029	0.0832117	0.0890511	0.0992701	0.0832117	0.112409	0.10365	0.119708	0.10365	0.110949	0.10219	0.106569	0.10365	0.106569	0.0744526	0.124088	0.0978102	0.141606	0.122628	0.105109	0.10219	0.0992701	0.125547	0.105109	0.0948905	0.10073	0.0978102	0.0963504	0.105109	0.10365	0.109489	0.115328	0.0788321	0.141606	0.119708	0.121168
Mitsuokella_multacida_DSM_20544	0.107275	0.0739827	0.106042	0.0690506	0.106042	0.114673	0.10111	0.0937115	0.0961776	0.0974106	0.0887793	0.0937115	0.109741	0.0974106	0.0912454	0.106042	0.115906	0.0961776	0.122072	0.112207	0.119605	0.114673	0.119605	0.108508	0.119605	0.115906	0.112207	0.0838471	0.108508	0.0998767	0.146732	0.127004	0.112207	0.102343	0.10111	0.134402	0.10111	0.0937115	0.10111	0.0949445	0.0924784	0.110974	0.112207	0.0986436	0.114673	0.0937115	0.154131	0.127004	0.127004
Parabacteroides_distasonis_ATCC_8503	0.0856574	0.0697211	0.0916335	0.062749	0.0856574	0.0926295	0.0986056	0.0876494	0.0896414	0.0936255	0.0846614	0.0936255	0.10757	0.0816733	0.0856574	0.100598	0.110558	0.0956175	0.0986056	0.0886454	0.0976096	0.0916335	0.10259	0.0866534	0.0946215	0.0916335	0.0986056	0.0667331	0.0876494	0.0816733	0.126494	0.109562	0.0926295	0.0836653	0.0846614	0.120518	0.0836653	0.0756972	0.0856574	0.0776892	0.0747012	0.0926295	0.0946215	0.0816733	0.103586	0.0796813	0.130478	0.109562	0.110558
Parabacteroides_johnsonii_DSM_18315	0.0897571	0.0696938	0.0960929	0.063358	0.0908131	0.0992608	0.100317	0.0876452	0.092925	0.0971489	0.0844773	0.0960929	0.107709	0.0876452	0.0855333	0.100317	0.114044	0.0971489	0.105597	0.093981	0.105597	0.0992608	0.106653	0.0908131	0.101373	0.0982049	0.0992608	0.0707497	0.092925	0.0865892	0.134108	0.110876	0.095037	0.0887012	0.0887012	0.123548	0.0887012	0.0813094	0.0908131	0.0834213	0.0802534	0.0982049	0.100317	0.0865892	0.10982	0.0855333	0.135164	0.116156	0.117212
Parabacteroides_merdae_ATCC_43184	0.0894737	0.0726316	0.0947368	0.0631579	0.0894737	0.0978947	0.102105	0.0905263	0.0957895	0.0989474	0.0873684	0.0989474	0.110526	0.0863158	0.0884211	0.103158	0.115789	0.1	0.104211	0.0926316	0.104211	0.0978947	0.105263	0.0894737	0.1	0.0968421	0.101053	0.0694737	0.0926316	0.0863158	0.132632	0.112632	0.0968421	0.0873684	0.0873684	0.122105	0.0873684	0.08	0.0894737	0.0821053	0.0789474	0.0978947	0.0989474	0.0852632	0.108421	0.0842105	0.133684	0.114737	0.115789
Pediococcus_pentosaceus_ATCC_25745	0.111534	0.0760456	0.111534	0.0760456	0.105196	0.108999	0.0937896	0.0823828	0.0925222	0.0887199	0.0785805	0.086185	0.100127	0.0963245	0.0811153	0.095057	0.108999	0.0874525	0.124208	0.112801	0.121673	0.116603	0.125475	0.107731	0.117871	0.117871	0.114068	0.0823828	0.110266	0.101394	0.148289	0.12294	0.117871	0.0975919	0.108999	0.136882	0.107731	0.0975919	0.0988593	0.0975919	0.0963245	0.112801	0.112801	0.0975919	0.124208	0.0887199	0.155894	0.131812	0.131812
Proteus_penneri_ATCC_35198	0.0808754	0.0618459	0.0856327	0.056137	0.0789724	0.0865842	0.0770695	0.0675547	0.076118	0.0751665	0.0656518	0.0732636	0.0827783	0.074215	0.0656518	0.0780209	0.0894386	0.076118	0.0884872	0.0789724	0.0913416	0.0818268	0.0884872	0.0770695	0.0827783	0.0818268	0.0846813	0.0627973	0.0884872	0.0723121	0.117031	0.100856	0.0846813	0.0751665	0.0751665	0.104662	0.0799239	0.0694577	0.0751665	0.0723121	0.0713606	0.0846813	0.0837298	0.0799239	0.0913416	0.0694577	0.128449	0.0989534	0.0999049
Ruminococcus_gnavus_ATCC_29149	0.100338	0.0710259	0.100338	0.0665163	0.100338	0.107103	0.100338	0.0924464	0.0947012	0.0947012	0.0868095	0.0935738	0.107103	0.0924464	0.0890643	0.10372	0.11274	0.0958286	0.113867	0.10372	0.114994	0.109357	0.11274	0.101466	0.110485	0.10823	0.107103	0.0789177	0.0992108	0.0958286	0.140924	0.121759	0.109357	0.096956	0.0980834	0.130778	0.096956	0.0901917	0.0947012	0.0901917	0.0879369	0.104848	0.10823	0.0924464	0.11274	0.0901917	0.145434	0.119504	0.119504
Ruminococcus_lactaris_ATCC_29176	0.10184	0.0773006	0.105521	0.0699387	0.103067	0.112883	0.0932515	0.0883436	0.0957055	0.0907975	0.0858896	0.0895706	0.0993865	0.0981595	0.0858896	0.0981595	0.109202	0.0907975	0.119018	0.107975	0.119018	0.112883	0.117791	0.105521	0.112883	0.111656	0.107975	0.0822086	0.105521	0.0993865	0.141104	0.12638	0.105521	0.100613	0.0969325	0.131288	0.0981595	0.0957055	0.0993865	0.0944785	0.0920245	0.106748	0.110429	0.0981595	0.120245	0.0858896	0.142331	0.125153	0.125153
Streptococcus_sanguinis_SK36	0.0881104	0.0636943	0.0859873	0.059448	0.0870488	0.0923567	0.0881104	0.0806794	0.0870488	0.0838641	0.0753715	0.0838641	0.0944798	0.0806794	0.0785563	0.089172	0.100849	0.0859873	0.102972	0.0912951	0.102972	0.096603	0.101911	0.089172	0.0944798	0.0955414	0.0912951	0.0658174	0.0881104	0.0828025	0.126327	0.104034	0.089172	0.0838641	0.0849257	0.115711	0.0838641	0.0796178	0.0828025	0.0806794	0.0785563	0.0902335	0.096603	0.081741	0.102972	0.0753715	0.130573	0.106157	0.106157
Subdoligranulum_variabile_DSM_15176	0.105134	0.0745721	0.108802	0.0696822	0.108802	0.117359	0.108802	0.099022	0.103912	0.103912	0.0953545	0.103912	0.116137	0.102689	0.096577	0.113692	0.122249	0.103912	0.121027	0.112469	0.123472	0.117359	0.124694	0.108802	0.118582	0.117359	0.117359	0.0843521	0.106357	0.102689	0.151589	0.129584	0.116137	0.102689	0.102689	0.143032	0.106357	0.0977995	0.105134	0.0977995	0.0953545	0.108802	0.116137	0.101467	0.122249	0.096577	0.158924	0.130807	0.132029
[truncated: 24 more columns]

## Sheet: Network_CI_D1D1
	Actinomyces_odontolyticus_ATCC_17982	Alistipes_putredinis_DSM_17216	Anaerococcus_hydrogenalis_DSM_7454	Anaerofustis_stercorihominis_DSM_17244	Anaerostipes_caccae_DSM_14662	Anaerotruncus_colihominis_DSM_17241	Bacteroides_caccae_ATCC_43185	Bacteroides_cellulosilyticus_DSM_14838	Bacteroides_coprophilus_DSM_18228	Bacteroides_dorei_DSM_17855	Bacteroides_eggerthii_DSM_20697	Bacteroides_finegoldii_DSM_17565	Bacteroides_ovatus_ATCC_8483	Bacteroides_pectinophilus_ATCC_43243	Bacteroides_stercoris_ATCC_43183	Bacteroides_uniformis_ATCC_8492	Bacteroides_vulgatus_ATCC_8482	Bacteroides_xylanisolvens_XB1A	Bifidobacterium_angulatum_DSM_20098	Bifidobacterium_animalis_lactis_AD011	Bifidobacterium_bifidum_NCIMB_41171	Bifidobacterium_catenulatum_DSM_16992	Bifidobacterium_dentium_ATCC_27678	Bifidobacterium_gallicum_DSM_20093	Bifidobacterium_longum_longum_CCUG_52486	Bifidobacterium_pseudocatenulatum_DSM_20438	Blautia_hydrogenotrophica_DSM_10507	Butyrivibrio_crossotus_DSM_2876	Campylobacter_concisus_13826	Catenibacterium_mitsuokai_DSM_15897	Clostridium_asparagiforme_DSM_15981	Clostridium_bartlettii_DSM_16795	Clostridium_hylemonae_DSM_15053	Clostridium_leptum_DSM_753	Clostridium_nexile_DSM_1787	Clostridium_perfringens_ATCC_13124	Clostridium_scindens_ATCC_35704	Clostridium_spiroforme_DSM_1552	Collinsella_aerofaciens_ATCC_25986	Collinsella_intestinalis_DSM_13280	Collinsella_stercoris_DSM_13279	Coprococcus_comes_ATCC_27758	Coprococcus_eutactus_ATCC_27759	Desulfovibrio_piger_ATCC_29098	Dorea_formicigenerans_ATCC_27755	Dorea_longicatena_DSM_13814	Enterobacter_cancerogenus_ATCC_35316	Enterococcus_faecalis_TX0104	Enterococcus_faecalis_TX1322
Actinomyces_odontolyticus_ATCC_17982	1	0.954545	0.977273	0.977273	0.909091	0.931818	0.931818	0.886364	0.909091	0.909091	0.931818	0.931818	0.886364	0.954545	0.886364	0.863636	0.886364	0.931818	0.931818	0.977273	0.954545	1	0.977273	0.977273	0.954545	0.954545	0.931818	0.954545	0.954545	0.931818	0.886364	0.931818	0.886364	0.931818	0.954545	0.886364	0.909091	0.909091	0.954545	1	0.977273	0.886364	0.931818	0.954545	0.886364	0.931818	0.863636	0.931818	0.931818
Alistipes_putredinis_DSM_17216	0.636364	1	0.636364	0.969697	0.606061	0.636364	0.636364	0.606061	0.621212	0.621212	0.621212	0.636364	0.606061	0.636364	0.606061	0.590909	0.954545	0.621212	0.621212	0.636364	0.621212	0.636364	0.984848	0.621212	0.621212	0.621212	0.621212	0.636364	0.984848	0.621212	0.606061	0.621212	0.590909	0.621212	0.636364	0.909091	0.606061	0.606061	0.621212	0.636364	0.636364	0.590909	0.621212	0.636364	0.924242	0.621212	0.575758	0.621212	0.621212
Anaerococcus_hydrogenalis_DSM_7454	0.977273	0.954545	1	0.954545	0.909091	0.931818	0.931818	0.886364	0.909091	0.909091	0.931818	0.931818	0.886364	0.931818	0.886364	0.863636	0.886364	0.931818	0.931818	1	0.954545	0.977273	0.954545	0.954545	0.977273	0.954545	0.931818	0.954545	0.954545	0.954545	0.886364	0.931818	0.886364	0.954545	0.954545	0.886364	0.909091	0.931818	0.954545	1	0.977273	0.886364	0.931818	0.954545	0.886364	0.931818	0.863636	0.931818	0.931818
Anaerofustis_stercorihominis_DSM_17244	0.530864	0.790123	0.518519	1	0.493827	0.506173	0.506173	0.481481	0.493827	0.493827	0.506173	0.506173	0.481481	0.518519	0.481481	0.469136	0.753086	0.506173	0.506173	0.518519	0.518519	0.54321	0.802469	0.518519	0.518519	0.518519	0.506173	0.530864	0.790123	0.518519	0.481481	0.518519	0.481481	0.506173	0.530864	0.938272	0.506173	0.493827	0.530864	0.530864	0.518519	0.493827	0.506173	0.518519	0.950617	0.506173	0.469136	0.518519	0.506173
Anaerostipes_caccae_DSM_14662	1	1	1	1	1	1	1	0.975	1	0.975	1	1	0.975	1	0.975	0.95	0.975	1	1	1	1	1	1	1	0.975	1	1	1	1	1	0.975	1	0.975	1	1	0.975	1	1	1	1	1	0.975	1	1	0.975	1	0.95	0.975	0.975
Anaerotruncus_colihominis_DSM_17241	0.97619	1	0.97619	0.97619	0.952381	1	0.97619	0.952381	0.97619	0.97619	0.952381	0.97619	0.952381	1	0.952381	0.928571	0.952381	0.952381	0.97619	0.97619	0.97619	0.97619	1	0.97619	0.952381	0.97619	0.97619	0.97619	1	0.952381	0.952381	0.97619	0.928571	0.97619	0.97619	0.928571	0.952381	0.952381	0.97619	0.97619	0.97619	0.928571	0.97619	0.97619	0.928571	0.97619	0.904762	0.952381	0.952381
Bacteroides_caccae_ATCC_43185	0.97619	1	0.97619	0.97619	0.952381	0.97619	1	0.952381	0.97619	0.952381	0.97619	1	0.952381	0.97619	0.952381	0.928571	0.952381	0.97619	0.952381	0.97619	0.952381	0.97619	1	0.952381	0.952381	0.952381	0.952381	0.97619	1	0.97619	0.952381	0.952381	0.928571	0.952381	0.97619	0.928571	0.952381	0.952381	0.952381	0.97619	0.97619	0.928571	0.952381	0.97619	0.928571	0.952381	0.904762	0.952381	0.952381
Bacteroides_cellulosilyticus_DSM_14838	0.975	1	0.975	0.975	0.975	1	1	1	1	1	0.975	1	0.975	1	1	0.975	1	0.975	0.975	0.975	0.975	0.975	1	0.975	0.95	0.975	0.975	0.975	1	0.975	0.975	0.975	0.975	0.975	0.975	0.975	0.975	0.975	0.975	0.975	0.975	0.95	0.975	0.975	0.975	0.975	0.95	0.95	0.95
Bacteroides_coprophilus_DSM_18228	0.97561	1	0.97561	0.97561	0.97561	1	1	0.97561	1	0.97561	0.97561	1	0.97561	1	0.97561	0.95122	0.97561	0.97561	0.97561	0.97561	0.97561	0.97561	1	0.97561	0.95122	0.97561	0.97561	0.97561	1	0.97561	0.97561	0.97561	0.95122	0.97561	0.97561	0.95122	0.97561	0.97561	0.97561	0.97561	0.97561	0.95122	0.97561	0.97561	0.95122	0.97561	0.926829	0.95122	0.95122
Bacteroides_dorei_DSM_17855	0.97561	1	0.97561	0.97561	0.95122	1	0.97561	0.97561	0.97561	1	0.95122	0.97561	0.95122	1	0.97561	0.95122	0.97561	0.95122	0.97561	0.97561	0.97561	0.97561	1	0.97561	0.95122	0.97561	0.97561	0.97561	1	0.95122	0.95122	0.97561	0.95122	0.97561	0.97561	0.95122	0.95122	0.95122	0.97561	0.97561	0.97561	0.926829	0.97561	0.97561	0.95122	0.97561	0.926829	0.95122	0.95122
Bacteroides_eggerthii_DSM_20697	1	1	1	1	0.97561	0.97561	1	0.95122	0.97561	0.95122	1	1	0.95122	0.97561	0.95122	0.926829	0.95122	1	0.97561	1	0.97561	1	1	0.97561	0.97561	0.97561	0.97561	1	1	1	0.95122	0.97561	0.95122	0.97561	1	0.95122	0.97561	0.97561	0.97561	1	1	0.95122	0.97561	1	0.95122	0.97561	0.926829	0.97561	0.97561
Bacteroides_finegoldii_DSM_17565	0.97619	1	0.97619	0.97619	0.952381	0.97619	1	0.952381	0.97619	0.952381	0.97619	1	0.952381	0.97619	0.952381	0.928571	0.952381	0.97619	0.952381	0.97619	0.952381	0.97619	1	0.952381	0.952381	0.952381	0.952381	0.97619	1	0.97619	0.952381	0.952381	0.928571	0.952381	0.97619	0.928571	0.952381	0.952381	0.952381	0.97619	0.97619	0.928571	0.952381	0.97619	0.928571	0.952381	0.904762	0.952381	0.952381
Bacteroides_ovatus_ATCC_8483	0.975	1	0.975	0.975	0.975	1	1	0.975	1	0.975	0.975	1	1	1	0.975	0.975	0.975	0.975	0.975	0.975	0.975	0.975	1	0.975	0.975	0.975	0.975	0.975	1	0.975	1	0.975	0.95	0.975	0.975	0.95	0.975	0.975	0.975	0.975	0.975	0.975	0.975	0.975	0.95	0.975	0.95	0.975	0.975
Bacteroides_pectinophilus_ATCC_43243	0.976744	0.976744	0.953488	0.976744	0.930233	0.976744	0.953488	0.930233	0.953488	0.953488	0.930233	0.953488	0.930233	1	0.930233	0.906977	0.930233	0.930233	0.953488	0.953488	0.976744	0.976744	1	0.976744	0.930233	0.953488	0.953488	0.953488	0.976744	0.930233	0.930233	0.953488	0.906977	0.953488	0.953488	0.906977	0.930233	0.930233	0.976744	0.976744	0.953488	0.906977	0.953488	0.953488	0.906977	0.953488	0.883721	0.930233	0.930233
Bacteroides_stercoris_ATCC_43183	0.975	1	0.975	0.975	0.975	1	1	1	1	1	0.975	1	0.975	1	1	0.975	1	0.975	0.975	0.975	0.975	0.975	1	0.975	0.95	0.975	0.975	0.975	1	0.975	0.975	0.975	0.975	0.975	0.975	0.975	0.975	0.975	0.975	0.975	0.975	0.95	0.975	0.975	0.975	0.975	0.95	0.95	0.95
Bacteroides_uniformis_ATCC_8492	0.974359	1	0.974359	0.974359	0.974359	1	1	1	1	1	0.974359	1	1	1	1	1	1	0.974359	0.974359	0.974359	0.974359	0.974359	1	0.974359	0.974359	0.974359	0.974359	0.974359	1	0.974359	1	0.974359	0.974359	0.974359	0.974359	0.974359	0.974359	0.974359	0.974359	0.974359	0.974359	0.974359	0.974359	0.974359	0.974359	0.974359	0.974359	0.974359	0.974359
Bacteroides_vulgatus_ATCC_8482	0.619048	1	0.619048	0.968254	0.619048	0.634921	0.634921	0.634921	0.634921	0.634921	0.619048	0.634921	0.619048	0.634921	0.634921	0.619048	1	0.619048	0.619048	0.619048	0.619048	0.619048	0.984127	0.619048	0.603175	0.619048	0.619048	0.619048	0.984127	0.619048	0.619048	0.619048	0.619048	0.619048	0.619048	0.952381	0.619048	0.619048	0.619048	0.619048	0.619048	0.603175	0.619048	0.619048	0.968254	0.619048	0.603175	0.603175	0.603175
Bacteroides_xylanisolvens_XB1A	1	1	1	1	0.97561	0.97561	1	0.95122	0.97561	0.95122	1	1	0.95122	0.97561	0.95122	0.926829	0.95122	1	0.97561	1	0.97561	1	1	0.97561	0.97561	0.97561	0.97561	1	1	1	0.95122	0.97561	0.95122	0.97561	1	0.95122	0.97561	0.97561	0.97561	1	1	0.95122	0.97561	1	0.95122	0.97561	0.926829	0.97561	0.97561
Bifidobacterium_angulatum_DSM_20098	1	1	1	1	0.97561	1	0.97561	0.95122	0.97561	0.97561	0.97561	0.97561	0.95122	1	0.95122	0.926829	0.95122	0.97561	1	1	1	1	1	1	0.97561	1	1	1	1	0.97561	0.95122	1	0.95122	1	1	0.95122	0.97561	0.97561	1	1	1	0.95122	1	1	0.95122	1	0.926829	0.97561	0.97561
Bifidobacterium_animalis_lactis_AD011	0.977273	0.954545	1	0.954545	0.909091	0.931818	0.931818	0.886364	0.909091	0.909091	0.931818	0.931818	0.886364	0.931818	0.886364	0.863636	0.886364	0.931818	0.931818	1	0.954545	0.977273	0.954545	0.954545	0.977273	0.954545	0.931818	0.954545	0.954545	0.954545	0.886364	0.931818	0.886364	0.954545	0.954545	0.886364	0.909091	0.931818	0.954545	1	0.977273	0.886364	0.931818	0.954545	0.886364	0.931818	0.863636	0.931818	0.931818
Bifidobacterium_bifidum_NCIMB_41171	0.976744	0.953488	0.976744	0.976744	0.930233	0.953488	0.930233	0.906977	0.930233	0.930233	0.930233	0.930233	0.906977	0.976744	0.906977	0.883721	0.906977	0.930233	0.953488	0.976744	1	0.976744	0.976744	0.976744	0.953488	0.953488	0.953488	0.953488	0.953488	0.953488	0.906977	0.953488	0.906977	0.976744	0.953488	0.906977	0.930233	0.953488	1	1	0.953488	0.906977	0.953488	0.953488	0.906977	0.953488	0.883721	0.930233	0.930233
Bifidobacterium_catenulatum_DSM_16992	0.977778	0.933333	0.955556	0.977778	0.888889	0.911111	0.911111	0.866667	0.888889	0.888889	0.911111	0.911111	0.866667	0.933333	0.866667	0.844444	0.866667	0.911111	0.911111	0.955556	0.933333	1	0.955556	0.955556	0.955556	0.955556	0.911111	0.955556	0.933333	0.933333	0.866667	0.933333	0.866667	0.911111	0.955556	0.888889	0.911111	0.888889	0.955556	0.977778	0.955556	0.888889	0.911111	0.933333	0.888889	0.911111	0.844444	0.933333	0.911111
Bifidobacterium_dentium_ATCC_27678	0.651515	0.984848	0.636364	0.984848	0.606061	0.636364	0.636364	0.606061	0.621212	0.621212	0.621212	0.636364	0.606061	0.651515	0.606061	0.590909	0.939394	0.621212	0.621212	0.636364	0.636364	0.651515	1	0.636364	0.621212	0.621212	0.621212	0.636364	0.984848	0.621212	0.606061	0.621212	0.590909	0.621212	0.636364	0.909091	0.606061	0.606061	0.636364	0.651515	0.636364	0.590909	0.621212	0.636364	0.924242	0.621212	0.575758	0.621212	0.621212
Bifidobacterium_gallicum_DSM_20093	1	0.953488	0.976744	0.976744	0.930233	0.953488	0.930233	0.906977	0.930233	0.930233	0.930233	0.930233	0.906977	0.976744	0.906977	0.883721	0.906977	0.930233	0.953488	0.976744	0.976744	1	0.976744	1	0.953488	0.976744	0.953488	0.953488	0.953488	0.930233	0.906977	0.953488	0.906977	0.953488	0.953488	0.906977	0.930233	0.930233	0.976744	1	0.976744	0.906977	0.953488	0.953488	0.906977	0.953488	0.883721	0.930233	0.930233
Bifidobacterium_longum_longum_CCUG_52486	0.954545	0.931818	0.977273	0.954545	0.886364	0.909091	0.909091	0.863636	0.886364	0.886364	0.909091	0.909091	0.886364	0.909091	0.863636	0.863636	0.863636	0.909091	0.909091	0.977273	0.931818	0.977273	0.931818	0.931818	1	0.954545	0.909091	0.954545	0.931818	0.954545	0.886364	0.931818	0.863636	0.931818	0.954545	0.886364	0.909091	0.909091	0.954545	0.977273	0.954545	0.909091	0.909091	0.931818	0.886364	0.909091	0.863636	0.954545	0.931818
Bifidobacterium_pseudocatenulatum_DSM_20438	0.976744	0.953488	0.976744	0.976744	0.930233	0.953488	0.930233	0.906977	0.930233	0.930233	0.930233	0.930233	0.906977	0.953488	0.906977	0.883721	0.906977	0.930233	0.953488	0.976744	0.953488	1	0.953488	0.976744	0.976744	1	0.953488	0.976744	0.953488	0.953488	0.906977	0.976744	0.906977	0.953488	0.976744	0.930233	0.953488	0.930233	0.976744	0.976744	0.976744	0.930233	0.953488	0.953488	0.930233	0.953488	0.883721	0.953488	0.930233
Blautia_hydrogenotrophica_DSM_10507	1	1	1	1	0.97561	1	0.97561	0.95122	0.97561	0.97561	0.97561	0.97561	0.95122	1	0.95122	0.926829	0.95122	0.97561	1	1	1	1	1	1	0.97561	1	1	1	1	0.97561	0.95122	1	0.95122	1	1	0.95122	0.97561	0.97561	1	1	1	0.95122	1	1	0.95122	1	0.926829	0.97561	0.97561
Butyrivibrio_crossotus_DSM_2876	0.976744	0.976744	0.976744	1	0.930233	0.953488	0.953488	0.906977	0.930233	0.930233	0.953488	0.953488	0.906977	0.953488	0.906977	0.883721	0.906977	0.953488	0.953488	0.976744	0.953488	1	0.976744	0.953488	0.976744	0.976744	0.953488	1	0.976744	0.976744	0.906977	0.976744	0.906977	0.953488	1	0.930233	0.953488	0.930233	0.976744	0.976744	0.976744	0.930233	0.953488	0.976744	0.930233	0.953488	0.883721	0.976744	0.953488
Campylobacter_concisus_13826	0.646154	1	0.646154	0.984615	0.615385	0.646154	0.646154	0.615385	0.630769	0.630769	0.630769	0.646154	0.615385	0.646154	0.615385	0.6	0.953846	0.630769	0.630769	0.646154	0.630769	0.646154	1	0.630769	0.630769	0.630769	0.630769	0.646154	1	0.630769	0.615385	0.630769	0.6	0.630769	0.646154	0.923077	0.615385	0.615385	0.630769	0.646154	0.646154	0.6	0.630769	0.646154	0.938462	0.630769	0.584615	0.630769	0.630769
Catenibacterium_mitsuokai_DSM_15897	0.953488	0.953488	0.976744	0.976744	0.930233	0.930233	0.953488	0.906977	0.930233	0.906977	0.953488	0.953488	0.906977	0.930233	0.906977	0.883721	0.906977	0.953488	0.930233	0.976744	0.953488	0.976744	0.953488	0.930233	0.976744	0.953488	0.930233	0.976744	0.953488	1	0.906977	0.953488	0.906977	0.953488	0.976744	0.930233	0.953488	0.953488	0.976744	0.976744	0.953488	0.930233	0.930233	0.953488	0.930233	0.930233	0.883721	0.953488	0.930233
Clostridium_asparagiforme_DSM_15981	0.975	1	0.975	0.975	0.975	1	1	0.975	1	0.975	0.975	1	1	1	0.975	0.975	0.975	0.975	0.975	0.975	0.975	0.975	1	0.975	0.975	0.975	0.975	0.975	1	0.975	1	0.975	0.95	0.975	0.975	0.95	0.975	0.975	0.975	0.975	0.975	0.975	0.975	0.975	0.95	0.975	0.95	0.975	0.975
Clostridium_bartlettii_DSM_16795	0.97619	0.97619	0.97619	1	0.952381	0.97619	0.952381	0.928571	0.952381	0.952381	0.952381	0.952381	0.928571	0.97619	0.928571	0.904762	0.928571	0.952381	0.97619	0.97619	0.97619	1	0.97619	0.97619	0.97619	1	0.97619	1	0.97619	0.97619	0.928571	1	0.928571	0.97619	1	0.952381	0.97619	0.952381	1	0.97619	0.97619	0.952381	0.97619	0.97619	0.952381	0.97619	0.904762	0.97619	0.952381
Clostridium_hylemonae_DSM_15053	1	1	1	1	1	1	1	1	1	1	1	1	0.974359	1	1	0.974359	1	1	1	1	1	1	1	1	0.974359	1	1	1	1	1	0.974359	1	1	1	1	1	1	1	1	1	1	0.974359	1	1	1	1	0.974359	0.974359	0.974359
Clostridium_leptum_DSM_753	0.97619	0.97619	1	0.97619	0.952381	0.97619	0.952381	0.928571	0.952381	0.952381	0.952381	0.952381	0.928571	0.97619	0.928571	0.904762	0.928571	0.952381	0.97619	1	1	0.97619	0.97619	0.97619	0.97619	0.97619	0.97619	0.97619	0.97619	0.97619	0.928571	0.97619	0.928571	1	0.97619	0.928571	0.952381	0.97619	1	1	0.97619	0.928571	0.97619	0.97619	0.928571	0.97619	0.904762	0.952381	0.952381
Clostridium_nexile_DSM_1787	0.976744	0.976744	0.976744	1	0.930233	0.953488	0.953488	0.906977	0.930233	0.930233	0.953488	0.953488	0.906977	0.953488	0.906977	0.883721	0.906977	0.953488	0.953488	0.976744	0.953488	1	0.976744	0.953488	0.976744	0.976744	0.953488	1	0.976744	0.976744	0.906977	0.976744	0.906977	0.953488	1	0.930233	0.953488	0.930233	0.976744	0.976744	0.976744	0.930233	0.953488	0.976744	0.930233	0.953488	0.883721	0.976744	0.953488
Clostridium_perfringens_ATCC_13124	0.513158	0.789474	0.513158	1	0.513158	0.513158	0.513158	0.513158	0.513158	0.513158	0.513158	0.513158	0.5	0.513158	0.513158	0.5	0.789474	0.513158	0.513158	0.513158	0.513158	0.526316	0.789474	0.513158	0.513158	0.526316	0.513158	0.526316	0.789474	0.526316	0.5	0.526316	0.513158	0.513158	0.526316	1	0.526316	0.513158	0.526316	0.513158	0.513158	0.513158	0.513158	0.513158	1	0.513158	0.5	0.513158	0.5
Clostridium_scindens_ATCC_35704	0.97561	0.97561	0.97561	1	0.97561	0.97561	0.97561	0.95122	0.97561	0.95122	0.97561	0.97561	0.95122	0.97561	0.95122	0.926829	0.95122	0.97561	0.97561	0.97561	0.97561	1	0.97561	0.97561	0.97561	1	0.97561	1	0.97561	1	0.95122	1	0.95122	0.97561	1	0.97561	1	0.97561	1	0.97561	0.97561	0.97561	0.97561	0.97561	0.97561	0.97561	0.926829	0.97561	0.95122
Clostridium_spiroforme_DSM_1552	0.97561	0.97561	1	0.97561	0.97561	0.97561	0.97561	0.95122	0.97561	0.95122	0.97561	0.97561	0.95122	0.97561	0.95122	0.926829	0.95122	0.97561	0.97561	1	1	0.97561	0.97561	0.97561	0.97561	0.97561	0.97561	0.97561	0.97561	1	0.95122	0.97561	0.95122	1	0.97561	0.95122	0.97561	1	1	1	0.97561	0.95122	0.97561	0.97561	0.95122	0.97561	0.926829	0.95122	0.95122
Collinsella_aerofaciens_ATCC_25986	0.954545	0.931818	0.954545	0.977273	0.909091	0.931818	0.909091	0.886364	0.909091	0.909091	0.909091	0.909091	0.886364	0.954545	0.886364	0.863636	0.886364	0.909091	0.931818	0.954545	0.977273	0.977273	0.954545	0.954545	0.954545	0.954545	0.931818	0.954545	0.931818	0.954545	0.886364	0.954545	0.886364	0.954545	0.954545	0.909091	0.931818	0.931818	1	0.977273	0.931818	0.909091	0.931818	0.931818	0.909091	0.931818	0.863636	0.931818	0.909091
Collinsella_intestinalis_DSM_13280	0.977778	0.933333	0.977778	0.955556	0.888889	0.911111	0.911111	0.866667	0.888889	0.888889	0.911111	0.911111	0.866667	0.933333	0.866667	0.844444	0.866667	0.911111	0.911111	0.977778	0.955556	0.977778	0.955556	0.955556	0.955556	0.933333	0.911111	0.933333	0.933333	0.933333	0.866667	0.911111	0.866667	0.933333	0.933333	0.866667	0.888889	0.911111	0.955556	1	0.955556	0.866667	0.911111	0.933333	0.866667	0.911111	0.844444	0.911111	0.911111
Collinsella_stercoris_DSM_13279	1	0.976744	1	0.976744	0.930233	0.953488	0.953488	0.906977	0.930233	0.930233	0.953488	0.953488	0.906977	0.953488	0.906977	0.883721	0.906977	0.953488	0.953488	1	0.953488	1	0.976744	0.976744	0.976744	0.976744	0.953488	0.976744	0.976744	0.953488	0.906977	0.953488	0.906977	0.953488	0.976744	0.906977	0.930233	0.930233	0.953488	1	1	0.906977	0.953488	0.976744	0.906977	0.953488	0.883721	0.953488	0.953488
Coprococcus_comes_ATCC_27758	0.975	0.975	0.975	1	0.975	0.975	0.975	0.95	0.975	0.95	0.975	0.975	0.975	0.975	0.95	0.95	0.95	0.975	0.975	0.975	0.975	1	0.975	0.975	1	1	0.975	1	0.975	1	0.975	1	0.95	0.975	1	0.975	1	0.975	1	0.975	0.975	1	0.975	0.975	0.975	0.975	0.95	1	0.975
Coprococcus_eutactus_ATCC_27759	1	1	1	1	0.97561	1	0.97561	0.95122	0.97561	0.97561	0.97561	0.97561	0.95122	1	0.95122	0.926829	0.95122	0.97561	1	1	1	1	1	1	0.97561	1	1	1	1	0.97561	0.95122	1	0.95122	1	1	0.95122	0.97561	0.97561	1	1	1	0.95122	1	1	0.95122	1	0.926829	0.97561	0.97561
Desulfovibrio_piger_ATCC_29098	1	1	1	1	0.952381	0.97619	0.97619	0.928571	0.952381	0.952381	0.97619	0.97619	0.928571	0.97619	0.928571	0.904762	0.928571	0.97619	0.97619	1	0.97619	1	1	0.97619	0.97619	0.97619	0.97619	1	1	0.97619	0.928571	0.97619	0.928571	0.97619	1	0.928571	0.952381	0.952381	0.97619	1	1	0.928571	0.97619	1	0.928571	0.97619	0.904762	0.97619	0.97619
Dorea_formicigenerans_ATCC_27755	0.506494	0.792208	0.506494	1	0.506494	0.506494	0.506494	0.506494	0.506494	0.506494	0.506494	0.506494	0.493506	0.506494	0.506494	0.493506	0.792208	0.506494	0.506494	0.506494	0.506494	0.519481	0.792208	0.506494	0.506494	0.519481	0.506494	0.519481	0.792208	0.519481	0.493506	0.519481	0.506494	0.506494	0.519481	0.987013	0.519481	0.506494	0.519481	0.506494	0.506494	0.506494	0.506494	0.506494	1	0.506494	0.493506	0.506494	0.493506
Dorea_longicatena_DSM_13814	1	1	1	1	0.97561	1	0.97561	0.95122	0.97561	0.97561	0.97561	0.97561	0.95122	1	0.95122	0.926829	0.95122	0.97561	1	1	1	1	1	1	0.97561	1	1	1	1	0.97561	0.95122	1	0.95122	1	1	0.95122	0.97561	0.97561	1	1	1	0.95122	1	1	0.95122	1	0.926829	0.97561	0.97561
Enterobacter_cancerogenus_ATCC_35316	1	1	1	1	1	1	1	1	1	1	1	1	1	1	1	1	1	1	1	1	1	1	1	1	1	1	1	1	1	1	1	1	1	1	1	1	1	1	1	1	1	1	1	1	1	1	1	1	1
Enterococcus_faecalis_TX0104	0.97619	0.97619	0.97619	1	0.928571	0.952381	0.952381	0.904762	0.928571	0.928571	0.952381	0.952381	0.928571	0.952381	0.904762	0.904762	0.904762	0.952381	0.952381	0.97619	0.952381	1	0.97619	0.952381	1	0.97619	0.952381	1	0.97619	0.97619	0.928571	0.97619	0.904762	0.952381	1	0.928571	0.952381	0.928571	0.97619	0.97619	0.97619	0.952381	0.952381	0.97619	0.928571	0.952381	0.904762	1	0.97619
Enterococcus_faecalis_TX1322	1	1	1	1	0.95122	0.97561	0.97561	0.926829	0.95122	0.95122	0.97561	0.97561	0.95122	0.97561	0.926829	0.926829	0.926829	0.97561	0.97561	1	0.97561	1	1	0.97561	1	0.97561	0.97561	1	1	0.97561	0.95122	0.97561	0.926829	0.97561	1	0.926829	0.95122	0.95122	0.97561	1	1	0.95122	0.97561	1	0.926829	0.97561	0.926829	1	1
Eubacterium_biforme_DSM_3989	1	0.976744	1	0.976744	0.930233	0.953488	0.953488	0.906977	0.930233	0.930233	0.953488	0.953488	0.906977	0.953488	0.906977	0.883721	0.906977	0.953488	0.953488	1	0.953488	1	0.976744	0.976744	0.976744	0.976744	0.953488	0.976744	0.976744	0.953488	0.906977	0.953488	0.906977	0.953488	0.976744	0.906977	0.930233	0.930233	0.953488	1	1	0.906977	0.953488	0.976744	0.906977	0.953488	0.883721	0.953488	0.953488
Eubacterium_dolichum_DSM_3991	0.977273	0.977273	0.977273	0.954545	0.909091	0.931818	0.931818	0.886364	0.909091	0.909091	0.931818	0.931818	0.886364	0.931818	0.886364	0.863636	0.909091	0.931818	0.931818	0.977273	0.931818	0.977273	0.954545	0.954545	0.954545	0.954545	0.931818	0.954545	0.954545	0.931818	0.886364	0.931818	0.886364	0.931818	0.954545	0.886364	0.909091	0.909091	0.931818	0.977273	0.977273	0.886364	0.931818	0.954545	0.886364	0.931818	0.863636	0.931818	0.931818
Eubacterium_hallii_DSM_3353	0.97561	1	0.97561	0.97561	0.97561	1	1	0.97561	1	0.97561	0.97561	1	0.97561	1	0.97561	0.95122	0.97561	0.97561	0.97561	0.97561	0.97561	0.97561	1	0.97561	0.95122	0.97561	0.97561	0.97561	1	0.97561	0.97561	0.97561	0.95122	0.97561	0.97561	0.95122	0.97561	0.97561	0.97561	0.97561	0.97561	0.95122	0.97561	0.97561	0.95122	0.97561	0.926829	0.95122	0.95122
Eubacterium_ventriosum_ATCC_27560	0.97619	0.97619	0.97619	1	0.952381	0.952381	0.97619	0.928571	0.952381	0.928571	0.97619	0.97619	0.928571	0.952381	0.928571	0.904762	0.928571	0.97619	0.952381	0.97619	0.952381	1	0.97619	0.952381	0.97619	0.97619	0.952381	1	0.97619	1	0.928571	0.97619	0.928571	0.952381	1	0.952381	0.97619	0.952381	0.97619	0.97619	0.97619	0.952381	0.952381	0.97619	0.952381	0.952381	0.904762	0.97619	0.952381
Finegoldia_magna_ATCC_29328	0.518072	0.783133	0.518072	0.975904	0.481928	0.493976	0.493976	0.46988	0.481928	0.481928	0.493976	0.493976	0.46988	0.506024	0.46988	0.457831	0.746988	0.493976	0.493976	0.518072	0.518072	0.53012	0.783133	0.506024	0.518072	0.506024	0.493976	0.518072	0.771084	0.518072	0.46988	0.506024	0.46988	0.506024	0.518072	0.915663	0.493976	0.493976	0.53012	0.53012	0.506024	0.481928	0.493976	0.506024	0.927711	0.493976	0.457831	0.506024	0.493976
Lactobacillus_acidophilus_NCFM	0.518072	0.783133	0.518072	0.975904	0.481928	0.493976	0.493976	0.46988	0.481928	0.481928	0.493976	0.493976	0.46988	0.506024	0.46988	0.457831	0.746988	0.493976	0.493976	0.518072	0.518072	0.53012	0.783133	0.506024	0.518072	0.506024	0.493976	0.518072	0.771084	0.518072	0.46988	0.506024	0.46988	0.506024	0.518072	0.915663	0.493976	0.493976	0.53012	0.53012	0.506024	0.481928	0.493976	0.506024	0.927711	0.493976	0.457831	0.506024	0.493976
Lactobacillus_casei_casei_BL23	1	1	1	1	0.975	1	0.975	0.95	0.975	0.975	0.975	0.975	0.975	1	0.95	0.95	0.95	0.975	1	1	1	1	1	1	1	1	1	1	1	0.975	0.975	1	0.95	1	1	0.95	0.975	0.975	1	1	1	0.975	1	1	0.95	1	0.95	1	1
Lactobacillus_fermentum_IFO_3956	0.512195	0.780488	0.512195	0.97561	0.47561	0.487805	0.487805	0.463415	0.47561	0.47561	0.487805	0.487805	0.47561	0.5	0.463415	0.463415	0.743902	0.487805	0.487805	0.512195	0.512195	0.52439	0.780488	0.5	0.52439	0.5	0.487805	0.512195	0.768293	0.512195	0.47561	0.5	0.463415	0.5	0.512195	0.914634	0.487805	0.487805	0.52439	0.52439	0.5	0.487805	0.487805	0.5	0.926829	0.487805	0.463415	0.512195	0.5
Lactobacillus_gasseri_ATCC_33323	0.518072	0.783133	0.518072	0.975904	0.481928	0.493976	0.493976	0.46988	0.481928	0.481928	0.493976	0.493976	0.46988	0.506024	0.46988	0.457831	0.746988	0.493976	0.493976	0.518072	0.518072	0.53012	0.783133	0.506024	0.518072	0.506024	0.493976	0.518072	0.771084	0.518072	0.46988	0.506024	0.46988	0.506024	0.518072	0.915663	0.493976	0.493976	0.53012	0.53012	0.506024	0.481928	0.493976	0.506024	0.927711	0.493976	0.457831	0.506024	0.493976
Lactobacillus_helveticus_DPC_4571	0.518072	0.783133	0.518072	0.975904	0.481928	0.493976	0.493976	0.46988	0.481928	0.481928	0.493976	0.493976	0.46988	0.506024	0.46988	0.457831	0.746988	0.493976	0.493976	0.518072	0.518072	0.53012	0.783133	0.506024	0.518072	0.506024	0.493976	0.518072	0.771084	0.518072	0.46988	0.506024	0.46988	0.506024	0.518072	0.915663	0.493976	0.493976	0.53012	0.53012	0.506024	0.481928	0.493976	0.506024	0.927711	0.493976	0.457831	0.506024	0.493976
Lactobacillus_hilgardii_ATCC_8290	1	1	1	1	0.95122	0.97561	0.97561	0.926829	0.95122	0.95122	0.97561	0.97561	0.95122	0.97561	0.926829	0.926829	0.926829	0.97561	0.97561	1	0.97561	1	1	0.97561	1	0.97561	0.97561	1	1	0.97561	0.95122	0.97561	0.926829	0.97561	1	0.926829	0.95122	0.95122	0.97561	1	1	0.95122	0.97561	1	0.926829	0.97561	0.926829	1	1
Lactobacillus_johnsonii_NCC_533	0.518072	0.783133	0.518072	0.975904	0.481928	0.493976	0.493976	0.46988	0.481928	0.481928	0.493976	0.493976	0.46988	0.506024	0.46988	0.457831	0.746988	0.493976	0.493976	0.518072	0.518072	0.53012	0.783133	0.506024	0.518072	0.506024	0.493976	0.518072	0.771084	0.518072	0.46988	0.506024	0.46988	0.506024	0.518072	0.915663	0.493976	0.493976	0.53012	0.53012	0.506024	0.481928	0.493976	0.506024	0.927711	0.493976	0.457831	0.506024	0.493976
Lactobacillus_ultunensis_DSM_16047	0.976744	1	0.976744	0.976744	0.930233	0.953488	0.953488	0.906977	0.930233	0.930233	0.953488	0.953488	0.906977	0.953488	0.906977	0.883721	0.930233	0.953488	0.953488	0.976744	0.953488	0.976744	0.976744	0.953488	0.953488	0.953488	0.953488	0.976744	0.976744	0.953488	0.906977	0.953488	0.906977	0.953488	0.976744	0.906977	0.930233	0.930233	0.953488	0.976744	0.976744	0.906977	0.953488	0.976744	0.906977	0.953488	0.883721	0.953488	0.953488
Methanosphaera_stadtmanae_DSM_3091	0.636364	0.969697	0.636364	0.969697	0.606061	0.636364	0.621212	0.606061	0.621212	0.621212	0.606061	0.621212	0.606061	0.651515	0.606061	0.590909	0.939394	0.606061	0.621212	0.636364	0.651515	0.636364	0.984848	0.636364	0.621212	0.621212	0.621212	0.621212	0.969697	0.621212	0.606061	0.621212	0.590909	0.636364	0.621212	0.909091	0.606061	0.621212	0.651515	0.651515	0.621212	0.590909	0.621212	0.621212	0.924242	0.621212	0.575758	0.606061	0.606061
Mitsuokella_multacida_DSM_20544	0.97561	0.97561	1	0.97561	0.97561	0.97561	0.97561	0.95122	0.97561	0.95122	0.97561	0.97561	0.95122	0.97561	0.95122	0.926829	0.95122	0.97561	0.97561	1	1	0.97561	0.97561	0.97561	0.97561	0.97561	0.97561	0.97561	0.97561	1	0.95122	0.97561	0.95122	1	0.97561	0.95122	0.97561	1	1	1	0.97561	0.95122	0.97561	0.97561	0.95122	0.97561	0.926829	0.95122	0.95122
Parabacteroides_distasonis_ATCC_8503	0.619048	0.984127	0.634921	0.968254	0.619048	0.634921	0.634921	0.634921	0.634921	0.634921	0.619048	0.634921	0.619048	0.634921	0.634921	0.619048	0.984127	0.619048	0.619048	0.634921	0.634921	0.619048	0.984127	0.619048	0.619048	0.619048	0.619048	0.619048	0.984127	0.634921	0.619048	0.619048	0.619048	0.634921	0.619048	0.952381	0.619048	0.634921	0.634921	0.634921	0.619048	0.603175	0.619048	0.619048	0.968254	0.619048	0.603175	0.603175	0.603175
Parabacteroides_johnsonii_DSM_18315	0.975	1	0.975	0.975	0.975	1	1	1	1	1	0.975	1	0.975	1	1	0.975	1	0.975	0.975	0.975	0.975	0.975	1	0.975	0.95	0.975	0.975	0.975	1	0.975	0.975	0.975	0.975	0.975	0.975	0.975	0.975	0.975	0.975	0.975	0.975	0.95	0.975	0.975	0.975	0.975	0.95	0.95	0.95
Parabacteroides_merdae_ATCC_43184	0.975	1	0.975	0.975	0.975	1	1	1	1	1	0.975	1	0.975	1	1	0.975	1	0.975	0.975	0.975	0.975	0.975	1	0.975	0.95	0.975	0.975	0.975	1	0.975	0.975	0.975	0.975	0.975	0.975	0.975	0.975	0.975	0.975	0.975	0.975	0.95	0.975	0.975	0.975	0.975	0.95	0.95	0.95
Pediococcus_pentosaceus_ATCC_25745	0.512195	0.792683	0.52439	0.97561	0.487805	0.5	0.5	0.47561	0.487805	0.487805	0.5	0.5	0.47561	0.5	0.47561	0.463415	0.756098	0.5	0.5	0.52439	0.512195	0.52439	0.780488	0.5	0.52439	0.512195	0.5	0.52439	0.780488	0.52439	0.47561	0.512195	0.47561	0.512195	0.52439	0.926829	0.5	0.5	0.52439	0.52439	0.512195	0.487805	0.5	0.512195	0.939024	0.5	0.463415	0.512195	0.5
Proteus_penneri_ATCC_35198	0.622951	1	0.622951	0.983607	0.622951	0.639344	0.639344	0.639344	0.639344	0.639344	0.622951	0.639344	0.639344	0.639344	0.639344	0.639344	1	0.622951	0.622951	0.622951	0.622951	0.622951	1	0.622951	0.622951	0.622951	0.622951	0.622951	1	0.622951	0.639344	0.622951	0.622951	0.622951	0.622951	0.967213	0.622951	0.622951	0.622951	0.622951	0.622951	0.622951	0.622951	0.622951	0.983607	0.622951	0.622951	0.622951	0.622951
Ruminococcus_gnavus_ATCC_29149	0.97561	1	0.97561	0.97561	0.97561	1	1	0.97561	1	0.97561	0.97561	1	0.97561	1	0.97561	0.95122	0.97561	0.97561	0.97561	0.97561	0.97561	0.97561	1	0.97561	0.95122	0.97561	0.97561	0.97561	1	0.97561	0.97561	0.97561	0.95122	0.97561	0.97561	0.95122	0.97561	0.97561	0.97561	0.97561	0.97561	0.95122	0.97561	0.97561	0.95122	0.97561	0.926829	0.95122	0.95122
Ruminococcus_lactaris_ATCC_29176	0.97619	0.952381	0.97619	0.97619	0.952381	0.952381	0.952381	0.928571	0.952381	0.928571	0.952381	0.952381	0.928571	0.97619	0.928571	0.904762	0.928571	0.952381	0.952381	0.97619	1	0.97619	0.97619	0.97619	0.952381	0.952381	0.952381	0.952381	0.952381	0.97619	0.928571	0.952381	0.928571	0.97619	0.952381	0.928571	0.952381	0.97619	1	1	0.952381	0.928571	0.952381	0.952381	0.928571	0.952381	0.904762	0.928571	0.928571
Streptococcus_sanguinis_SK36	0.506494	0.792208	0.506494	1	0.506494	0.506494	0.506494	0.493506	0.506494	0.493506	0.506494	0.506494	0.506494	0.506494	0.493506	0.493506	0.779221	0.506494	0.506494	0.506494	0.506494	0.519481	0.792208	0.506494	0.519481	0.519481	0.506494	0.519481	0.792208	0.519481	0.506494	0.519481	0.493506	0.506494	0.519481	0.974026	0.519481	0.506494	0.519481	0.506494	0.506494	0.519481	0.506494	0.506494	0.987013	0.506494	0.493506	0.519481	0.506494
Subdoligranulum_variabile_DSM_15176	1	1	1	1	0.97561	1	0.97561	0.95122	0.97561	0.97561	0.97561	0.97561	0.95122	1	0.95122	0.926829	0.95122	0.97561	1	1	1	1	1	1	0.97561	1	1	1	1	0.97561	0.95122	1	0.95122	1	1	0.95122	0.97561	0.97561	1	1	1	0.95122	1	1	0.95122	1	0.926829	0.97561	0.97561
[truncated: 24 more columns]

## Sheet: Network_CI_D2D2
	Actinomyces_odontolyticus_ATCC_17982	Alistipes_putredinis_DSM_17216	Anaerococcus_hydrogenalis_DSM_7454	Anaerofustis_stercorihominis_DSM_17244	Anaerostipes_caccae_DSM_14662	Anaerotruncus_colihominis_DSM_17241	Bacteroides_caccae_ATCC_43185	Bacteroides_cellulosilyticus_DSM_14838	Bacteroides_coprophilus_DSM_18228	Bacteroides_dorei_DSM_17855	Bacteroides_eggerthii_DSM_20697	Bacteroides_finegoldii_DSM_17565	Bacteroides_ovatus_ATCC_8483	Bacteroides_pectinophilus_ATCC_43243	Bacteroides_stercoris_ATCC_43183	Bacteroides_uniformis_ATCC_8492	Bacteroides_vulgatus_ATCC_8482	Bacteroides_xylanisolvens_XB1A	Bifidobacterium_angulatum_DSM_20098	Bifidobacterium_animalis_lactis_AD011	Bifidobacterium_bifidum_NCIMB_41171	Bifidobacterium_catenulatum_DSM_16992	Bifidobacterium_dentium_ATCC_27678	Bifidobacterium_gallicum_DSM_20093	Bifidobacterium_longum_longum_CCUG_52486	Bifidobacterium_pseudocatenulatum_DSM_20438	Blautia_hydrogenotrophica_DSM_10507	Butyrivibrio_crossotus_DSM_2876	Campylobacter_concisus_13826	Catenibacterium_mitsuokai_DSM_15897	Clostridium_asparagiforme_DSM_15981	Clostridium_bartlettii_DSM_16795	Clostridium_hylemonae_DSM_15053	Clostridium_leptum_DSM_753	Clostridium_nexile_DSM_1787	Clostridium_perfringens_ATCC_13124	Clostridium_scindens_ATCC_35704	Clostridium_spiroforme_DSM_1552	Collinsella_aerofaciens_ATCC_25986	Collinsella_intestinalis_DSM_13280	Collinsella_stercoris_DSM_13279	Coprococcus_comes_ATCC_27758	Coprococcus_eutactus_ATCC_27759	Desulfovibrio_piger_ATCC_29098	Dorea_formicigenerans_ATCC_27755	Dorea_longicatena_DSM_13814	Enterobacter_cancerogenus_ATCC_35316	Enterococcus_faecalis_TX0104	Enterococcus_faecalis_TX1322
Actinomyces_odontolyticus_ATCC_17982	1	0.678899	0.770642	0.669725	0.605505	0.66055	0.651376	0.59633	0.623853	0.623853	0.651376	0.651376	0.587156	0.697248	0.605505	0.541284	0.614679	0.678899	0.697248	0.87156	0.779817	0.926606	0.788991	0.889908	0.825688	0.834862	0.614679	0.642202	0.688073	0.614679	0.59633	0.642202	0.587156	0.633028	0.66055	0.633028	0.577982	0.642202	0.678899	0.761468	0.752294	0.568807	0.651376	0.697248	0.678899	0.568807	0.605505	0.577982	0.550459
Alistipes_putredinis_DSM_17216	0.672727	1	0.609091	0.818182	0.536364	0.618182	0.572727	0.545455	0.545455	0.572727	0.572727	0.581818	0.527273	0.609091	0.572727	0.509091	0.781818	0.581818	0.609091	0.663636	0.654545	0.654545	0.854545	0.654545	0.609091	0.618182	0.563636	0.572727	0.8	0.563636	0.554545	0.618182	0.563636	0.572727	0.581818	0.772727	0.554545	0.572727	0.6	0.581818	0.6	0.509091	0.581818	0.636364	0.818182	0.527273	0.527273	0.536364	0.527273
Anaerococcus_hydrogenalis_DSM_7454	0.933333	0.744444	1	0.677778	0.677778	0.711111	0.666667	0.633333	0.633333	0.655556	0.666667	0.666667	0.611111	0.7	0.633333	0.588889	0.622222	0.677778	0.744444	0.988889	0.788889	0.944444	0.777778	0.944444	0.9	0.911111	0.688889	0.688889	0.7	0.688889	0.644444	0.733333	0.677778	0.677778	0.733333	0.688889	0.666667	0.7	0.733333	0.855556	0.877778	0.633333	0.722222	0.766667	0.744444	0.644444	0.655556	0.644444	0.633333
Anaerofustis_stercorihominis_DSM_17244	0.598361	0.737705	0.5	1	0.5	0.540984	0.540984	0.5	0.516393	0.516393	0.540984	0.540984	0.491803	0.590164	0.5	0.459016	0.713115	0.54918	0.540984	0.57377	0.590164	0.639344	0.811475	0.590164	0.540984	0.557377	0.508197	0.557377	0.754098	0.54918	0.483607	0.54918	0.508197	0.516393	0.54918	0.778689	0.532787	0.540984	0.581967	0.54918	0.54918	0.483607	0.540984	0.57377	0.844262	0.508197	0.491803	0.467213	0.442623
Anaerostipes_caccae_DSM_14662	0.88	0.786667	0.813333	0.813333	1	0.906667	0.866667	0.853333	0.84	0.84	0.853333	0.853333	0.8	0.92	0.84	0.786667	0.813333	0.88	0.933333	0.933333	0.92	0.92	0.933333	0.933333	0.84	0.933333	0.893333	0.946667	0.893333	0.88	0.826667	0.92	0.893333	0.906667	0.893333	0.853333	0.92	0.906667	0.906667	0.76	0.866667	0.893333	0.973333	0.933333	0.973333	0.893333	0.866667	0.706667	0.706667
Anaerotruncus_colihominis_DSM_17241	0.878049	0.829268	0.780488	0.804878	0.829268	1	0.841463	0.829268	0.829268	0.865854	0.829268	0.841463	0.804878	0.890244	0.841463	0.792683	0.792683	0.841463	0.914634	0.914634	0.914634	0.926829	0.939024	0.902439	0.853659	0.926829	0.878049	0.853659	0.853659	0.853659	0.829268	0.878049	0.841463	0.865854	0.914634	0.829268	0.853659	0.878049	0.853659	0.780488	0.865854	0.756098	0.865854	0.890244	0.878049	0.792683	0.817073	0.682927	0.682927
Bacteroides_caccae_ATCC_43185	0.788889	0.7	0.666667	0.733333	0.722222	0.766667	1	0.844444	0.855556	0.877778	0.9	0.944444	0.877778	0.733333	0.833333	0.788889	0.844444	0.922222	0.744444	0.788889	0.777778	0.777778	0.8	0.766667	0.722222	0.755556	0.7	0.766667	0.822222	0.711111	0.722222	0.688889	0.688889	0.7	0.755556	0.777778	0.711111	0.766667	0.688889	0.6	0.688889	0.688889	0.766667	0.822222	0.788889	0.7	0.766667	0.6	0.566667
Bacteroides_cellulosilyticus_DSM_14838	0.8125	0.75	0.7125	0.7625	0.8	0.85	0.95	1	0.925	0.9625	0.9125	0.9625	0.9	0.7875	0.9625	0.875	0.925	0.9625	0.825	0.8625	0.8625	0.8375	0.8625	0.8625	0.7875	0.8375	0.7875	0.8125	0.8375	0.775	0.775	0.775	0.775	0.7625	0.8125	0.8625	0.8	0.825	0.775	0.6625	0.7625	0.75	0.8375	0.825	0.85	0.7625	0.85	0.6375	0.6375
Bacteroides_coprophilus_DSM_18228	0.839506	0.740741	0.703704	0.777778	0.777778	0.839506	0.950617	0.91358	1	0.888889	0.938272	0.962963	0.888889	0.790123	0.901235	0.814815	0.864198	0.962963	0.82716	0.839506	0.839506	0.839506	0.839506	0.839506	0.765432	0.839506	0.765432	0.802469	0.839506	0.765432	0.765432	0.765432	0.740741	0.765432	0.790123	0.802469	0.765432	0.851852	0.753086	0.641975	0.740741	0.753086	0.82716	0.876543	0.82716	0.753086	0.802469	0.62963	0.592593
Bacteroides_dorei_DSM_17855	0.809524	0.75	0.702381	0.75	0.75	0.845238	0.940476	0.916667	0.857143	1	0.869048	0.928571	0.869048	0.785714	0.904762	0.845238	0.916667	0.904762	0.785714	0.833333	0.833333	0.821429	0.845238	0.809524	0.77381	0.821429	0.785714	0.797619	0.833333	0.738095	0.761905	0.761905	0.72619	0.761905	0.809524	0.845238	0.75	0.785714	0.75	0.654762	0.75	0.702381	0.809524	0.833333	0.821429	0.75	0.821429	0.619048	0.619048
Bacteroides_eggerthii_DSM_20697	0.825581	0.732558	0.697674	0.767442	0.744186	0.790698	0.94186	0.848837	0.883721	0.848837	1	0.930233	0.872093	0.744186	0.883721	0.825581	0.813953	0.94186	0.790698	0.837209	0.825581	0.825581	0.825581	0.813953	0.755814	0.802326	0.732558	0.77907	0.813953	0.767442	0.709302	0.744186	0.709302	0.732558	0.77907	0.825581	0.744186	0.813953	0.744186	0.651163	0.744186	0.732558	0.802326	0.872093	0.837209	0.709302	0.802326	0.639535	0.604651
Bacteroides_finegoldii_DSM_17565	0.816092	0.735632	0.689655	0.758621	0.735632	0.793103	0.977011	0.885057	0.896552	0.896552	0.91954	1	0.896552	0.758621	0.885057	0.816092	0.862069	0.977011	0.770115	0.816092	0.804598	0.804598	0.816092	0.793103	0.758621	0.781609	0.724138	0.781609	0.827586	0.735632	0.758621	0.724138	0.712644	0.735632	0.781609	0.781609	0.735632	0.793103	0.712644	0.62069	0.712644	0.712644	0.781609	0.83908	0.793103	0.701149	0.793103	0.632184	0.597701
Bacteroides_ovatus_ATCC_8483	0.771084	0.698795	0.662651	0.722892	0.722892	0.795181	0.951807	0.86747	0.86747	0.879518	0.903614	0.939759	1	0.73494	0.86747	0.891566	0.843373	0.927711	0.771084	0.783133	0.795181	0.783133	0.807229	0.795181	0.807229	0.783133	0.710843	0.722892	0.795181	0.710843	0.819277	0.710843	0.710843	0.710843	0.746988	0.795181	0.73494	0.783133	0.698795	0.590361	0.686747	0.771084	0.783133	0.831325	0.819277	0.674699	0.855422	0.662651	0.626506
Bacteroides_pectinophilus_ATCC_43243	0.883721	0.77907	0.732558	0.837209	0.802326	0.848837	0.767442	0.732558	0.744186	0.767442	0.744186	0.767442	0.709302	1	0.732558	0.686047	0.732558	0.767442	0.813953	0.825581	0.906977	0.906977	0.930233	0.872093	0.77907	0.825581	0.813953	0.825581	0.825581	0.77907	0.767442	0.813953	0.767442	0.790698	0.825581	0.755814	0.802326	0.813953	0.860465	0.790698	0.790698	0.732558	0.837209	0.848837	0.848837	0.744186	0.732558	0.662791	0.651163
Bacteroides_stercoris_ATCC_43183	0.825	0.7875	0.7125	0.7625	0.7875	0.8625	0.9375	0.9625	0.9125	0.95	0.95	0.9625	0.9	0.7875	1	0.9	0.9	0.95	0.825	0.8625	0.8625	0.8375	0.85	0.85	0.7875	0.8375	0.775	0.8	0.8375	0.7875	0.775	0.7875	0.775	0.775	0.8	0.8625	0.8	0.825	0.775	0.6625	0.7625	0.75	0.825	0.8375	0.85	0.75	0.8625	0.6375	0.6375
Bacteroides_uniformis_ATCC_8492	0.766234	0.727273	0.688312	0.727273	0.766234	0.844156	0.922078	0.909091	0.857143	0.922078	0.922078	0.922078	0.961039	0.766234	0.935065	1	0.87013	0.896104	0.792208	0.818182	0.818182	0.805195	0.831169	0.818182	0.818182	0.805195	0.753247	0.753247	0.805195	0.753247	0.805195	0.753247	0.727273	0.753247	0.779221	0.831169	0.766234	0.792208	0.74026	0.636364	0.727273	0.779221	0.818182	0.805195	0.857143	0.701299	0.909091	0.662338	0.662338
Bacteroides_vulgatus_ATCC_8482	0.567797	0.728814	0.474576	0.737288	0.516949	0.550847	0.644068	0.627119	0.59322	0.652542	0.59322	0.635593	0.59322	0.533898	0.610169	0.567797	1	0.618644	0.533898	0.567797	0.567797	0.559322	0.822034	0.567797	0.516949	0.550847	0.525424	0.533898	0.838983	0.5	0.525424	0.508475	0.5	0.516949	0.533898	0.79661	0.516949	0.542373	0.508475	0.449153	0.5	0.491525	0.559322	0.550847	0.830508	0.508475	0.559322	0.432203	0.423729
Bacteroides_xylanisolvens_XB1A	0.840909	0.727273	0.693182	0.761364	0.75	0.784091	0.943182	0.875	0.886364	0.863636	0.920455	0.965909	0.875	0.75	0.863636	0.784091	0.829545	1	0.795455	0.829545	0.829545	0.818182	0.806818	0.818182	0.772727	0.795455	0.727273	0.795455	0.818182	0.738636	0.738636	0.738636	0.727273	0.727273	0.772727	0.784091	0.75	0.806818	0.715909	0.636364	0.727273	0.727273	0.784091	0.852273	0.795455	0.715909	0.795455	0.636364	0.602273
Bifidobacterium_angulatum_DSM_20098	0.938272	0.82716	0.82716	0.814815	0.864198	0.925926	0.82716	0.814815	0.82716	0.814815	0.839506	0.82716	0.790123	0.864198	0.814815	0.753086	0.777778	0.864198	1	0.975309	0.987654	0.987654	0.975309	0.975309	0.901235	0.987654	0.839506	0.876543	0.864198	0.851852	0.802469	0.876543	0.839506	0.876543	0.876543	0.82716	0.839506	0.888889	0.864198	0.740741	0.82716	0.790123	0.901235	0.901235	0.925926	0.802469	0.82716	0.691358	0.679012
Bifidobacterium_animalis_lactis_AD011	0.92233	0.708738	0.864078	0.679612	0.679612	0.728155	0.68932	0.669903	0.660194	0.679612	0.699029	0.68932	0.631068	0.68932	0.669903	0.61165	0.650485	0.708738	0.76699	1	0.815534	0.941748	0.805825	0.941748	0.902913	0.902913	0.68932	0.699029	0.718447	0.718447	0.650485	0.708738	0.669903	0.68932	0.728155	0.68932	0.660194	0.708738	0.728155	0.796117	0.854369	0.640777	0.718447	0.757282	0.747573	0.640777	0.669903	0.621359	0.61165
Bifidobacterium_bifidum_NCIMB_41171	0.904255	0.765957	0.755319	0.765957	0.734043	0.797872	0.744681	0.734043	0.723404	0.744681	0.755319	0.744681	0.702128	0.829787	0.734043	0.670213	0.712766	0.776596	0.851064	0.893617	1	0.925532	0.925532	0.925532	0.840426	0.851064	0.744681	0.755319	0.765957	0.755319	0.702128	0.765957	0.723404	0.755319	0.776596	0.755319	0.723404	0.776596	0.840426	0.734043	0.734043	0.691489	0.765957	0.808511	0.819149	0.691489	0.723404	0.638298	0.62766
Bifidobacterium_catenulatum_DSM_16992	0.943925	0.672897	0.794393	0.728972	0.64486	0.71028	0.654206	0.626168	0.635514	0.64486	0.663551	0.654206	0.607477	0.728972	0.626168	0.579439	0.616822	0.672897	0.747664	0.906542	0.813084	1	0.841121	0.925234	0.878505	0.906542	0.654206	0.691589	0.682243	0.682243	0.616822	0.691589	0.626168	0.672897	0.719626	0.663551	0.635514	0.663551	0.747664	0.794393	0.803738	0.607477	0.700935	0.719626	0.738318	0.616822	0.635514	0.588785	0.570093
Bifidobacterium_dentium_ATCC_27678	0.699187	0.764228	0.569106	0.804878	0.569106	0.626016	0.585366	0.560976	0.552846	0.577236	0.577236	0.577236	0.544715	0.650407	0.552846	0.520325	0.788618	0.577236	0.642276	0.674797	0.707317	0.731707	1	0.691057	0.634146	0.658537	0.569106	0.593496	0.821138	0.585366	0.552846	0.593496	0.552846	0.593496	0.617886	0.764228	0.552846	0.577236	0.642276	0.577236	0.585366	0.520325	0.609756	0.626016	0.861789	0.544715	0.552846	0.512195	0.504065
Bifidobacterium_gallicum_DSM_20093	0.941748	0.699029	0.825243	0.699029	0.679612	0.718447	0.669903	0.669903	0.660194	0.660194	0.679612	0.669903	0.640777	0.728155	0.660194	0.61165	0.650485	0.699029	0.76699	0.941748	0.84466	0.961165	0.825243	1	0.873786	0.893204	0.679612	0.679612	0.68932	0.679612	0.650485	0.699029	0.669903	0.679612	0.699029	0.68932	0.660194	0.699029	0.757282	0.796117	0.815534	0.640777	0.718447	0.728155	0.757282	0.621359	0.669903	0.592233	0.582524
Bifidobacterium_longum_longum_CCUG_52486	0.909091	0.676768	0.818182	0.666667	0.636364	0.707071	0.656566	0.636364	0.626263	0.656566	0.656566	0.666667	0.676768	0.676768	0.636364	0.636364	0.616162	0.686869	0.737374	0.939394	0.79798	0.949495	0.787879	0.909091	1	0.909091	0.656566	0.676768	0.686869	0.686869	0.686869	0.69697	0.626263	0.676768	0.727273	0.656566	0.636364	0.666667	0.69697	0.747475	0.808081	0.666667	0.69697	0.727273	0.747475	0.59596	0.69697	0.656566	0.636364
Bifidobacterium_pseudocatenulatum_DSM_20438	0.928571	0.693878	0.836735	0.693878	0.714286	0.77551	0.693878	0.683673	0.693878	0.704082	0.704082	0.693878	0.663265	0.72449	0.683673	0.632653	0.663265	0.714286	0.816327	0.94898	0.816327	0.989796	0.826531	0.938776	0.918367	1	0.704082	0.744898	0.72449	0.714286	0.663265	0.755102	0.683673	0.734694	0.755102	0.714286	0.693878	0.72449	0.734694	0.765306	0.836735	0.663265	0.765306	0.765306	0.795918	0.683673	0.693878	0.602041	0.581633
Blautia_hydrogenotrophica_DSM_10507	0.881579	0.815789	0.815789	0.815789	0.881579	0.947368	0.828947	0.828947	0.815789	0.868421	0.828947	0.828947	0.776316	0.921053	0.815789	0.763158	0.815789	0.842105	0.894737	0.934211	0.921053	0.921053	0.921053	0.921053	0.855263	0.907895	1	0.894737	0.828947	0.881579	0.868421	0.947368	0.881579	0.907895	0.960526	0.855263	0.907895	0.881579	0.921053	0.828947	0.934211	0.828947	0.921053	0.907895	0.921053	0.828947	0.815789	0.75	0.75
Butyrivibrio_crossotus_DSM_2876	0.875	0.7875	0.775	0.85	0.8875	0.875	0.8625	0.8125	0.8125	0.8375	0.8375	0.85	0.75	0.8875	0.8	0.725	0.7875	0.875	0.8875	0.9	0.8875	0.925	0.9125	0.875	0.8375	0.9125	0.85	1	0.8625	0.8625	0.775	0.8875	0.825	0.875	0.8875	0.825	0.8625	0.85	0.875	0.75	0.85	0.8125	0.9125	0.925	0.9125	0.875	0.7875	0.6875	0.675
Campylobacter_concisus_13826	0.614754	0.721311	0.516393	0.754098	0.54918	0.57377	0.606557	0.54918	0.557377	0.57377	0.57377	0.590164	0.540984	0.581967	0.54918	0.508197	0.811475	0.590164	0.57377	0.606557	0.590164	0.598361	0.827869	0.581967	0.557377	0.581967	0.516393	0.565574	1	0.532787	0.516393	0.532787	0.508197	0.52459	0.557377	0.729508	0.516393	0.565574	0.508197	0.47541	0.52459	0.5	0.57377	0.614754	0.811475	0.508197	0.532787	0.459016	0.442623
Catenibacterium_mitsuokai_DSM_15897	0.881579	0.815789	0.815789	0.881579	0.868421	0.921053	0.842105	0.815789	0.815789	0.815789	0.868421	0.842105	0.776316	0.881579	0.828947	0.763158	0.776316	0.855263	0.907895	0.973684	0.934211	0.960526	0.947368	0.921053	0.894737	0.921053	0.881579	0.907895	0.855263	1	0.815789	0.894737	0.881579	0.907895	0.934211	0.855263	0.894737	0.907895	0.934211	0.828947	0.921053	0.815789	0.881579	0.934211	0.907895	0.789474	0.828947	0.763158	0.75
Clostridium_asparagiforme_DSM_15981	0.844156	0.792208	0.753247	0.766234	0.805195	0.883117	0.844156	0.805195	0.805195	0.831169	0.792208	0.857143	0.883117	0.857143	0.805195	0.805195	0.805195	0.844156	0.844156	0.87013	0.857143	0.857143	0.883117	0.87013	0.883117	0.844156	0.857143	0.805195	0.818182	0.805195	1	0.844156	0.844156	0.818182	0.857143	0.805195	0.844156	0.844156	0.818182	0.714286	0.818182	0.87013	0.857143	0.883117	0.883117	0.74026	0.857143	0.779221	0.74026
Clostridium_bartlettii_DSM_16795	0.864198	0.839506	0.814815	0.82716	0.851852	0.888889	0.765432	0.765432	0.765432	0.790123	0.790123	0.777778	0.728395	0.864198	0.777778	0.716049	0.740741	0.802469	0.876543	0.901235	0.888889	0.91358	0.901235	0.888889	0.851852	0.91358	0.888889	0.876543	0.802469	0.839506	0.802469	1	0.851852	0.876543	0.876543	0.814815	0.876543	0.82716	0.901235	0.790123	0.876543	0.814815	0.888889	0.901235	0.91358	0.839506	0.802469	0.728395	0.716049
Clostridium_hylemonae_DSM_15053	0.876712	0.849315	0.835616	0.849315	0.917808	0.945205	0.849315	0.849315	0.821918	0.835616	0.835616	0.849315	0.808219	0.90411	0.849315	0.767123	0.808219	0.876712	0.931507	0.945205	0.931507	0.917808	0.931507	0.945205	0.849315	0.917808	0.917808	0.90411	0.849315	0.917808	0.890411	0.945205	1	0.90411	0.931507	0.863014	0.986301	0.90411	0.931507	0.821918	0.931507	0.849315	0.917808	0.917808	0.931507	0.876712	0.863014	0.767123	0.767123
Clostridium_leptum_DSM_753	0.907895	0.828947	0.802632	0.828947	0.894737	0.934211	0.828947	0.802632	0.815789	0.842105	0.828947	0.842105	0.776316	0.894737	0.815789	0.763158	0.802632	0.842105	0.934211	0.934211	0.934211	0.947368	0.960526	0.921053	0.881579	0.947368	0.907895	0.921053	0.842105	0.907895	0.828947	0.934211	0.868421	1	0.921053	0.842105	0.868421	0.907895	0.921053	0.776316	0.868421	0.802632	0.934211	0.921053	0.934211	0.828947	0.828947	0.697368	0.697368
Clostridium_nexile_DSM_1787	0.878049	0.780488	0.804878	0.817073	0.817073	0.914634	0.829268	0.792683	0.780488	0.829268	0.817073	0.829268	0.756098	0.865854	0.780488	0.731707	0.768293	0.829268	0.865854	0.914634	0.890244	0.939024	0.926829	0.878049	0.878049	0.902439	0.890244	0.865854	0.829268	0.865854	0.804878	0.865854	0.829268	0.853659	1	0.817073	0.865854	0.841463	0.865854	0.780488	0.878049	0.768293	0.865854	0.878049	0.890244	0.780488	0.792683	0.719512	0.707317
Clostridium_perfringens_ATCC_13124	0.560976	0.691057	0.504065	0.772358	0.520325	0.552846	0.569106	0.560976	0.528455	0.577236	0.577236	0.552846	0.536585	0.528455	0.560976	0.520325	0.764228	0.560976	0.544715	0.577236	0.577236	0.577236	0.764228	0.577236	0.528455	0.569106	0.528455	0.536585	0.723577	0.528455	0.504065	0.536585	0.512195	0.520325	0.544715	1	0.536585	0.544715	0.536585	0.504065	0.520325	0.495935	0.560976	0.569106	0.886179	0.487805	0.552846	0.479675	0.471545
Clostridium_scindens_ATCC_35704	0.818182	0.792208	0.779221	0.844156	0.896104	0.909091	0.831169	0.831169	0.805195	0.818182	0.831169	0.831169	0.792208	0.896104	0.831169	0.766234	0.792208	0.857143	0.883117	0.883117	0.883117	0.883117	0.883117	0.883117	0.818182	0.883117	0.896104	0.896104	0.818182	0.883117	0.844156	0.922078	0.935065	0.857143	0.922078	0.857143	1	0.883117	0.896104	0.792208	0.896104	0.857143	0.896104	0.883117	0.935065	0.857143	0.831169	0.727273	0.714286
Clostridium_spiroforme_DSM_1552	0.886076	0.797468	0.797468	0.835443	0.860759	0.911392	0.873418	0.835443	0.873418	0.835443	0.886076	0.873418	0.822785	0.886076	0.835443	0.772152	0.810127	0.898734	0.911392	0.924051	0.924051	0.898734	0.898734	0.911392	0.835443	0.898734	0.848101	0.860759	0.873418	0.873418	0.822785	0.848101	0.835443	0.873418	0.873418	0.848101	0.860759	1	0.848101	0.746835	0.822785	0.822785	0.886076	0.936709	0.911392	0.772152	0.835443	0.696203	0.658228
Collinsella_aerofaciens_ATCC_25986	0.891566	0.795181	0.795181	0.855422	0.819277	0.843373	0.746988	0.746988	0.73494	0.759036	0.771084	0.746988	0.698795	0.891566	0.746988	0.686747	0.722892	0.759036	0.843373	0.903614	0.951807	0.963855	0.951807	0.939759	0.831325	0.86747	0.843373	0.843373	0.746988	0.855422	0.759036	0.879518	0.819277	0.843373	0.855422	0.795181	0.831325	0.807229	1	0.843373	0.855422	0.783133	0.855422	0.855422	0.879518	0.783133	0.759036	0.710843	0.698795
Collinsella_intestinalis_DSM_13280	0.912088	0.703297	0.846154	0.736264	0.626374	0.703297	0.593407	0.582418	0.571429	0.604396	0.615385	0.593407	0.538462	0.747253	0.582418	0.538462	0.582418	0.615385	0.659341	0.901099	0.758242	0.934066	0.78022	0.901099	0.813187	0.824176	0.692308	0.659341	0.637363	0.692308	0.604396	0.703297	0.659341	0.648352	0.703297	0.681319	0.67033	0.648352	0.769231	1	0.912088	0.582418	0.659341	0.703297	0.681319	0.615385	0.582418	0.637363	0.637363
Collinsella_stercoris_DSM_13279	0.901099	0.725275	0.868132	0.736264	0.714286	0.78022	0.681319	0.67033	0.659341	0.692308	0.703297	0.681319	0.626374	0.747253	0.67033	0.615385	0.648352	0.703297	0.736264	0.967033	0.758242	0.945055	0.791209	0.923077	0.879121	0.901099	0.78022	0.747253	0.703297	0.769231	0.692308	0.78022	0.747253	0.725275	0.791209	0.703297	0.758242	0.714286	0.78022	0.912088	1	0.67033	0.747253	0.78022	0.747253	0.703297	0.67033	0.659341	0.659341
Coprococcus_comes_ATCC_27758	0.826667	0.746667	0.76	0.786667	0.893333	0.826667	0.826667	0.8	0.813333	0.786667	0.84	0.826667	0.853333	0.84	0.8	0.8	0.773333	0.853333	0.853333	0.88	0.866667	0.866667	0.853333	0.88	0.88	0.866667	0.84	0.866667	0.813333	0.826667	0.893333	0.88	0.826667	0.813333	0.84	0.813333	0.88	0.866667	0.866667	0.706667	0.813333	1	0.893333	0.906667	0.933333	0.826667	0.866667	0.773333	0.72
Coprococcus_eutactus_ATCC_27759	0.876543	0.790123	0.802469	0.814815	0.901235	0.876543	0.851852	0.82716	0.82716	0.839506	0.851852	0.839506	0.802469	0.888889	0.814815	0.777778	0.814815	0.851852	0.901235	0.91358	0.888889	0.925926	0.925926	0.91358	0.851852	0.925926	0.864198	0.901235	0.864198	0.82716	0.814815	0.888889	0.82716	0.876543	0.876543	0.851852	0.851852	0.864198	0.876543	0.740741	0.839506	0.82716	1	0.938272	0.975309	0.82716	0.851852	0.703704	0.691358
Desulfovibrio_piger_ATCC_29098	0.853933	0.786517	0.775281	0.786517	0.786517	0.820225	0.831461	0.741573	0.797753	0.786517	0.842697	0.820225	0.775281	0.820225	0.752809	0.696629	0.730337	0.842697	0.820225	0.876404	0.853933	0.865169	0.865169	0.842697	0.808989	0.842697	0.775281	0.831461	0.842697	0.797753	0.764045	0.820225	0.752809	0.786517	0.808989	0.786517	0.764045	0.831461	0.797753	0.719101	0.797753	0.764045	0.853933	1	0.842697	0.752809	0.752809	0.685393	0.651685
Dorea_formicigenerans_ATCC_27755	0.578125	0.703125	0.523438	0.804688	0.570312	0.5625	0.554688	0.53125	0.523438	0.539062	0.5625	0.539062	0.53125	0.570312	0.53125	0.515625	0.765625	0.546875	0.585938	0.601562	0.601562	0.617188	0.828125	0.609375	0.578125	0.609375	0.546875	0.570312	0.773438	0.539062	0.53125	0.578125	0.53125	0.554688	0.570312	0.851562	0.5625	0.5625	0.570312	0.484375	0.53125	0.546875	0.617188	0.585938	1	0.523438	0.554688	0.476562	0.460938
Dorea_longicatena_DSM_13814	0.837838	0.783784	0.783784	0.837838	0.905405	0.878378	0.851351	0.824324	0.824324	0.851351	0.824324	0.824324	0.756757	0.864865	0.810811	0.72973	0.810811	0.851351	0.878378	0.891892	0.878378	0.891892	0.905405	0.864865	0.797297	0.905405	0.851351	0.945946	0.837838	0.810811	0.77027	0.918919	0.864865	0.851351	0.864865	0.810811	0.891892	0.824324	0.878378	0.756757	0.864865	0.837838	0.905405	0.905405	0.905405	1	0.783784	0.675676	0.675676
Enterobacter_cancerogenus_ATCC_35316	0.835443	0.734177	0.746835	0.759494	0.822785	0.848101	0.873418	0.860759	0.822785	0.873418	0.873418	0.873418	0.898734	0.797468	0.873418	0.886076	0.835443	0.886076	0.848101	0.873418	0.860759	0.860759	0.860759	0.873418	0.873418	0.860759	0.78481	0.797468	0.822785	0.797468	0.835443	0.822785	0.797468	0.797468	0.822785	0.860759	0.810127	0.835443	0.797468	0.670886	0.772152	0.822785	0.873418	0.848101	0.898734	0.734177	1	0.721519	0.721519
Enterococcus_faecalis_TX0104	0.913043	0.855072	0.84058	0.826087	0.768116	0.811594	0.782609	0.73913	0.73913	0.753623	0.797101	0.797101	0.797101	0.826087	0.73913	0.73913	0.73913	0.811594	0.811594	0.927536	0.869565	0.913043	0.913043	0.884058	0.942029	0.855072	0.826087	0.797101	0.811594	0.84058	0.869565	0.855072	0.811594	0.768116	0.855072	0.855072	0.811594	0.797101	0.855072	0.84058	0.869565	0.84058	0.826087	0.884058	0.884058	0.724638	0.826087	1	0.942029
Enterococcus_faecalis_TX1322	0.923077	0.892308	0.876923	0.830769	0.815385	0.861538	0.784615	0.784615	0.738462	0.8	0.8	0.8	0.8	0.861538	0.784615	0.784615	0.769231	0.815385	0.846154	0.969231	0.907692	0.938462	0.953846	0.923077	0.969231	0.876923	0.876923	0.830769	0.830769	0.876923	0.876923	0.892308	0.861538	0.815385	0.892308	0.892308	0.846154	0.8	0.892308	0.892308	0.923077	0.830769	0.861538	0.892308	0.907692	0.769231	0.876923	1	1
Eubacterium_biforme_DSM_3989	0.894118	0.788235	0.858824	0.776471	0.752941	0.811765	0.729412	0.705882	0.705882	0.729412	0.741176	0.729412	0.670588	0.788235	0.717647	0.670588	0.682353	0.752941	0.8	0.964706	0.847059	0.929412	0.835294	0.917647	0.882353	0.894118	0.788235	0.776471	0.776471	0.811765	0.717647	0.823529	0.776471	0.752941	0.8	0.741176	0.776471	0.752941	0.8	0.858824	0.929412	0.705882	0.776471	0.835294	0.8	0.717647	0.729412	0.705882	0.705882
Eubacterium_dolichum_DSM_3991	0.890244	0.817073	0.865854	0.792683	0.707317	0.792683	0.695122	0.670732	0.670732	0.707317	0.707317	0.695122	0.634146	0.780488	0.682927	0.609756	0.695122	0.719512	0.768293	0.939024	0.817073	0.926829	0.829268	0.902439	0.853659	0.865854	0.768293	0.756098	0.756098	0.792683	0.695122	0.804878	0.756098	0.743902	0.780488	0.719512	0.743902	0.743902	0.792683	0.865854	0.914634	0.658537	0.743902	0.829268	0.756098	0.695122	0.682927	0.682927	0.682927
Eubacterium_hallii_DSM_3353	0.860759	0.797468	0.797468	0.78481	0.898734	0.924051	0.898734	0.860759	0.860759	0.873418	0.860759	0.886076	0.848101	0.886076	0.860759	0.822785	0.822785	0.873418	0.911392	0.898734	0.898734	0.898734	0.911392	0.898734	0.822785	0.911392	0.848101	0.898734	0.873418	0.835443	0.822785	0.860759	0.835443	0.873418	0.886076	0.835443	0.860759	0.898734	0.848101	0.708861	0.810127	0.810127	0.936709	0.924051	0.936709	0.810127	0.848101	0.64557	0.64557
Eubacterium_ventriosum_ATCC_27560	0.888889	0.802469	0.814815	0.82716	0.864198	0.888889	0.839506	0.790123	0.790123	0.790123	0.839506	0.82716	0.765432	0.839506	0.802469	0.740741	0.740741	0.851852	0.901235	0.950617	0.91358	0.950617	0.91358	0.91358	0.888889	0.901235	0.839506	0.876543	0.839506	0.888889	0.802469	0.876543	0.82716	0.839506	0.91358	0.802469	0.851852	0.851852	0.876543	0.765432	0.864198	0.82716	0.864198	0.888889	0.91358	0.790123	0.802469	0.703704	0.691358
Finegoldia_magna_ATCC_29328	0.633333	0.766667	0.55	0.825	0.466667	0.516667	0.483333	0.458333	0.458333	0.483333	0.491667	0.483333	0.45	0.558333	0.466667	0.433333	0.675	0.491667	0.541667	0.616667	0.633333	0.65	0.808333	0.608333	0.583333	0.566667	0.483333	0.508333	0.7	0.525	0.466667	0.533333	0.475	0.5	0.525	0.775	0.475	0.5	0.583333	0.575	0.533333	0.458333	0.516667	0.558333	0.816667	0.458333	0.475	0.516667	0.5
Lactobacillus_acidophilus_NCFM	0.608	0.72	0.52	0.808	0.456	0.496	0.496	0.472	0.456	0.488	0.496	0.488	0.456	0.536	0.464	0.424	0.736	0.496	0.504	0.576	0.608	0.608	0.816	0.576	0.536	0.528	0.496	0.488	0.696	0.52	0.464	0.504	0.488	0.488	0.528	0.8	0.488	0.488	0.568	0.568	0.528	0.44	0.488	0.512	0.792	0.448	0.464	0.504	0.488
Lactobacillus_casei_casei_BL23	0.894737	0.789474	0.776316	0.776316	0.802632	0.868421	0.815789	0.815789	0.815789	0.815789	0.828947	0.828947	0.868421	0.828947	0.802632	0.802632	0.802632	0.855263	0.868421	0.921053	0.907895	0.907895	0.921053	0.921053	0.934211	0.894737	0.855263	0.789474	0.815789	0.815789	0.907895	0.828947	0.815789	0.802632	0.855263	0.842105	0.815789	0.842105	0.842105	0.75	0.842105	0.855263	0.868421	0.881579	0.907895	0.736842	0.868421	0.842105	0.802632
Lactobacillus_fermentum_IFO_3956	0.591667	0.666667	0.5	0.808333	0.45	0.5	0.508333	0.483333	0.466667	0.508333	0.508333	0.508333	0.525	0.516667	0.475	0.483333	0.741667	0.516667	0.5	0.566667	0.591667	0.6	0.8	0.575	0.583333	0.533333	0.5	0.483333	0.725	0.508333	0.508333	0.525	0.475	0.483333	0.525	0.75	0.475	0.483333	0.558333	0.508333	0.516667	0.491667	0.491667	0.533333	0.808333	0.45	0.516667	0.516667	0.491667
Lactobacillus_gasseri_ATCC_33323	0.60177	0.725664	0.513274	0.80531	0.433628	0.477876	0.469027	0.433628	0.433628	0.451327	0.469027	0.460177	0.460177	0.522124	0.424779	0.415929	0.716814	0.469027	0.477876	0.548673	0.575221	0.59292	0.814159	0.566372	0.539823	0.504425	0.477876	0.460177	0.690265	0.495575	0.477876	0.486726	0.469027	0.469027	0.513274	0.79646	0.469027	0.477876	0.557522	0.566372	0.513274	0.451327	0.469027	0.504425	0.80531	0.415929	0.460177	0.530973	0.504425
Lactobacillus_helveticus_DPC_4571	0.614754	0.721311	0.52459	0.795082	0.45082	0.491803	0.47541	0.45082	0.442623	0.47541	0.47541	0.467213	0.434426	0.540984	0.442623	0.409836	0.729508	0.47541	0.508197	0.57377	0.598361	0.614754	0.819672	0.581967	0.532787	0.532787	0.491803	0.483607	0.721311	0.5	0.45082	0.5	0.47541	0.483607	0.52459	0.786885	0.47541	0.47541	0.565574	0.557377	0.516393	0.42623	0.491803	0.508197	0.795082	0.442623	0.45082	0.508197	0.491803
Lactobacillus_hilgardii_ATCC_8290	0.924051	0.797468	0.797468	0.78481	0.797468	0.810127	0.78481	0.759494	0.759494	0.772152	0.78481	0.797468	0.797468	0.822785	0.734177	0.734177	0.746835	0.822785	0.848101	0.936709	0.898734	0.924051	0.936709	0.911392	0.949367	0.873418	0.822785	0.822785	0.822785	0.810127	0.848101	0.822785	0.772152	0.810127	0.848101	0.772152	0.759494	0.797468	0.848101	0.746835	0.835443	0.835443	0.860759	0.898734	0.873418	0.734177	0.810127	0.835443	0.797468
Lactobacillus_johnsonii_NCC_533	0.57265	0.700855	0.487179	0.803419	0.410256	0.452991	0.452991	0.418803	0.410256	0.435897	0.452991	0.444444	0.444444	0.495726	0.410256	0.401709	0.709402	0.452991	0.452991	0.529915	0.555556	0.564103	0.803419	0.538462	0.512821	0.478632	0.452991	0.435897	0.683761	0.478632	0.452991	0.461538	0.444444	0.444444	0.487179	0.786325	0.444444	0.452991	0.529915	0.547009	0.495726	0.42735	0.444444	0.478632	0.794872	0.393162	0.444444	0.504274	0.478632
Lactobacillus_ultunensis_DSM_16047	0.894737	0.894737	0.828947	0.842105	0.776316	0.842105	0.776316	0.763158	0.763158	0.776316	0.789474	0.776316	0.723684	0.828947	0.763158	0.684211	0.776316	0.802632	0.828947	0.907895	0.881579	0.921053	0.907895	0.881579	0.842105	0.868421	0.815789	0.815789	0.815789	0.868421	0.75	0.855263	0.815789	0.802632	0.842105	0.842105	0.802632	0.789474	0.855263	0.842105	0.881579	0.723684	0.815789	0.881579	0.842105	0.75	0.763158	0.789474	0.789474
Methanosphaera_stadtmanae_DSM_3091	0.683761	0.803419	0.57265	0.820513	0.581197	0.606838	0.57265	0.555556	0.555556	0.564103	0.564103	0.564103	0.521368	0.641026	0.564103	0.504274	0.786325	0.564103	0.623932	0.666667	0.700855	0.683761	0.905983	0.683761	0.589744	0.632479	0.555556	0.581197	0.846154	0.57265	0.547009	0.589744	0.547009	0.57265	0.57265	0.74359	0.538462	0.581197	0.632479	0.57265	0.564103	0.538462	0.598291	0.623932	0.820513	0.547009	0.538462	0.470085	0.461538
Mitsuokella_multacida_DSM_20544	0.835294	0.752941	0.752941	0.776471	0.835294	0.870588	0.847059	0.811765	0.811765	0.835294	0.847059	0.823529	0.788235	0.811765	0.823529	0.764706	0.788235	0.835294	0.882353	0.882353	0.882353	0.894118	0.894118	0.858824	0.823529	0.905882	0.788235	0.870588	0.823529	0.823529	0.764706	0.835294	0.788235	0.858824	0.835294	0.858824	0.811765	0.870588	0.823529	0.694118	0.776471	0.764706	0.894118	0.905882	0.917647	0.8	0.823529	0.635294	0.635294
Parabacteroides_distasonis_ATCC_8503	0.559322	0.711864	0.491525	0.737288	0.533898	0.567797	0.635593	0.618644	0.584746	0.635593	0.59322	0.635593	0.610169	0.542373	0.610169	0.576271	0.949153	0.618644	0.542373	0.576271	0.567797	0.559322	0.822034	0.567797	0.542373	0.559322	0.533898	0.533898	0.855932	0.516949	0.542373	0.525424	0.516949	0.542373	0.550847	0.79661	0.533898	0.559322	0.516949	0.457627	0.508475	0.5	0.576271	0.559322	0.847458	0.508475	0.567797	0.440678	0.432203
Parabacteroides_johnsonii_DSM_18315	0.810127	0.746835	0.696203	0.772152	0.810127	0.860759	0.987342	0.949367	0.911392	0.962025	0.911392	0.962025	0.898734	0.797468	0.936709	0.860759	0.924051	0.949367	0.822785	0.848101	0.848101	0.835443	0.860759	0.835443	0.772152	0.835443	0.772152	0.822785	0.873418	0.772152	0.759494	0.772152	0.772152	0.772152	0.810127	0.860759	0.797468	0.822785	0.759494	0.64557	0.746835	0.734177	0.835443	0.822785	0.860759	0.797468	0.848101	0.607595	0.607595
Parabacteroides_merdae_ATCC_43184	0.795181	0.73494	0.698795	0.759036	0.795181	0.843373	0.963855	0.939759	0.891566	0.939759	0.903614	0.939759	0.891566	0.783133	0.915663	0.855422	0.915663	0.927711	0.807229	0.843373	0.831325	0.819277	0.855422	0.831325	0.759036	0.819277	0.771084	0.807229	0.843373	0.759036	0.759036	0.771084	0.771084	0.759036	0.807229	0.86747	0.795181	0.807229	0.759036	0.650602	0.746988	0.722892	0.843373	0.819277	0.86747	0.771084	0.843373	0.614458	0.614458
Pediococcus_pentosaceus_ATCC_25745	0.570248	0.752066	0.528926	0.785124	0.46281	0.495868	0.479339	0.46281	0.446281	0.479339	0.487603	0.479339	0.446281	0.479339	0.471074	0.429752	0.719008	0.479339	0.504132	0.578512	0.561983	0.578512	0.768595	0.553719	0.545455	0.53719	0.479339	0.495868	0.702479	0.504132	0.46281	0.520661	0.471074	0.487603	0.520661	0.809917	0.471074	0.471074	0.53719	0.512397	0.504132	0.454545	0.495868	0.528926	0.842975	0.454545	0.471074	0.495868	0.487603
Proteus_penneri_ATCC_35198	0.539683	0.706349	0.47619	0.690476	0.515873	0.547619	0.579365	0.563492	0.531746	0.579365	0.555556	0.579365	0.587302	0.531746	0.571429	0.571429	0.801587	0.571429	0.531746	0.555556	0.547619	0.547619	0.769841	0.555556	0.555556	0.547619	0.507937	0.507937	0.761905	0.492063	0.555556	0.515873	0.507937	0.5	0.52381	0.777778	0.52381	0.515873	0.5	0.444444	0.5	0.515873	0.563492	0.539683	0.825397	0.468254	0.603175	0.47619	0.468254
Ruminococcus_gnavus_ATCC_29149	0.878378	0.824324	0.810811	0.810811	0.932432	0.945946	0.918919	0.891892	0.891892	0.905405	0.878378	0.905405	0.851351	0.905405	0.891892	0.837838	0.851351	0.878378	0.932432	0.932432	0.932432	0.932432	0.945946	0.932432	0.851351	0.932432	0.878378	0.905405	0.891892	0.878378	0.837838	0.864865	0.851351	0.905405	0.918919	0.851351	0.878378	0.932432	0.891892	0.72973	0.837838	0.851351	0.932432	0.918919	0.945946	0.837838	0.851351	0.675676	0.675676
Ruminococcus_lactaris_ATCC_29176	0.879518	0.710843	0.73494	0.831325	0.795181	0.795181	0.831325	0.783133	0.783133	0.795181	0.795181	0.831325	0.746988	0.879518	0.771084	0.722892	0.771084	0.831325	0.843373	0.855422	0.939759	0.927711	0.915663	0.891566	0.807229	0.843373	0.759036	0.843373	0.771084	0.771084	0.73494	0.759036	0.73494	0.795181	0.819277	0.746988	0.771084	0.819277	0.855422	0.710843	0.722892	0.73494	0.831325	0.807229	0.86747	0.759036	0.759036	0.614458	0.60241
Streptococcus_sanguinis_SK36	0.544715	0.682927	0.471545	0.788618	0.504065	0.520325	0.504065	0.520325	0.487805	0.512195	0.504065	0.512195	0.520325	0.520325	0.504065	0.495935	0.772358	0.528455	0.536585	0.560976	0.569106	0.569106	0.780488	0.577236	0.569106	0.552846	0.520325	0.504065	0.739837	0.512195	0.528455	0.512195	0.504065	0.504065	0.528455	0.845528	0.504065	0.512195	0.528455	0.455285	0.504065	0.512195	0.536585	0.512195	0.886179	0.447154	0.544715	0.495935	0.479675
Subdoligranulum_variabile_DSM_15176	0.909091	0.857143	0.831169	0.857143	0.857143	1	0.844156	0.831169	0.831169	0.87013	0.857143	0.844156	0.805195	0.896104	0.844156	0.779221	0.792208	0.87013	0.948052	0.948052	0.948052	0.961039	0.948052	0.935065	0.883117	0.961039	0.909091	0.883117	0.857143	0.883117	0.831169	0.935065	0.896104	0.896104	0.948052	0.857143	0.909091	0.909091	0.896104	0.818182	0.922078	0.779221	0.896104	0.922078	0.909091	0.844156	0.844156	0.727273	0.727273
[truncated: 24 more columns]

## Sheet: Network_CI_D3D3
	Actinomyces_odontolyticus_ATCC_17982	Alistipes_putredinis_DSM_17216	Anaerococcus_hydrogenalis_DSM_7454	Anaerofustis_stercorihominis_DSM_17244	Anaerostipes_caccae_DSM_14662	Anaerotruncus_colihominis_DSM_17241	Bacteroides_caccae_ATCC_43185	Bacteroides_cellulosilyticus_DSM_14838	Bacteroides_coprophilus_DSM_18228	Bacteroides_dorei_DSM_17855	Bacteroides_eggerthii_DSM_20697	Bacteroides_finegoldii_DSM_17565	Bacteroides_ovatus_ATCC_8483	Bacteroides_pectinophilus_ATCC_43243	Bacteroides_stercoris_ATCC_43183	Bacteroides_uniformis_ATCC_8492	Bacteroides_vulgatus_ATCC_8482	Bacteroides_xylanisolvens_XB1A	Bifidobacterium_angulatum_DSM_20098	Bifidobacterium_animalis_lactis_AD011	Bifidobacterium_bifidum_NCIMB_41171	Bifidobacterium_catenulatum_DSM_16992	Bifidobacterium_dentium_ATCC_27678	Bifidobacterium_gallicum_DSM_20093	Bifidobacterium_longum_longum_CCUG_52486	Bifidobacterium_pseudocatenulatum_DSM_20438	Blautia_hydrogenotrophica_DSM_10507	Butyrivibrio_crossotus_DSM_2876	Campylobacter_concisus_13826	Catenibacterium_mitsuokai_DSM_15897	Clostridium_asparagiforme_DSM_15981	Clostridium_bartlettii_DSM_16795	Clostridium_hylemonae_DSM_15053	Clostridium_leptum_DSM_753	Clostridium_nexile_DSM_1787	Clostridium_perfringens_ATCC_13124	Clostridium_scindens_ATCC_35704	Clostridium_spiroforme_DSM_1552	Collinsella_aerofaciens_ATCC_25986	Collinsella_intestinalis_DSM_13280	Collinsella_stercoris_DSM_13279	Coprococcus_comes_ATCC_27758	Coprococcus_eutactus_ATCC_27759	Desulfovibrio_piger_ATCC_29098	Dorea_formicigenerans_ATCC_27755	Dorea_longicatena_DSM_13814	Enterobacter_cancerogenus_ATCC_35316	Enterococcus_faecalis_TX0104	Enterococcus_faecalis_TX1322
Actinomyces_odontolyticus_ATCC_17982	1	0.408163	0.55102	0.336735	0.520408	0.5	0.438776	0.377551	0.408163	0.377551	0.408163	0.428571	0.438776	0.540816	0.377551	0.346939	0.377551	0.479592	0.714286	0.77551	0.755102	0.714286	0.663265	0.795918	0.683673	0.653061	0.469388	0.438776	0.561224	0.428571	0.520408	0.540816	0.479592	0.540816	0.540816	0.428571	0.459184	0.612245	0.561224	0.540816	0.44898	0.540816	0.530612	0.714286	0.571429	0.459184	0.479592	0.438776	0.377551
Alistipes_putredinis_DSM_17216	0.40404	1	0.373737	0.59596	0.323232	0.383838	0.353535	0.353535	0.323232	0.323232	0.323232	0.343434	0.353535	0.373737	0.363636	0.323232	0.616162	0.373737	0.343434	0.393939	0.353535	0.353535	0.59596	0.383838	0.363636	0.353535	0.272727	0.343434	0.585859	0.232323	0.373737	0.363636	0.262626	0.30303	0.30303	0.525253	0.252525	0.30303	0.323232	0.242424	0.252525	0.333333	0.292929	0.383838	0.606061	0.363636	0.262626	0.252525	0.232323
Anaerococcus_hydrogenalis_DSM_7454	0.794118	0.544118	1	0.411765	0.676471	0.632353	0.485294	0.441176	0.455882	0.455882	0.470588	0.485294	0.485294	0.617647	0.455882	0.485294	0.455882	0.5	0.720588	0.794118	0.75	0.75	0.735294	0.794118	0.720588	0.720588	0.602941	0.573529	0.676471	0.514706	0.602941	0.705882	0.573529	0.647059	0.661765	0.588235	0.558824	0.588235	0.676471	0.602941	0.632353	0.691176	0.676471	0.705882	0.75	0.558824	0.588235	0.514706	0.485294
Anaerofustis_stercorihominis_DSM_17244	0.351064	0.62766	0.297872	1	0.329787	0.329787	0.393617	0.361702	0.382979	0.351064	0.382979	0.382979	0.382979	0.382979	0.361702	0.351064	0.659574	0.425532	0.340426	0.351064	0.329787	0.351064	0.595745	0.340426	0.351064	0.351064	0.329787	0.351064	0.542553	0.340426	0.351064	0.340426	0.329787	0.308511	0.37234	0.617021	0.319149	0.393617	0.308511	0.276596	0.329787	0.361702	0.329787	0.340426	0.734043	0.361702	0.361702	0.276596	0.234043
Anaerostipes_caccae_DSM_14662	0.75	0.470588	0.676471	0.455882	1	0.676471	0.573529	0.588235	0.558824	0.529412	0.558824	0.573529	0.573529	0.705882	0.558824	0.573529	0.544118	0.602941	0.764706	0.75	0.720588	0.764706	0.764706	0.764706	0.691176	0.764706	0.735294	0.735294	0.676471	0.661765	0.720588	0.897059	0.779412	0.808824	0.720588	0.602941	0.779412	0.647059	0.808824	0.529412	0.632353	0.852941	0.823529	0.794118	0.852941	0.705882	0.691176	0.529412	0.514706
Anaerotruncus_colihominis_DSM_17241	0.680556	0.527778	0.597222	0.430556	0.638889	1	0.527778	0.555556	0.555556	0.569444	0.486111	0.541667	0.569444	0.805556	0.555556	0.611111	0.527778	0.555556	0.694444	0.680556	0.666667	0.708333	0.680556	0.680556	0.666667	0.708333	0.652778	0.541667	0.75	0.583333	0.777778	0.680556	0.625	0.652778	0.694444	0.555556	0.638889	0.625	0.597222	0.555556	0.583333	0.638889	0.638889	0.611111	0.694444	0.541667	0.611111	0.5	0.486111
Bacteroides_caccae_ATCC_43185	0.551282	0.448718	0.423077	0.474359	0.5	0.487179	1	0.730769	0.666667	0.666667	0.692308	0.807692	0.871795	0.487179	0.641026	0.692308	0.717949	0.769231	0.461538	0.5	0.5	0.474359	0.576923	0.474359	0.5	0.474359	0.448718	0.474359	0.576923	0.397436	0.602564	0.435897	0.474359	0.423077	0.5	0.512821	0.461538	0.5	0.384615	0.269231	0.358974	0.538462	0.474359	0.538462	0.564103	0.525641	0.602564	0.397436	0.333333
Bacteroides_cellulosilyticus_DSM_14838	0.480519	0.454545	0.38961	0.441558	0.519481	0.519481	0.74026	1	0.623377	0.701299	0.753247	0.701299	0.896104	0.467532	0.727273	0.74026	0.675325	0.688312	0.467532	0.506494	0.519481	0.493506	0.558442	0.519481	0.506494	0.493506	0.467532	0.441558	0.545455	0.428571	0.532468	0.454545	0.493506	0.38961	0.506494	0.558442	0.467532	0.480519	0.415584	0.25974	0.363636	0.493506	0.454545	0.454545	0.545455	0.493506	0.636364	0.376623	0.376623
Bacteroides_coprophilus_DSM_18228	0.645161	0.516129	0.5	0.580645	0.612903	0.645161	0.83871	0.774194	1	0.725806	0.822581	0.83871	0.870968	0.645161	0.758065	0.758065	0.806452	0.822581	0.629032	0.629032	0.629032	0.629032	0.693548	0.629032	0.580645	0.629032	0.564516	0.596774	0.725806	0.548387	0.677419	0.580645	0.564516	0.532258	0.612903	0.564516	0.580645	0.693548	0.548387	0.370968	0.483871	0.645161	0.596774	0.677419	0.677419	0.612903	0.645161	0.435484	0.354839
Bacteroides_dorei_DSM_17855	0.569231	0.492308	0.476923	0.507692	0.553846	0.630769	0.8	0.830769	0.692308	1	0.707692	0.784615	0.815385	0.584615	0.784615	0.846154	0.846154	0.723077	0.538462	0.6	0.6	0.615385	0.646154	0.569231	0.615385	0.615385	0.553846	0.569231	0.646154	0.446154	0.692308	0.569231	0.523077	0.507692	0.615385	0.661538	0.507692	0.523077	0.446154	0.323077	0.446154	0.538462	0.553846	0.6	0.630769	0.615385	0.707692	0.430769	0.430769
Bacteroides_eggerthii_DSM_20697	0.481928	0.385542	0.385542	0.433735	0.457831	0.421687	0.650602	0.698795	0.614458	0.554217	1	0.638554	0.819277	0.409639	0.650602	0.626506	0.60241	0.674699	0.421687	0.457831	0.445783	0.433735	0.46988	0.445783	0.433735	0.433735	0.421687	0.421687	0.493976	0.39759	0.46988	0.433735	0.421687	0.361446	0.445783	0.46988	0.409639	0.493976	0.373494	0.240964	0.325301	0.493976	0.554217	0.60241	0.518072	0.445783	0.506024	0.361446	0.301205
Bacteroides_finegoldii_DSM_17565	0.636364	0.515152	0.5	0.545455	0.590909	0.590909	0.954545	0.818182	0.787879	0.772727	0.80303	1	0.969697	0.560606	0.772727	0.833333	0.787879	0.893939	0.560606	0.590909	0.606061	0.575758	0.666667	0.575758	0.606061	0.575758	0.545455	0.530303	0.651515	0.484848	0.712121	0.515152	0.545455	0.5	0.606061	0.575758	0.530303	0.621212	0.454545	0.318182	0.424242	0.606061	0.545455	0.590909	0.651515	0.530303	0.69697	0.484848	0.409091
Bacteroides_ovatus_ATCC_8483	0.483146	0.393258	0.370787	0.404494	0.438202	0.460674	0.764045	0.775281	0.606742	0.595506	0.764045	0.719101	1	0.426966	0.640449	0.707865	0.606742	0.696629	0.41573	0.426966	0.449438	0.426966	0.505618	0.426966	0.483146	0.426966	0.41573	0.393258	0.505618	0.359551	0.573034	0.41573	0.404494	0.359551	0.438202	0.449438	0.393258	0.449438	0.337079	0.224719	0.303371	0.505618	0.404494	0.460674	0.505618	0.404494	0.539326	0.370787	0.314607
Bacteroides_pectinophilus_ATCC_43243	0.630952	0.440476	0.5	0.428571	0.571429	0.690476	0.452381	0.428571	0.47619	0.452381	0.404762	0.440476	0.452381	1	0.440476	0.452381	0.535714	0.47619	0.583333	0.595238	0.619048	0.654762	0.690476	0.619048	0.559524	0.607143	0.630952	0.511905	0.690476	0.547619	0.77381	0.630952	0.571429	0.583333	0.595238	0.47619	0.583333	0.571429	0.630952	0.571429	0.571429	0.678571	0.642857	0.702381	0.654762	0.47619	0.5	0.440476	0.416667
Bacteroides_stercoris_ATCC_43183	0.587302	0.571429	0.492063	0.539683	0.603175	0.634921	0.793651	0.888889	0.746032	0.809524	0.857143	0.809524	0.904762	0.587302	1	0.904762	0.793651	0.793651	0.571429	0.619048	0.619048	0.587302	0.666667	0.619048	0.603175	0.587302	0.571429	0.539683	0.68254	0.539683	0.619048	0.587302	0.571429	0.492063	0.603175	0.634921	0.555556	0.603175	0.507937	0.31746	0.428571	0.587302	0.539683	0.555556	0.666667	0.587302	0.714286	0.412698	0.412698
Bacteroides_uniformis_ATCC_8492	0.485714	0.457143	0.471429	0.471429	0.557143	0.628571	0.771429	0.814286	0.671429	0.785714	0.742857	0.785714	0.9	0.542857	0.814286	1	0.771429	0.714286	0.514286	0.514286	0.557143	0.514286	0.585714	0.528571	0.557143	0.514286	0.528571	0.514286	0.6	0.457143	0.642857	0.542857	0.485714	0.471429	0.542857	0.571429	0.5	0.514286	0.457143	0.285714	0.371429	0.614286	0.5	0.485714	0.628571	0.542857	0.685714	0.371429	0.371429
Bacteroides_vulgatus_ATCC_8482	0.308333	0.508333	0.258333	0.516667	0.308333	0.316667	0.466667	0.433333	0.416667	0.458333	0.416667	0.433333	0.45	0.375	0.416667	0.45	1	0.4	0.291667	0.325	0.316667	0.308333	0.591667	0.308333	0.283333	0.308333	0.3	0.3	0.608333	0.258333	0.433333	0.316667	0.283333	0.266667	0.316667	0.591667	0.3	0.3	0.266667	0.175	0.25	0.391667	0.3	0.366667	0.708333	0.325	0.383333	0.233333	0.216667
Bacteroides_xylanisolvens_XB1A	0.661972	0.521127	0.478873	0.56338	0.577465	0.56338	0.84507	0.746479	0.71831	0.661972	0.788732	0.830986	0.873239	0.56338	0.704225	0.704225	0.676056	1	0.56338	0.591549	0.605634	0.56338	0.577465	0.591549	0.605634	0.56338	0.549296	0.549296	0.619718	0.478873	0.647887	0.507042	0.549296	0.450704	0.56338	0.549296	0.521127	0.605634	0.450704	0.323944	0.43662	0.633803	0.521127	0.605634	0.619718	0.56338	0.647887	0.450704	0.366197
Bifidobacterium_angulatum_DSM_20098	0.921053	0.447368	0.644737	0.421053	0.684211	0.657895	0.473684	0.473684	0.513158	0.460526	0.460526	0.486842	0.486842	0.644737	0.473684	0.473684	0.460526	0.526316	1	0.934211	0.934211	0.828947	0.789474	0.947368	0.789474	0.828947	0.592105	0.565789	0.631579	0.552632	0.578947	0.697368	0.578947	0.710526	0.657895	0.5	0.605263	0.763158	0.684211	0.592105	0.539474	0.684211	0.697368	0.789474	0.75	0.565789	0.578947	0.421053	0.394737
Bifidobacterium_animalis_lactis_AD011	0.853933	0.438202	0.606742	0.370787	0.573034	0.550562	0.438202	0.438202	0.438202	0.438202	0.426966	0.438202	0.426966	0.561798	0.438202	0.404494	0.438202	0.47191	0.797753	1	0.820225	0.764045	0.730337	0.898876	0.775281	0.730337	0.561798	0.483146	0.595506	0.52809	0.550562	0.617978	0.52809	0.58427	0.595506	0.505618	0.505618	0.662921	0.606742	0.58427	0.550562	0.595506	0.606742	0.764045	0.662921	0.516854	0.539326	0.460674	0.438202
Bifidobacterium_bifidum_NCIMB_41171	0.870588	0.411765	0.6	0.364706	0.576471	0.564706	0.458824	0.470588	0.458824	0.458824	0.435294	0.470588	0.470588	0.611765	0.458824	0.458824	0.447059	0.505882	0.835294	0.858824	1	0.776471	0.741176	0.905882	0.752941	0.717647	0.529412	0.482353	0.588235	0.494118	0.517647	0.6	0.517647	0.588235	0.576471	0.482353	0.517647	0.658824	0.647059	0.564706	0.470588	0.588235	0.6	0.717647	0.658824	0.470588	0.541176	0.411765	0.388235
Bifidobacterium_catenulatum_DSM_16992	0.897436	0.448718	0.653846	0.423077	0.666667	0.653846	0.474359	0.487179	0.5	0.512821	0.461538	0.487179	0.487179	0.705128	0.474359	0.461538	0.474359	0.512821	0.807692	0.871795	0.846154	1	0.858974	0.871795	0.871795	0.910256	0.602564	0.564103	0.628205	0.576923	0.602564	0.717949	0.576923	0.705128	0.717949	0.525641	0.589744	0.615385	0.705128	0.564103	0.602564	0.653846	0.705128	0.692308	0.74359	0.576923	0.589744	0.5	0.474359
Bifidobacterium_dentium_ATCC_27678	0.570175	0.517544	0.438596	0.491228	0.45614	0.429825	0.394737	0.377193	0.377193	0.368421	0.342105	0.385965	0.394737	0.508772	0.368421	0.359649	0.622807	0.359649	0.526316	0.570175	0.552632	0.587719	1	0.578947	0.54386	0.54386	0.403509	0.368421	0.666667	0.394737	0.45614	0.473684	0.385965	0.473684	0.447368	0.570175	0.385965	0.412281	0.5	0.350877	0.377193	0.473684	0.491228	0.482456	0.807018	0.377193	0.421053	0.333333	0.324561
Bifidobacterium_gallicum_DSM_20093	0.917647	0.447059	0.635294	0.376471	0.611765	0.576471	0.435294	0.470588	0.458824	0.435294	0.435294	0.447059	0.447059	0.611765	0.458824	0.435294	0.435294	0.494118	0.847059	0.941176	0.905882	0.8	0.776471	1	0.764706	0.752941	0.564706	0.505882	0.6	0.517647	0.541176	0.635294	0.552941	0.611765	0.6	0.505882	0.529412	0.694118	0.682353	0.611765	0.529412	0.623529	0.623529	0.741176	0.682353	0.517647	0.564706	0.447059	0.423529
Bifidobacterium_longum_longum_CCUG_52486	0.848101	0.455696	0.620253	0.417722	0.594937	0.607595	0.493671	0.493671	0.455696	0.506329	0.455696	0.506329	0.544304	0.594937	0.481013	0.493671	0.43038	0.544304	0.759494	0.873418	0.810127	0.860759	0.78481	0.822785	1	0.822785	0.56962	0.531646	0.620253	0.518987	0.620253	0.632911	0.544304	0.632911	0.632911	0.493671	0.506329	0.56962	0.620253	0.455696	0.531646	0.658228	0.658228	0.696203	0.708861	0.556962	0.607595	0.506329	0.481013
Bifidobacterium_pseudocatenulatum_DSM_20438	0.888889	0.486111	0.680556	0.458333	0.722222	0.708333	0.513889	0.527778	0.541667	0.555556	0.5	0.527778	0.527778	0.708333	0.513889	0.5	0.513889	0.555556	0.875	0.902778	0.847222	0.986111	0.861111	0.888889	0.902778	1	0.652778	0.611111	0.652778	0.597222	0.652778	0.777778	0.625	0.763889	0.75	0.569444	0.638889	0.666667	0.694444	0.527778	0.625	0.708333	0.777778	0.736111	0.805556	0.625	0.638889	0.513889	0.486111
Blautia_hydrogenotrophica_DSM_10507	0.707692	0.415385	0.630769	0.476923	0.769231	0.723077	0.538462	0.553846	0.538462	0.553846	0.538462	0.553846	0.569231	0.815385	0.553846	0.569231	0.553846	0.6	0.692308	0.769231	0.692308	0.723077	0.707692	0.738462	0.692308	0.723077	1	0.661538	0.692308	0.676923	0.830769	0.815385	0.784615	0.738462	0.769231	0.646154	0.769231	0.661538	0.738462	0.584615	0.707692	0.784615	0.769231	0.769231	0.769231	0.661538	0.661538	0.6	0.584615
Butyrivibrio_crossotus_DSM_2876	0.741379	0.586207	0.672414	0.568966	0.862069	0.672414	0.637931	0.586207	0.637931	0.637931	0.603448	0.603448	0.603448	0.741379	0.586207	0.62069	0.62069	0.672414	0.741379	0.741379	0.706897	0.758621	0.724138	0.741379	0.724138	0.758621	0.741379	1	0.655172	0.603448	0.689655	0.862069	0.672414	0.810345	0.706897	0.534483	0.672414	0.603448	0.758621	0.517241	0.603448	0.775862	0.862069	0.810345	0.793103	0.862069	0.603448	0.482759	0.448276
Campylobacter_concisus_13826	0.474138	0.5	0.396552	0.439655	0.396552	0.465517	0.387931	0.362069	0.387931	0.362069	0.353448	0.37069	0.387931	0.5	0.37069	0.362069	0.62931	0.37931	0.413793	0.456897	0.431034	0.422414	0.655172	0.439655	0.422414	0.405172	0.387931	0.327586	1	0.353448	0.474138	0.422414	0.387931	0.344828	0.413793	0.525862	0.37931	0.405172	0.37069	0.301724	0.344828	0.37931	0.387931	0.474138	0.62069	0.310345	0.405172	0.301724	0.275862
Catenibacterium_mitsuokai_DSM_15897	0.724138	0.396552	0.603448	0.551724	0.775862	0.724138	0.534483	0.568966	0.586207	0.5	0.568966	0.551724	0.551724	0.793103	0.586207	0.551724	0.534483	0.586207	0.724138	0.810345	0.724138	0.775862	0.775862	0.758621	0.706897	0.741379	0.758621	0.603448	0.706897	1	0.706897	0.758621	0.793103	0.741379	0.775862	0.637931	0.793103	0.758621	0.775862	0.706897	0.810345	0.758621	0.758621	0.758621	0.741379	0.568966	0.689655	0.603448	0.586207
Clostridium_asparagiforme_DSM_15981	0.53125	0.385417	0.427083	0.34375	0.510417	0.583333	0.489583	0.427083	0.4375	0.46875	0.40625	0.489583	0.53125	0.677083	0.40625	0.46875	0.541667	0.479167	0.458333	0.510417	0.458333	0.489583	0.541667	0.479167	0.510417	0.489583	0.5625	0.416667	0.572917	0.427083	1	0.520833	0.520833	0.46875	0.510417	0.479167	0.510417	0.46875	0.447917	0.364583	0.4375	0.666667	0.5	0.635417	0.604167	0.427083	0.53125	0.46875	0.40625
Clostridium_bartlettii_DSM_16795	0.716216	0.486486	0.648649	0.432432	0.824324	0.662162	0.459459	0.472973	0.486486	0.5	0.486486	0.459459	0.5	0.716216	0.5	0.513514	0.513514	0.486486	0.716216	0.743243	0.689189	0.756757	0.72973	0.72973	0.675676	0.756757	0.716216	0.675676	0.662162	0.594595	0.675676	1	0.662162	0.783784	0.662162	0.567568	0.689189	0.594595	0.77027	0.567568	0.635135	0.77027	0.77027	0.797297	0.783784	0.689189	0.594595	0.513514	0.5
Clostridium_hylemonae_DSM_15053	0.79661	0.440678	0.661017	0.525424	0.898305	0.762712	0.627119	0.644068	0.59322	0.576271	0.59322	0.610169	0.610169	0.813559	0.610169	0.576271	0.576271	0.661017	0.745763	0.79661	0.745763	0.762712	0.745763	0.79661	0.728814	0.762712	0.864407	0.661017	0.762712	0.779661	0.847458	0.830508	1	0.745763	0.847458	0.677966	0.949153	0.745763	0.779661	0.59322	0.711864	0.864407	0.79661	0.79661	0.79661	0.728814	0.79661	0.644068	0.627119
Clostridium_leptum_DSM_753	0.815385	0.461538	0.676923	0.446154	0.846154	0.723077	0.507692	0.461538	0.507692	0.507692	0.461538	0.507692	0.492308	0.753846	0.476923	0.507692	0.492308	0.492308	0.830769	0.8	0.769231	0.846154	0.830769	0.8	0.769231	0.846154	0.738462	0.723077	0.615385	0.661538	0.692308	0.892308	0.676923	1	0.738462	0.553846	0.707692	0.630769	0.846154	0.569231	0.646154	0.8	0.846154	0.784615	0.846154	0.692308	0.6	0.507692	0.507692
Clostridium_nexile_DSM_1787	0.80303	0.454545	0.681818	0.530303	0.742424	0.757576	0.590909	0.590909	0.575758	0.606061	0.560606	0.606061	0.590909	0.757576	0.575758	0.575758	0.575758	0.606061	0.757576	0.80303	0.742424	0.848485	0.772727	0.772727	0.757576	0.818182	0.757576	0.621212	0.727273	0.681818	0.742424	0.742424	0.757576	0.727273	1	0.651515	0.772727	0.727273	0.69697	0.590909	0.712121	0.742424	0.757576	0.712121	0.787879	0.621212	0.69697	0.606061	0.590909
Clostridium_perfringens_ATCC_13124	0.371681	0.460177	0.353982	0.513274	0.362832	0.353982	0.353982	0.380531	0.309735	0.380531	0.345133	0.336283	0.353982	0.353982	0.353982	0.353982	0.628319	0.345133	0.336283	0.39823	0.362832	0.362832	0.575221	0.380531	0.345133	0.362832	0.371681	0.274336	0.539823	0.327434	0.40708	0.371681	0.353982	0.318584	0.380531	1	0.345133	0.362832	0.345133	0.292035	0.327434	0.353982	0.345133	0.389381	0.752212	0.283186	0.442478	0.336283	0.327434
Clostridium_scindens_ATCC_35704	0.775862	0.431034	0.655172	0.517241	0.913793	0.793103	0.62069	0.62069	0.62069	0.568966	0.586207	0.603448	0.603448	0.844828	0.603448	0.603448	0.62069	0.637931	0.793103	0.775862	0.758621	0.793103	0.758621	0.775862	0.689655	0.793103	0.862069	0.672414	0.758621	0.793103	0.844828	0.87931	0.965517	0.793103	0.87931	0.672414	1	0.758621	0.810345	0.62069	0.741379	0.896552	0.810345	0.775862	0.844828	0.741379	0.758621	0.62069	0.603448
Clostridium_spiroforme_DSM_1552	0.882353	0.441176	0.588235	0.544118	0.647059	0.661765	0.573529	0.544118	0.632353	0.5	0.602941	0.602941	0.588235	0.705882	0.558824	0.529412	0.529412	0.632353	0.852941	0.867647	0.823529	0.705882	0.691176	0.867647	0.661765	0.705882	0.632353	0.514706	0.691176	0.647059	0.661765	0.647059	0.647059	0.602941	0.705882	0.602941	0.647059	1	0.647059	0.676471	0.588235	0.676471	0.632353	0.838235	0.691176	0.485294	0.647059	0.544118	0.455882
Collinsella_aerofaciens_ATCC_25986	0.808824	0.470588	0.676471	0.426471	0.808824	0.632353	0.441176	0.470588	0.5	0.426471	0.455882	0.441176	0.441176	0.779412	0.470588	0.470588	0.470588	0.470588	0.764706	0.794118	0.808824	0.808824	0.838235	0.852941	0.720588	0.735294	0.705882	0.647059	0.632353	0.661765	0.632353	0.838235	0.676471	0.808824	0.676471	0.573529	0.691176	0.647059	1	0.632353	0.661765	0.794118	0.764706	0.779412	0.779412	0.632353	0.588235	0.514706	0.5
Collinsella_intestinalis_DSM_13280	0.706667	0.32	0.546667	0.346667	0.48	0.533333	0.28	0.266667	0.306667	0.28	0.266667	0.28	0.266667	0.64	0.266667	0.266667	0.28	0.306667	0.6	0.693333	0.64	0.586667	0.533333	0.693333	0.48	0.506667	0.506667	0.4	0.466667	0.546667	0.466667	0.56	0.466667	0.493333	0.52	0.44	0.48	0.613333	0.573333	1	0.72	0.466667	0.493333	0.68	0.453333	0.36	0.386667	0.48	0.453333
Collinsella_stercoris_DSM_13279	0.676923	0.384615	0.661538	0.476923	0.661538	0.646154	0.430769	0.430769	0.461538	0.446154	0.415385	0.430769	0.415385	0.738462	0.415385	0.4	0.461538	0.476923	0.630769	0.753846	0.615385	0.723077	0.661538	0.692308	0.646154	0.692308	0.707692	0.538462	0.615385	0.723077	0.646154	0.723077	0.646154	0.646154	0.723077	0.569231	0.661538	0.615385	0.692308	0.830769	1	0.661538	0.676923	0.692308	0.646154	0.492308	0.569231	0.615385	0.584615
Coprococcus_comes_ATCC_27758	0.609195	0.37931	0.54023	0.390805	0.666667	0.528736	0.482759	0.436782	0.45977	0.402299	0.471264	0.45977	0.517241	0.655172	0.425287	0.494253	0.54023	0.517241	0.597701	0.609195	0.574713	0.586207	0.62069	0.609195	0.597701	0.586207	0.586207	0.517241	0.505747	0.505747	0.735632	0.655172	0.586207	0.597701	0.563218	0.45977	0.597701	0.528736	0.62069	0.402299	0.494253	1	0.655172	0.712644	0.793103	0.586207	0.563218	0.471264	0.413793
Coprococcus_eutactus_ATCC_27759	0.675325	0.376623	0.597403	0.402597	0.727273	0.597403	0.480519	0.454545	0.480519	0.467532	0.597403	0.467532	0.467532	0.701299	0.441558	0.454545	0.467532	0.480519	0.688312	0.701299	0.662338	0.714286	0.727273	0.688312	0.675325	0.727273	0.649351	0.649351	0.584416	0.571429	0.623377	0.74026	0.61039	0.714286	0.649351	0.506494	0.61039	0.558442	0.675325	0.480519	0.571429	0.74026	1	0.844156	0.74026	0.61039	0.597403	0.467532	0.454545
Desulfovibrio_piger_ATCC_29098	0.636364	0.345455	0.436364	0.290909	0.490909	0.4	0.381818	0.318182	0.381818	0.354545	0.454545	0.354545	0.372727	0.536364	0.318182	0.309091	0.4	0.390909	0.545455	0.618182	0.554545	0.490909	0.5	0.572727	0.5	0.481818	0.454545	0.427273	0.5	0.4	0.554545	0.536364	0.427273	0.463636	0.427273	0.4	0.409091	0.518182	0.481818	0.463636	0.409091	0.563636	0.590909	1	0.536364	0.427273	0.381818	0.363636	0.318182
Dorea_formicigenerans_ATCC_27755	0.41791	0.447761	0.380597	0.514925	0.432836	0.373134	0.328358	0.313433	0.313433	0.30597	0.320896	0.320896	0.335821	0.410448	0.313433	0.328358	0.634328	0.328358	0.425373	0.440299	0.41791	0.432836	0.686567	0.432836	0.41791	0.432836	0.373134	0.343284	0.537313	0.320896	0.432836	0.432836	0.350746	0.410448	0.38806	0.634328	0.365672	0.350746	0.395522	0.253731	0.313433	0.514925	0.425373	0.440299	1	0.358209	0.380597	0.291045	0.276119
Dorea_longicatena_DSM_13814	0.671642	0.537313	0.567164	0.507463	0.716418	0.58209	0.61194	0.567164	0.567164	0.597015	0.552239	0.522388	0.537313	0.597015	0.552239	0.567164	0.58209	0.597015	0.641791	0.686567	0.597015	0.671642	0.641791	0.656716	0.656716	0.671642	0.641791	0.746269	0.537313	0.492537	0.61194	0.761194	0.641791	0.671642	0.61194	0.477612	0.641791	0.492537	0.641791	0.402985	0.477612	0.761194	0.701493	0.701493	0.716418	1	0.552239	0.41791	0.402985
Enterobacter_cancerogenus_ATCC_35316	0.552941	0.305882	0.470588	0.4	0.552941	0.517647	0.552941	0.576471	0.470588	0.541176	0.494118	0.541176	0.564706	0.494118	0.529412	0.564706	0.541176	0.541176	0.517647	0.564706	0.541176	0.541176	0.564706	0.564706	0.564706	0.541176	0.505882	0.411765	0.552941	0.470588	0.6	0.517647	0.552941	0.458824	0.541176	0.588235	0.517647	0.517647	0.470588	0.341176	0.435294	0.576471	0.541176	0.494118	0.6	0.435294	1	0.447059	0.447059
Enterococcus_faecalis_TX0104	0.767857	0.446429	0.625	0.464286	0.642857	0.642857	0.553571	0.517857	0.482143	0.5	0.535714	0.571429	0.589286	0.660714	0.464286	0.464286	0.5	0.571429	0.571429	0.732143	0.625	0.696429	0.678571	0.678571	0.714286	0.660714	0.696429	0.5	0.625	0.625	0.803571	0.678571	0.678571	0.589286	0.714286	0.678571	0.642857	0.660714	0.625	0.642857	0.714286	0.732143	0.642857	0.714286	0.696429	0.5	0.678571	1	0.875
Enterococcus_faecalis_TX1322	0.755102	0.469388	0.673469	0.44898	0.714286	0.714286	0.530612	0.591837	0.44898	0.571429	0.510204	0.55102	0.571429	0.714286	0.530612	0.530612	0.530612	0.530612	0.612245	0.795918	0.673469	0.755102	0.755102	0.734694	0.77551	0.714286	0.77551	0.530612	0.653061	0.693878	0.795918	0.755102	0.755102	0.673469	0.795918	0.755102	0.714286	0.632653	0.693878	0.693878	0.77551	0.734694	0.714286	0.714286	0.755102	0.55102	0.77551	1	1
Eubacterium_biforme_DSM_3989	0.764706	0.397059	0.617647	0.426471	0.661765	0.647059	0.441176	0.426471	0.470588	0.441176	0.426471	0.441176	0.426471	0.632353	0.426471	0.426471	0.441176	0.470588	0.735294	0.808824	0.75	0.647059	0.602941	0.779412	0.573529	0.617647	0.588235	0.514706	0.617647	0.661765	0.573529	0.676471	0.617647	0.588235	0.632353	0.529412	0.617647	0.705882	0.602941	0.808824	0.735294	0.602941	0.617647	0.794118	0.602941	0.470588	0.558824	0.529412	0.5
Eubacterium_dolichum_DSM_3991	0.738462	0.4	0.584615	0.384615	0.553846	0.584615	0.323077	0.353846	0.369231	0.369231	0.323077	0.323077	0.307692	0.676923	0.338462	0.323077	0.369231	0.369231	0.676923	0.769231	0.707692	0.615385	0.569231	0.723077	0.538462	0.569231	0.6	0.476923	0.615385	0.630769	0.553846	0.630769	0.584615	0.553846	0.630769	0.523077	0.584615	0.692308	0.584615	0.830769	0.692308	0.507692	0.569231	0.784615	0.523077	0.430769	0.492308	0.523077	0.507692
Eubacterium_hallii_DSM_3353	0.703704	0.530864	0.62963	0.382716	0.716049	0.716049	0.54321	0.54321	0.555556	0.506173	0.530864	0.567901	0.604938	0.679012	0.580247	0.617284	0.506173	0.555556	0.716049	0.691358	0.666667	0.679012	0.703704	0.703704	0.666667	0.679012	0.62963	0.592593	0.728395	0.518519	0.691358	0.703704	0.592593	0.641975	0.617284	0.518519	0.592593	0.592593	0.654321	0.407407	0.45679	0.679012	0.654321	0.654321	0.740741	0.592593	0.567901	0.382716	0.37037
Eubacterium_ventriosum_ATCC_27560	0.788732	0.492958	0.732394	0.478873	0.788732	0.732394	0.535211	0.535211	0.56338	0.492958	0.535211	0.549296	0.549296	0.661972	0.535211	0.56338	0.492958	0.591549	0.802817	0.830986	0.788732	0.816901	0.774648	0.802817	0.760563	0.788732	0.647887	0.647887	0.661972	0.71831	0.647887	0.760563	0.676056	0.732394	0.732394	0.549296	0.690141	0.676056	0.732394	0.591549	0.647887	0.746479	0.732394	0.732394	0.802817	0.633803	0.619718	0.492958	0.478873
Finegoldia_magna_ATCC_29328	0.485714	0.504762	0.438095	0.495238	0.352381	0.32381	0.257143	0.238095	0.228571	0.219048	0.247619	0.266667	0.266667	0.361905	0.238095	0.238095	0.438095	0.285714	0.390476	0.47619	0.447619	0.457143	0.666667	0.47619	0.457143	0.409524	0.314286	0.27619	0.495238	0.333333	0.333333	0.361905	0.314286	0.342857	0.342857	0.609524	0.285714	0.333333	0.390476	0.361905	0.342857	0.371429	0.352381	0.380952	0.771429	0.285714	0.333333	0.333333	0.314286
Lactobacillus_acidophilus_NCFM	0.391667	0.433333	0.35	0.533333	0.291667	0.308333	0.283333	0.266667	0.233333	0.25	0.25	0.275	0.291667	0.341667	0.241667	0.258333	0.558333	0.283333	0.3	0.383333	0.366667	0.358333	0.6	0.375	0.341667	0.308333	0.316667	0.208333	0.5	0.308333	0.341667	0.283333	0.308333	0.266667	0.341667	0.641667	0.291667	0.3	0.325	0.333333	0.333333	0.308333	0.283333	0.291667	0.666667	0.2	0.35	0.341667	0.325
Lactobacillus_casei_casei_BL23	0.597403	0.337662	0.441558	0.350649	0.532468	0.480519	0.441558	0.415584	0.38961	0.38961	0.545455	0.441558	0.454545	0.532468	0.376623	0.363636	0.38961	0.467532	0.480519	0.545455	0.506494	0.558442	0.519481	0.532468	0.558442	0.558442	0.532468	0.402597	0.480519	0.454545	0.623377	0.532468	0.519481	0.506494	0.519481	0.493506	0.493506	0.493506	0.493506	0.454545	0.506494	0.571429	0.675325	0.675325	0.506494	0.402597	0.506494	0.636364	0.571429
Lactobacillus_fermentum_IFO_3956	0.323232	0.494949	0.313131	0.656566	0.282828	0.282828	0.373737	0.333333	0.313131	0.333333	0.323232	0.343434	0.393939	0.292929	0.30303	0.353535	0.69697	0.373737	0.272727	0.313131	0.30303	0.282828	0.59596	0.323232	0.323232	0.282828	0.30303	0.292929	0.565657	0.242424	0.363636	0.282828	0.282828	0.242424	0.30303	0.646465	0.262626	0.272727	0.262626	0.212121	0.282828	0.373737	0.292929	0.282828	0.747475	0.30303	0.383838	0.313131	0.282828
Lactobacillus_gasseri_ATCC_33323	0.428571	0.4375	0.3125	0.526786	0.258929	0.276786	0.25	0.205357	0.205357	0.196429	0.223214	0.232143	0.25	0.321429	0.196429	0.205357	0.526786	0.241071	0.321429	0.366071	0.383929	0.330357	0.580357	0.383929	0.303571	0.276786	0.276786	0.178571	0.517857	0.258929	0.330357	0.241071	0.276786	0.232143	0.303571	0.616071	0.258929	0.339286	0.276786	0.339286	0.276786	0.294643	0.25	0.339286	0.669643	0.160714	0.294643	0.321429	0.285714
Lactobacillus_helveticus_DPC_4571	0.447619	0.466667	0.371429	0.552381	0.295238	0.32381	0.285714	0.238095	0.228571	0.238095	0.238095	0.266667	0.27619	0.390476	0.238095	0.238095	0.542857	0.27619	0.342857	0.390476	0.409524	0.4	0.638095	0.409524	0.371429	0.352381	0.32381	0.228571	0.542857	0.314286	0.342857	0.295238	0.314286	0.295238	0.371429	0.67619	0.304762	0.32381	0.333333	0.342857	0.333333	0.304762	0.314286	0.32381	0.695238	0.2	0.352381	0.352381	0.333333
Lactobacillus_hilgardii_ATCC_8290	0.813333	0.413333	0.586667	0.413333	0.693333	0.533333	0.493333	0.466667	0.466667	0.466667	0.48	0.506667	0.533333	0.6	0.44	0.453333	0.453333	0.506667	0.653333	0.746667	0.666667	0.746667	0.76	0.733333	0.773333	0.72	0.626667	0.533333	0.56	0.546667	0.72	0.706667	0.586667	0.693333	0.613333	0.48	0.56	0.56	0.653333	0.48	0.573333	0.746667	0.68	0.706667	0.68	0.56	0.6	0.653333	0.586667
Lactobacillus_johnsonii_NCC_533	0.4	0.4	0.291667	0.508333	0.225	0.241667	0.241667	0.183333	0.183333	0.175	0.191667	0.225	0.233333	0.283333	0.166667	0.183333	0.491667	0.233333	0.291667	0.358333	0.358333	0.291667	0.558333	0.358333	0.275	0.25	0.25	0.158333	0.475	0.258333	0.308333	0.216667	0.241667	0.208333	0.275	0.583333	0.225	0.308333	0.25	0.35	0.291667	0.266667	0.225	0.308333	0.625	0.133333	0.283333	0.3	0.266667
Lactobacillus_ultunensis_DSM_16047	0.597015	0.313433	0.522388	0.343284	0.552239	0.522388	0.38806	0.402985	0.373134	0.38806	0.507463	0.402985	0.402985	0.552239	0.373134	0.358209	0.373134	0.402985	0.477612	0.597015	0.522388	0.58209	0.552239	0.537313	0.537313	0.537313	0.537313	0.41791	0.522388	0.58209	0.537313	0.552239	0.552239	0.507463	0.58209	0.522388	0.522388	0.477612	0.507463	0.567164	0.61194	0.507463	0.701493	0.716418	0.522388	0.38806	0.552239	0.597015	0.597015
Methanosphaera_stadtmanae_DSM_3091	0.483333	0.533333	0.408333	0.441667	0.391667	0.408333	0.308333	0.308333	0.308333	0.275	0.291667	0.3	0.316667	0.533333	0.325	0.308333	0.575	0.3	0.433333	0.458333	0.458333	0.441667	0.683333	0.466667	0.416667	0.408333	0.358333	0.308333	0.675	0.316667	0.475	0.416667	0.325	0.383333	0.358333	0.466667	0.325	0.35	0.433333	0.3	0.308333	0.466667	0.408333	0.508333	0.666667	0.316667	0.333333	0.241667	0.225
Mitsuokella_multacida_DSM_20544	0.696203	0.417722	0.594937	0.43038	0.683544	0.64557	0.556962	0.531646	0.556962	0.531646	0.531646	0.506329	0.518987	0.594937	0.518987	0.531646	0.493671	0.506329	0.683544	0.696203	0.64557	0.708861	0.683544	0.683544	0.670886	0.708861	0.607595	0.607595	0.620253	0.531646	0.607595	0.696203	0.56962	0.683544	0.620253	0.594937	0.56962	0.582278	0.632911	0.443038	0.493671	0.64557	0.696203	0.734177	0.746835	0.64557	0.620253	0.43038	0.417722
Parabacteroides_distasonis_ATCC_8503	0.299213	0.488189	0.23622	0.480315	0.291339	0.307087	0.464567	0.425197	0.370079	0.417323	0.417323	0.433071	0.488189	0.330709	0.409449	0.448819	0.84252	0.401575	0.251969	0.291339	0.275591	0.267717	0.535433	0.267717	0.283465	0.267717	0.283465	0.275591	0.590551	0.228346	0.409449	0.291339	0.275591	0.23622	0.291339	0.543307	0.267717	0.267717	0.220472	0.149606	0.204724	0.362205	0.267717	0.362205	0.653543	0.307087	0.370079	0.228346	0.212598
Parabacteroides_johnsonii_DSM_18315	0.569231	0.538462	0.476923	0.538462	0.6	0.630769	0.846154	0.923077	0.769231	0.830769	0.784615	0.830769	0.861538	0.584615	0.846154	0.861538	0.830769	0.8	0.569231	0.6	0.615385	0.569231	0.646154	0.584615	0.584615	0.569231	0.553846	0.569231	0.676923	0.492308	0.6	0.538462	0.584615	0.492308	0.584615	0.646154	0.569231	0.569231	0.492308	0.307692	0.4	0.569231	0.553846	0.553846	0.661538	0.630769	0.738462	0.4	0.4
Parabacteroides_merdae_ATCC_43184	0.544118	0.514706	0.470588	0.514706	0.602941	0.602941	0.808824	0.897059	0.735294	0.794118	0.75	0.794118	0.823529	0.558824	0.808824	0.823529	0.823529	0.764706	0.544118	0.602941	0.588235	0.544118	0.647059	0.588235	0.558824	0.544118	0.558824	0.558824	0.647059	0.470588	0.602941	0.544118	0.573529	0.470588	0.573529	0.647059	0.558824	0.544118	0.5	0.308824	0.411765	0.573529	0.558824	0.529412	0.676471	0.617647	0.735294	0.411765	0.411765
Pediococcus_pentosaceus_ATCC_25745	0.430894	0.422764	0.382114	0.439024	0.333333	0.284553	0.227642	0.235772	0.211382	0.219512	0.227642	0.235772	0.243902	0.276423	0.227642	0.235772	0.479675	0.235772	0.382114	0.439024	0.414634	0.365854	0.569106	0.430894	0.365854	0.341463	0.300813	0.252033	0.463415	0.252033	0.317073	0.349593	0.276423	0.317073	0.308943	0.601626	0.268293	0.308943	0.341463	0.300813	0.268293	0.357724	0.308943	0.382114	0.731707	0.268293	0.308943	0.300813	0.292683
Proteus_penneri_ATCC_35198	0.391304	0.492754	0.333333	0.507246	0.369565	0.384058	0.42029	0.42029	0.362319	0.398551	0.376812	0.413043	0.449275	0.369565	0.384058	0.42029	0.695652	0.391304	0.347826	0.384058	0.369565	0.362319	0.623188	0.376812	0.391304	0.362319	0.355072	0.304348	0.615942	0.311594	0.463768	0.362319	0.362319	0.326087	0.362319	0.630435	0.347826	0.355072	0.311594	0.231884	0.297101	0.413043	0.376812	0.362319	0.724638	0.304348	0.478261	0.333333	0.311594
Ruminococcus_gnavus_ATCC_29149	0.72	0.52	0.653333	0.413333	0.76	0.72	0.573333	0.6	0.586667	0.573333	0.52	0.586667	0.586667	0.64	0.586667	0.626667	0.56	0.52	0.746667	0.733333	0.72	0.76	0.773333	0.746667	0.693333	0.76	0.626667	0.573333	0.653333	0.56	0.666667	0.72	0.626667	0.733333	0.72	0.533333	0.64	0.613333	0.706667	0.426667	0.506667	0.76	0.693333	0.653333	0.8	0.586667	0.626667	0.44	0.44
Ruminococcus_lactaris_ATCC_29176	0.626667	0.466667	0.533333	0.48	0.6	0.52	0.626667	0.52	0.56	0.533333	0.546667	0.546667	0.573333	0.64	0.533333	0.573333	0.653333	0.573333	0.626667	0.613333	0.626667	0.666667	0.64	0.613333	0.6	0.64	0.493333	0.6	0.493333	0.426667	0.653333	0.573333	0.48	0.573333	0.546667	0.413333	0.506667	0.493333	0.573333	0.333333	0.4	0.706667	0.586667	0.666667	0.76	0.653333	0.52	0.346667	0.306667
Streptococcus_sanguinis_SK36	0.408696	0.434783	0.347826	0.53913	0.382609	0.373913	0.356522	0.356522	0.313043	0.33913	0.313043	0.347826	0.382609	0.443478	0.313043	0.356522	0.669565	0.356522	0.382609	0.426087	0.408696	0.4	0.634783	0.417391	0.426087	0.4	0.4	0.295652	0.573913	0.33913	0.504348	0.382609	0.391304	0.356522	0.391304	0.66087	0.382609	0.365217	0.365217	0.269565	0.33913	0.478261	0.382609	0.417391	0.86087	0.304348	0.443478	0.391304	0.373913
Subdoligranulum_variabile_DSM_15176	0.833333	0.483333	0.7	0.583333	0.783333	0.916667	0.6	0.616667	0.65	0.633333	0.616667	0.616667	0.616667	0.883333	0.616667	0.616667	0.583333	0.7	0.85	0.85	0.816667	0.866667	0.8	0.833333	0.816667	0.866667	0.866667	0.683333	0.8	0.733333	0.783333	0.833333	0.8	0.783333	0.866667	0.666667	0.8	0.8	0.75	0.616667	0.733333	0.783333	0.816667	0.766667	0.85	0.683333	0.75	0.583333	0.566667
[truncated: 24 more columns]

## Sheet: Network_CI_D4D4
	Actinomyces_odontolyticus_ATCC_17982	Alistipes_putredinis_DSM_17216	Anaerococcus_hydrogenalis_DSM_7454	Anaerofustis_stercorihominis_DSM_17244	Anaerostipes_caccae_DSM_14662	Anaerotruncus_colihominis_DSM_17241	Bacteroides_caccae_ATCC_43185	Bacteroides_cellulosilyticus_DSM_14838	Bacteroides_coprophilus_DSM_18228	Bacteroides_dorei_DSM_17855	Bacteroides_eggerthii_DSM_20697	Bacteroides_finegoldii_DSM_17565	Bacteroides_ovatus_ATCC_8483	Bacteroides_pectinophilus_ATCC_43243	Bacteroides_stercoris_ATCC_43183	Bacteroides_uniformis_ATCC_8492	Bacteroides_vulgatus_ATCC_8482	Bacteroides_xylanisolvens_XB1A	Bifidobacterium_angulatum_DSM_20098	Bifidobacterium_animalis_lactis_AD011	Bifidobacterium_bifidum_NCIMB_41171	Bifidobacterium_catenulatum_DSM_16992	Bifidobacterium_dentium_ATCC_27678	Bifidobacterium_gallicum_DSM_20093	Bifidobacterium_longum_longum_CCUG_52486	Bifidobacterium_pseudocatenulatum_DSM_20438	Blautia_hydrogenotrophica_DSM_10507	Butyrivibrio_crossotus_DSM_2876	Campylobacter_concisus_13826	Catenibacterium_mitsuokai_DSM_15897	Clostridium_asparagiforme_DSM_15981	Clostridium_bartlettii_DSM_16795	Clostridium_hylemonae_DSM_15053	Clostridium_leptum_DSM_753	Clostridium_nexile_DSM_1787	Clostridium_perfringens_ATCC_13124	Clostridium_scindens_ATCC_35704	Clostridium_spiroforme_DSM_1552	Collinsella_aerofaciens_ATCC_25986	Collinsella_intestinalis_DSM_13280	Collinsella_stercoris_DSM_13279	Coprococcus_comes_ATCC_27758	Coprococcus_eutactus_ATCC_27759	Desulfovibrio_piger_ATCC_29098	Dorea_formicigenerans_ATCC_27755	Dorea_longicatena_DSM_13814	Enterobacter_cancerogenus_ATCC_35316	Enterococcus_faecalis_TX0104	Enterococcus_faecalis_TX1322
Actinomyces_odontolyticus_ATCC_17982	1	0.404255	0.56383	0.329787	0.510638	0.43617	0.404255	0.361702	0.43617	0.361702	0.414894	0.414894	0.404255	0.468085	0.393617	0.361702	0.308511	0.5	0.691489	0.797872	0.712766	0.797872	0.457447	0.808511	0.797872	0.797872	0.43617	0.457447	0.297872	0.351064	0.425532	0.542553	0.393617	0.595745	0.5	0.340426	0.382979	0.542553	0.542553	0.510638	0.457447	0.510638	0.489362	0.542553	0.510638	0.542553	0.351064	0.329787	0.276596
Alistipes_putredinis_DSM_17216	0.404255	1	0.393617	0.468085	0.351064	0.351064	0.329787	0.297872	0.319149	0.255319	0.255319	0.297872	0.308511	0.382979	0.319149	0.276596	0.585106	0.37234	0.37234	0.382979	0.382979	0.351064	0.489362	0.43617	0.351064	0.37234	0.255319	0.308511	0.43617	0.255319	0.340426	0.414894	0.265957	0.351064	0.308511	0.510638	0.276596	0.287234	0.37234	0.265957	0.308511	0.329787	0.297872	0.37234	0.553191	0.37234	0.255319	0.223404	0.180851
Anaerococcus_hydrogenalis_DSM_7454	0.616279	0.430233	1	0.511628	0.488372	0.372093	0.313953	0.290698	0.313953	0.27907	0.302326	0.302326	0.302326	0.395349	0.290698	0.290698	0.302326	0.395349	0.534884	0.593023	0.546512	0.593023	0.44186	0.686047	0.581395	0.604651	0.325581	0.418605	0.290698	0.302326	0.348837	0.523256	0.337209	0.651163	0.406977	0.372093	0.313953	0.406977	0.651163	0.418605	0.44186	0.5	0.395349	0.430233	0.534884	0.465116	0.290698	0.348837	0.267442
Anaerofustis_stercorihominis_DSM_17244	0.256198	0.363636	0.363636	1	0.280992	0.214876	0.231405	0.206612	0.231405	0.190083	0.22314	0.22314	0.214876	0.355372	0.214876	0.190083	0.404959	0.264463	0.272727	0.264463	0.289256	0.289256	0.446281	0.289256	0.272727	0.280992	0.231405	0.289256	0.280992	0.272727	0.239669	0.272727	0.247934	0.338843	0.280992	0.619835	0.247934	0.305785	0.338843	0.305785	0.289256	0.280992	0.264463	0.239669	0.61157	0.256198	0.22314	0.198347	0.165289
Anaerostipes_caccae_DSM_14662	0.571429	0.392857	0.5	0.404762	1	0.5	0.416667	0.452381	0.452381	0.404762	0.428571	0.380952	0.404762	0.619048	0.452381	0.440476	0.345238	0.488095	0.583333	0.571429	0.559524	0.571429	0.464286	0.619048	0.547619	0.559524	0.571429	0.642857	0.321429	0.511905	0.547619	0.761905	0.654762	0.690476	0.511905	0.404762	0.642857	0.47619	0.654762	0.392857	0.452381	0.75	0.678571	0.619048	0.654762	0.761905	0.440476	0.27381	0.261905
Anaerotruncus_colihominis_DSM_17241	0.546667	0.44	0.426667	0.346667	0.56	1	0.48	0.533333	0.573333	0.586667	0.48	0.466667	0.493333	0.72	0.573333	0.56	0.413333	0.546667	0.546667	0.533333	0.546667	0.586667	0.426667	0.56	0.546667	0.586667	0.533333	0.533333	0.453333	0.453333	0.626667	0.6	0.546667	0.586667	0.586667	0.4	0.533333	0.48	0.493333	0.48	0.506667	0.506667	0.493333	0.573333	0.453333	0.613333	0.453333	0.373333	0.36
Bacteroides_caccae_ATCC_43185	0.452381	0.369048	0.321429	0.333333	0.416667	0.428571	1	0.678571	0.666667	0.595238	0.642857	0.797619	0.869048	0.511905	0.642857	0.702381	0.583333	0.761905	0.404762	0.404762	0.47619	0.380952	0.392857	0.440476	0.416667	0.380952	0.428571	0.416667	0.404762	0.369048	0.511905	0.404762	0.452381	0.416667	0.452381	0.392857	0.416667	0.464286	0.321429	0.321429	0.369048	0.452381	0.416667	0.428571	0.369048	0.440476	0.571429	0.285714	0.285714
Bacteroides_cellulosilyticus_DSM_14838	0.369565	0.304348	0.271739	0.271739	0.413043	0.434783	0.619565	1	0.608696	0.619565	0.663043	0.630435	0.73913	0.445652	0.728261	0.73913	0.51087	0.586957	0.380435	0.402174	0.445652	0.380435	0.380435	0.423913	0.391304	0.380435	0.402174	0.315217	0.282609	0.326087	0.456522	0.402174	0.423913	0.304348	0.391304	0.413043	0.413043	0.445652	0.347826	0.228261	0.293478	0.445652	0.347826	0.402174	0.347826	0.402174	0.565217	0.228261	0.25
Bacteroides_coprophilus_DSM_18228	0.5125	0.375	0.3375	0.35	0.475	0.5375	0.7	0.7	1	0.65	0.75	0.725	0.7625	0.6125	0.7875	0.7	0.6	0.675	0.55	0.5125	0.5625	0.55	0.475	0.5625	0.5	0.5375	0.4375	0.3875	0.4	0.475	0.55	0.5125	0.475	0.4625	0.5	0.4	0.5375	0.6	0.425	0.3375	0.4125	0.55	0.45	0.5875	0.4375	0.4625	0.5375	0.3375	0.3
Bacteroides_dorei_DSM_17855	0.435897	0.307692	0.307692	0.294872	0.435897	0.564103	0.641026	0.730769	0.666667	1	0.641026	0.666667	0.717949	0.551282	0.74359	0.807692	0.641026	0.589744	0.435897	0.461538	0.5	0.474359	0.410256	0.461538	0.487179	0.474359	0.5	0.435897	0.371795	0.358974	0.589744	0.5	0.410256	0.423077	0.487179	0.435897	0.410256	0.448718	0.358974	0.269231	0.333333	0.448718	0.384615	0.525641	0.384615	0.512821	0.576923	0.230769	0.269231
Bacteroides_eggerthii_DSM_20697	0.423913	0.26087	0.282609	0.293478	0.391304	0.391304	0.586957	0.663043	0.652174	0.543478	1	0.619565	0.73913	0.445652	0.717391	0.652174	0.478261	0.630435	0.380435	0.380435	0.423913	0.391304	0.304348	0.413043	0.391304	0.391304	0.369565	0.304348	0.25	0.336957	0.402174	0.413043	0.402174	0.326087	0.380435	0.358696	0.402174	0.456522	0.326087	0.271739	0.304348	0.445652	0.456522	0.434783	0.358696	0.380435	0.5	0.26087	0.23913
Bacteroides_finegoldii_DSM_17565	0.527027	0.378378	0.351351	0.364865	0.432432	0.472973	0.905405	0.783784	0.783784	0.702703	0.77027	1	0.972973	0.5	0.783784	0.824324	0.648649	0.878378	0.459459	0.459459	0.540541	0.445946	0.432432	0.5	0.472973	0.445946	0.445946	0.418919	0.351351	0.405405	0.567568	0.418919	0.445946	0.418919	0.486486	0.405405	0.432432	0.540541	0.310811	0.297297	0.337838	0.459459	0.432432	0.445946	0.391892	0.418919	0.621622	0.337838	0.310811
Bacteroides_ovatus_ATCC_8483	0.422222	0.322222	0.288889	0.288889	0.377778	0.411111	0.811111	0.755556	0.677778	0.622222	0.755556	0.8	1	0.455556	0.7	0.8	0.533333	0.711111	0.366667	0.366667	0.433333	0.355556	0.355556	0.4	0.4	0.355556	0.377778	0.344444	0.3	0.333333	0.511111	0.4	0.388889	0.344444	0.4	0.344444	0.388889	0.455556	0.3	0.255556	0.288889	0.433333	0.344444	0.411111	0.333333	0.377778	0.577778	0.288889	0.277778
Bacteroides_pectinophilus_ATCC_43243	0.473118	0.387097	0.365591	0.462366	0.55914	0.580645	0.462366	0.44086	0.526882	0.462366	0.44086	0.397849	0.44086	1	0.483871	0.430108	0.462366	0.494624	0.494624	0.483871	0.505376	0.505376	0.387097	0.494624	0.462366	0.505376	0.580645	0.580645	0.451613	0.483871	0.655914	0.612903	0.548387	0.537634	0.569892	0.44086	0.569892	0.516129	0.483871	0.516129	0.548387	0.591398	0.55914	0.634409	0.473118	0.580645	0.397849	0.322581	0.27957
Bacteroides_stercoris_ATCC_43183	0.440476	0.357143	0.297619	0.309524	0.452381	0.511905	0.642857	0.797619	0.75	0.690476	0.785714	0.690476	0.75	0.535714	1	0.821429	0.595238	0.642857	0.464286	0.452381	0.511905	0.452381	0.428571	0.47619	0.440476	0.452381	0.440476	0.357143	0.357143	0.440476	0.488095	0.511905	0.464286	0.404762	0.488095	0.416667	0.511905	0.535714	0.416667	0.285714	0.321429	0.47619	0.357143	0.5	0.380952	0.440476	0.607143	0.261905	0.297619
Bacteroides_uniformis_ATCC_8492	0.4	0.305882	0.294118	0.270588	0.435294	0.494118	0.694118	0.8	0.658824	0.741176	0.705882	0.717647	0.847059	0.470588	0.811765	1	0.564706	0.623529	0.388235	0.388235	0.447059	0.388235	0.376471	0.411765	0.435294	0.388235	0.423529	0.364706	0.317647	0.364706	0.529412	0.458824	0.423529	0.364706	0.435294	0.376471	0.435294	0.458824	0.376471	0.258824	0.294118	0.470588	0.329412	0.435294	0.341176	0.423529	0.635294	0.235294	0.270588
Bacteroides_vulgatus_ATCC_8482	0.241667	0.458333	0.216667	0.408333	0.241667	0.258333	0.408333	0.391667	0.4	0.416667	0.366667	0.4	0.4	0.358333	0.416667	0.4	1	0.341667	0.266667	0.258333	0.3	0.258333	0.466667	0.291667	0.25	0.25	0.25	0.241667	0.425	0.216667	0.333333	0.275	0.233333	0.233333	0.275	0.508333	0.258333	0.291667	0.241667	0.183333	0.225	0.291667	0.241667	0.283333	0.533333	0.266667	0.325	0.15	0.125
Bacteroides_xylanisolvens_XB1A	0.602564	0.448718	0.435897	0.410256	0.525641	0.525641	0.820513	0.692308	0.692308	0.589744	0.74359	0.833333	0.820513	0.589744	0.692308	0.679487	0.525641	1	0.538462	0.538462	0.615385	0.525641	0.371795	0.576923	0.538462	0.525641	0.512821	0.474359	0.410256	0.461538	0.576923	0.5	0.551282	0.474359	0.551282	0.461538	0.512821	0.576923	0.397436	0.384615	0.448718	0.551282	0.487179	0.525641	0.448718	0.512821	0.615385	0.371795	0.307692
Bifidobacterium_angulatum_DSM_20098	0.783133	0.421687	0.554217	0.39759	0.590361	0.493976	0.409639	0.421687	0.53012	0.409639	0.421687	0.409639	0.39759	0.554217	0.46988	0.39759	0.385542	0.506024	1	0.879518	0.927711	0.915663	0.590361	0.915663	0.843373	0.915663	0.445783	0.542169	0.39759	0.481928	0.46988	0.614458	0.481928	0.638554	0.566265	0.385542	0.493976	0.698795	0.638554	0.481928	0.445783	0.650602	0.566265	0.626506	0.590361	0.60241	0.421687	0.337349	0.277108
Bifidobacterium_animalis_lactis_AD011	0.833333	0.4	0.566667	0.355556	0.533333	0.444444	0.377778	0.411111	0.455556	0.4	0.388889	0.377778	0.366667	0.5	0.422222	0.366667	0.344444	0.466667	0.811111	1	0.8	0.922222	0.555556	0.911111	0.9	0.888889	0.455556	0.5	0.344444	0.388889	0.466667	0.588889	0.433333	0.577778	0.544444	0.333333	0.422222	0.577778	0.6	0.5	0.5	0.577778	0.533333	0.555556	0.522222	0.577778	0.411111	0.322222	0.266667
Bifidobacterium_bifidum_NCIMB_41171	0.761364	0.409091	0.534091	0.397727	0.534091	0.465909	0.454545	0.465909	0.511364	0.443182	0.443182	0.454545	0.443182	0.534091	0.488636	0.431818	0.409091	0.545455	0.875	0.818182	1	0.829545	0.534091	0.852273	0.829545	0.829545	0.454545	0.511364	0.386364	0.465909	0.454545	0.568182	0.465909	0.602273	0.545455	0.409091	0.465909	0.670455	0.625	0.477273	0.431818	0.613636	0.522727	0.590909	0.545455	0.579545	0.431818	0.340909	0.284091
[truncated: 52 more rows]
[truncated: 24 more columns]

[truncated: 95 more sheets: Network_CI_D5D5, Network_CI_D6D6, Network_CI_D7D7, Network_CI_D8D8, Network_CI_NN, Network_CI_RR, Network_SI_D1D2, Network_SI_D1D3, Network_SI_D1D4, Network_SI_D1D5, Network_SI_D1D6, Network_SI_D1D7, Network_SI_D1D8, Network_SI_D1R, Network_SI_D2D1, Network_SI_D2D3, Network_SI_D2D4, Network_SI_D2D5, Network_SI_D2D6, Network_SI_D2D7 …]
