# Supplementary material for: Metabolic set theory: a generalized model of microbial interactions
Source: NPJ Syst Biol Appl. 2026 Jul 1;12:94. doi: 10.1038/s41540-026-00774-4 (PMC13324171; doi:10.1038/s41540-026-00774-4)
Supplement: Supplementary file 3 — Supplementary Data 02 [file 41540_2026_774_MOESM3_ESM.xlsx]

## Sheet: BacArena
### Mean correlation with cross-feeding and shared-feeding
	Competitive Index	IndexType	Cross-feeding	Shared-feeding
	Levy-Borenstein	CI_SS	0.0680805	0.358647
	Boundary-Based	CI_CC	0.0459586	0.341204
		CI_EE	0.236053	0.444134
	Network-Based	CI_D1D1	-0.237225	-0.108894
		CI_D2D2	-0.0637143	0.0241483
		CI_D3D3	-0.00155997	0.06454
		CI_D4D4	0.0766519	0.172248
		CI_D5D5	0.121662	0.3102
		CI_D6D6	0.107834	0.456361
		CI_D7D7	0.0887605	0.314411
		CI_D8D8	-0.0114256	0.172591
		CI_RR	0.0725853	0.312935
		CI_NN	0.0800693	0.401633
	Edge	CI_Edge	0.105588	0.118727
	Synergistic Index	IndexType	Cross-feeding	Shared-feeding
	Levy-Borenstein	SI_PS	0.0844894	0.393057
	Boundary-Based	SI_CE	0.314597	0.24546
		SI_EC	0.0153223	0.131143
	Network-Based	SI_D1D2	-0.269868	-0.289317
		SI_D1D3	-0.234216	-0.247032
		SI_D1D4	-0.253831	-0.265027
		SI_D1D5	-0.252419	-0.242743
		SI_D1D6	-0.179094	-0.226814
		SI_D1D7	-0.161923	-0.209568
		SI_D1D8	-0.175951	-0.217934
		SI_D1R	-0.255007	-0.290616
		SI_D2D1	0.18668	0.0110488
		SI_D2D3	-0.115469	-0.204763
		SI_D2D4	-0.212221	-0.23601
		SI_D2D5	-0.145077	-0.186236
		SI_D2D6	-0.0365195	-0.164822
		SI_D2D7	-0.0223328	-0.152265
		SI_D2D8	-0.0644421	-0.207479
		SI_D2R	-0.113864	-0.291489
		SI_D3D1	0.199235	0.00151654
		SI_D3D2	0.00427596	-0.0934345
		SI_D3D4	-0.116906	-0.195393
		SI_D3D5	-0.129325	-0.198965
		SI_D3D6	-0.0396597	-0.184103
		SI_D3D7	-0.101994	-0.14897
		SI_D3D8	-0.0713456	-0.0806228
		SI_D3R	-0.0958401	-0.180887
		SI_D4D1	0.194486	0.0116339
		SI_D4D2	0.194401	0.10751
		SI_D4D3	0.00532779	-0.0289243
		SI_D4D5	-0.062496	-0.230475
		SI_D4D6	0.0183415	-0.187571
		SI_D4D7	-0.0111696	-0.0881173
		SI_D4D8	-0.105896	-0.186038
		SI_D4R	-0.0985151	-0.189132
		SI_D5D1	0.222905	0.0108606
		SI_D5D2	0.14499	0.00853489
		SI_D5D3	0.118678	0.147826
		SI_D5D4	0.0193628	0.176835
		SI_D5D6	0.0563646	-0.044092
		SI_D5D7	-0.0590612	-0.058328
		SI_D5D8	-0.0133226	-0.0909355
		SI_D5R	0.034218	-0.0223838
		SI_D6D1	0.120553	-0.00107435
		SI_D6D2	0.0197166	0.0262881
		SI_D6D3	0.0230785	-0.0683634
		SI_D6D4	0.0821262	0.249771
		SI_D6D5	0.0520118	0.264346
		SI_D6D7	0.0117624	0.0474569
		SI_D6D8	-0.0548533	-0.128939
		SI_D6R	0.0444924	0.0812559
		SI_D7D1	0.0935701	0.00277927
		SI_D7D2	-0.0131053	0.0162781
		SI_D7D3	0.105983	0.10732
		SI_D7D4	0.0486825	0.0779978
		SI_D7D5	0.127002	0.279659
		SI_D7D6	0.0258522	0.249754
		SI_D7D8	0.00646216	0.0260696
		SI_D7R	0.0471356	0.15517
		SI_D8D1	0.0911115	0.011973
		SI_D8D2	0.0210213	0.00461347
		SI_D8D3	0.0415917	0.0220972
		SI_D8D4	0.0809438	0.0797021
		SI_D8D5	-0.00101137	0.0466801
		SI_D8D6	0.0923554	0.141223
		SI_D8D7	0.0172143	0.138894
		SI_D8R	-0.128119	0.0164645
		SI_RD1	0.158279	0.0153921
		SI_RD2	0.0990092	0.0724574
		SI_RD3	0.0236973	-0.0171668
		SI_RD4	0.0883057	0.00633247
		SI_RD5	0.0400554	-0.0468356
		SI_RD6	0.122643	-0.0302254
		SI_RD7	0.0701495	0.0351368
		SI_RD8	0.137059	-0.0019011

## Sheet: Co-occurrences
### Mean correlation with co-occurrence
	Competitive Index	IndexType	Co-occurrence_All	Co-occurrence_HealthyLean	Co-occurrence_HealthyObese	Co-occurrence_IBDLean	Co-occurrence_IBDObese
	Levy-Borenstein	CI_SS	0.28183	0.24569	0.23201	0.29124	0.13806
	Boundary-Based	CI_CC	0.36071	0.33234	0.35623	0.32093	0.22606
		CI_EE	0.08635	0.13021	0.16154	0.12907	0.16307
	Network-Based	CI_D1D1	0.15913	0.15867	0.13791	0.15533	0.15973
		CI_D2D2	0.3147	0.29826	0.29891	0.26383	0.27416
		CI_D3D3	0.32553	0.33106	0.30058	0.28054	0.3334
		CI_D4D4	0.36856	0.34084	0.32586	0.33822	0.34074
		CI_D5D5	0.34806	0.31836	0.32094	0.31944	0.32962
		CI_D6D6	0.29034	0.22546	0.26242	0.31236	0.24027
		CI_D7D7	0.26059	0.25735	0.2365	0.22585	0.1797
		CI_D8D8	0.0957	0.09704	0.12113	0.11662	0.10534
		CI_RR	0.333	0.2915	0.31939	0.31593	0.19098
		CI_NN3	0.36191	0.33288	0.35702	0.32491	0.24455
	Edge	CI_Edge	0.40715	0.37584	0.38057	0.37385	0.28677
	k-shell	CI_k1k1	0.33729	0.30829	0.30147	0.32306	0.25326
		CI_k2k2	0.36427	0.30603	0.3108	0.34335	0.27541
		CI_k3k3	0.29744	0.27406	0.3039	0.28319	0.20399
		CI_k4k4	0.27683	0.27121	0.28574	0.22848	0.19478
	Synergistic Index	IndexType	Co-occurrence_All	Co-occurrence_HealthyLean	Co-occurrence_HealthyObese	Co-occurrence_IBDLean	Co-occurrence_IBDObese
	Levy-Borenstein	SI_PS	-0.18914	-0.1918	-0.20299	-0.16356	-0.13349
	Boundary-Based	SI_CE	-0.01661	0.02142	0.02408	-0.05444	0.01916
		SI_EC	-0.06098	-0.02435	0.00231	-0.00441	0.01955
	Network-Based	SI_D1D2	-0.1212	-0.14087	-0.12602	-0.0997	-0.09016
		SI_D1D3	-0.08362	-0.06382	-0.06816	-0.06294	-0.03788
		SI_D1D4	-0.08513	-0.08322	-0.05199	-0.06586	-0.06516
		SI_D1D5	-0.06299	-0.0467	-0.06004	-0.04815	-0.05068
		SI_D1D6	-0.08862	-0.08283	-0.05248	-0.0881	-0.06989
		SI_D1D7	-0.04995	-0.04116	-0.03439	-0.07757	-0.05276
		SI_D1D8	-0.06814	-0.0508	-0.06308	-0.07006	-0.05031
		SI_D1R	-0.11523	-0.11457	-0.11236	-0.1082	-0.09281
		SI_D2D1	-0.09299	-0.12127	-0.10981	-0.09635	-0.08551
		SI_D2D3	-0.07301	-0.06833	-0.10676	-0.08212	-0.05105
		SI_D2D4	-0.06905	-0.08215	-0.05737	-0.0592	-0.08002
		SI_D2D5	-0.11169	-0.11454	-0.08296	-0.10194	-0.07181
		SI_D2D6	-0.05451	-0.02693	-0.06595	-0.0371	0.01335
		SI_D2D7	-0.11111	-0.08918	-0.10146	-0.10244	-0.05993
		SI_D2D8	-0.02977	-0.01267	-0.01192	-0.06215	0
		SI_D2R	-0.20379	-0.14743	-0.17776	-0.16445	-0.12636
		SI_D3D1	-0.07914	-0.0506	-0.06385	-0.06086	-0.03607
		SI_D3D2	-0.08244	-0.05071	-0.11754	-0.09066	-0.05843
		SI_D3D4	-0.15731	-0.12039	-0.1631	-0.13408	-0.16022
		SI_D3D5	0.01509	0	0	0	-0.02284
		SI_D3D6	-0.15831	-0.1118	-0.11835	-0.16932	-0.06805
		SI_D3D7	0	0	0	0	-0.003
		SI_D3D8	-0.0466	-0.03682	-0.03104	-0.03152	-0.06694
		SI_D3R	-0.23144	-0.18461	-0.19709	-0.2193	-0.12669
		SI_D4D1	-0.08134	-0.07949	-0.04996	-0.0638	-0.04885
		SI_D4D2	-0.0349	-0.0592	-0.03646	-0.01815	-0.07093
		SI_D4D3	-0.145	-0.11153	-0.14952	-0.11435	-0.13207
		SI_D4D5	-0.15958	-0.09079	-0.12484	-0.13107	-0.07266
		SI_D4D6	-0.01421	-0.00451	0	-0.0115	0
		SI_D4D7	-0.01252	-0.01377	0	-0.0267	-0.01561
		SI_D4D8	-0.01616	-0.01598	0	-0.04417	-0.01683
		SI_D4R	-0.17825	-0.13582	-0.13311	-0.21299	-0.10539
		SI_D5D1	-0.06019	-0.04508	-0.05901	-0.03759	-0.04999
		SI_D5D2	-0.1068	-0.11361	-0.10409	-0.09824	-0.06835
		SI_D5D3	0.02917	0.01556	0.01697	0	-0.01166
		SI_D5D4	-0.08724	-0.0526	-0.07064	-0.06675	-0.02609
		SI_D5D6	-0.02789	-0.01982	0.00204	-0.04238	0
		SI_D5D7	0.01199	0.01429	0.0144	0	0
		SI_D5D8	-0.01882	-0.0319	-0.01684	-0.01717	-0.01609
		SI_D5R	-0.16779	-0.13554	-0.13106	-0.15111	-0.09252
		SI_D6D1	-0.07557	-0.07034	-0.05084	-0.08833	-0.06808
		SI_D6D2	-0.02971	-0.01353	-0.02944	-0.02592	0
		SI_D6D3	-0.07886	-0.07835	-0.04005	-0.10188	0
		SI_D6D4	0	0	0	0	0
		SI_D6D5	-0.04112	-0.0447	-0.02793	-0.01623	-0.01381
		SI_D6D7	0.01229	-0.03006	0.01562	0	0
		SI_D6D8	-0.01446	-0.01431	-0.01268	-0.0141	-0.03028
		SI_D6R	-0.05875	-0.03841	-0.03613	-0.07071	0
		SI_D7D1	-0.03858	-0.054	-0.04793	-0.08134	-0.05475
		SI_D7D2	-0.09944	-0.07743	-0.09668	-0.08153	-0.05322
		SI_D7D3	0	0	0	-0.01234	0.01413
		SI_D7D4	-0.0124	-0.02633	0	-0.02662	-0.02525
		SI_D7D5	0.01332	0.01486	0.0136	0	0
		SI_D7D6	0	0	0	0	0
		SI_D7D8	0.03118	0.01272	0.01486	0.01313	0.01469
		SI_D7R	0	0	0	0.0218	0.01301
		SI_D8D1	-0.07583	-0.09254	-0.07131	-0.0739	-0.07001
		SI_D8D2	-0.04412	-0.03783	-0.01209	-0.05801	-0.02881
		SI_D8D3	-0.06335	-0.09849	-0.04499	-0.04404	-0.07261
		SI_D8D4	-0.04882	-0.05163	-0.02967	-0.04768	-0.03097
		SI_D8D5	-0.01754	-0.04298	-0.02815	-0.01405	-0.03085
		SI_D8D6	0	0	0	-0.0261	-0.04072
		SI_D8D7	-0.01172	-0.0117	0	-0.01307	0
		SI_D8R	-0.02547	-0.02812	0	-0.02527	-0.02589
		SI_RD1	-0.10098	-0.09871	-0.10861	-0.09821	-0.09451
		SI_RD2	-0.14136	-0.13264	-0.12739	-0.10882	-0.07375
		SI_RD3	-0.18139	-0.1407	-0.14549	-0.17676	-0.06278
		SI_RD4	-0.1466	-0.12518	-0.11473	-0.17286	-0.09404
		SI_RD5	-0.11536	-0.11883	-0.10448	-0.113	-0.08301
		SI_RD6	-0.05644	-0.04393	-0.04753	-0.04501	0
		SI_RD7	0.00274	-8e-05	-0.01308	0.00685	0
		SI_RD8	0	-0.01469	-0.02499	-0.01405	0
	k-shell	SI_k1k2	0.00965	-0.01189	0.01613	0.00219	0.03281
		SI_k1k3	-0.11709	-0.09369	-0.12512	-0.10817	0
		SI_k1k4	-0.25463	-0.22969	-0.21541	-0.20024	-0.11259
		SI_k2k1	0.03569	-0.01428	0.02303	0.02394	0.04259
		SI_k2k3	-0.13009	-0.11	-0.13366	-0.12117	-0.02966
		SI_k2k4	-0.13766	-0.12459	-0.13669	-0.08455	-0.08189
		SI_k3k1	-0.16191	-0.14715	-0.16848	-0.12379	-0.0383
		SI_k3k2	-0.12089	-0.11214	-0.15017	-0.12997	-0.06392
		SI_k3k4	-0.04541	-0.06131	-0.06984	-0.08663	-0.08432
		SI_k4k1	-0.2643	-0.22726	-0.23027	-0.19509	-0.12619
		SI_k4k2	-0.13109	-0.12406	-0.11455	-0.08327	-0.07025
		SI_k4k3	-0.02589	-0.03802	-0.02792	-0.05521	-0.05409
