# Supplementary material for: Metabolic set theory: a generalized model of microbial interactions
Source: NPJ Syst Biol Appl. 2026 Jul 1;12:94. doi: 10.1038/s41540-026-00774-4 (PMC13324171; doi:10.1038/s41540-026-00774-4)
Supplement: Supplementary file 4 — Supplementary Data 03 [file 41540_2026_774_MOESM4_ESM.xlsx]

## Sheet: IBDObese vs All
	Shapiro-Wilk pval	test	test statistic	test pval
CI_CC	0.385711	One-sample t-test	-5.57619	0.000172316
CI_EE	0.0155631	Wilcoxon signed-rank	22	0.911852
CI_D1D1	0.0929899	One-sample t-test	-0.0187191	0.492737
CI_D2D2	0.0493833	Wilcoxon signed-rank	10	0.0693203
CI_D3D3	0.010931	Wilcoxon signed-rank	21	0.27832
CI_D4D4	0.591909	One-sample t-test	-1.64147	0.0675592
CI_D5D5	0.82252	One-sample t-test	-1.01771	0.167697
CI_D6D6	0.137581	One-sample t-test	-1.31039	0.111259
CI_D7D7	0.0193216	Wilcoxon signed-rank	2	0.00757799
CI_D8D8	0.0806344	One-sample t-test	0.246393	0.594547
CI_RR	0.491053	One-sample t-test	-4.07765	0.00138388
CI_NN	0.0914328	One-sample t-test	-4.78349	0.000498202
CI_Edge	0.365567	One-sample t-test	-4.3617	0.000909477
CI_SS	0.395733	One-sample t-test	-4.95619	0.000392305
CI_k1k1	0.227873	One-sample t-test	-4.16226	0.00121975
CI_k2k2	0.211114	One-sample t-test	-2.84453	0.00963013
CI_k3k3	0.390338	One-sample t-test	-3.13624	0.00600023
CI_k4k4	0.0369971	Wilcoxon signed-rank	3	0.00488281

## Sheet: IBDObese vs HealthyLean
	Shapiro-Wilk pval	test	test statistic	test pval
CI_CC	0.594414	One-sample t-test	-4.51881	0.000724634
CI_EE	0.242492	One-sample t-test	0.864915	0.795227
CI_D1D1	0.0664256	One-sample t-test	-0.00129035	0.499499
CI_D2D2	0.29551	One-sample t-test	-0.97927	0.176517
CI_D3D3	0.0319981	Wilcoxon signed-rank	21	0.27832
CI_D4D4	0.0474689	Wilcoxon signed-rank	21	0.27832
CI_D5D5	0.018264	Wilcoxon signed-rank	21	0.27832
CI_D6D6	0.280692	One-sample t-test	0.348044	0.632096
CI_D7D7	0.0161971	Wilcoxon signed-rank	5	0.0190759
CI_D8D8	0.381274	One-sample t-test	0.170609	0.565847
CI_RR	0.735909	One-sample t-test	-3.08014	0.00656854
CI_NN	0.337535	One-sample t-test	-3.87561	0.00187823
CI_Edge	0.878147	One-sample t-test	-3.43649	0.00371581
CI_SS	0.437023	One-sample t-test	-3.89661	0.00181907
CI_k1k1	0.214473	One-sample t-test	-2.35431	0.0215
CI_k2k2	0.93522	One-sample t-test	-1.53114	0.0800466
CI_k3k3	0.874981	One-sample t-test	-2.53128	0.0160838
CI_k4k4	0.468571	One-sample t-test	-3.28943	0.00469344

## Sheet: IBDObese vs HealthyObese
	Shapiro-Wilk pval	test	test statistic	test pval
CI_CC	0.160204	One-sample t-test	-4.95205	0.000394542
CI_EE	0.0182389	Wilcoxon signed-rank	14	0.287702
CI_D1D1	0.0436148	Wilcoxon signed-rank	14	0.768464
CI_D2D2	0.904584	One-sample t-test	-1.68435	0.0631997
CI_D3D3	0.0402179	Wilcoxon signed-rank	36	0.8125
CI_D4D4	0.185013	One-sample t-test	0.961477	0.819285
CI_D5D5	0.0329692	Wilcoxon signed-rank	29	0.577148
CI_D6D6	0.0462632	Wilcoxon signed-rank	14	0.0966797
CI_D7D7	0.000166698	Wilcoxon signed-rank	3	0.0104396
CI_D8D8	0.0715724	One-sample t-test	-0.419042	0.342505
CI_RR	0.19638	One-sample t-test	-3.93408	0.00171834
CI_NN	0.199885	One-sample t-test	-4.6406	0.000609111
CI_Edge	0.121539	One-sample t-test	-3.481	0.00346382
CI_SS	0.281331	One-sample t-test	-2.57034	0.0150855
CI_k1k1	0.635758	One-sample t-test	-2.25537	0.0252789
CI_k2k2	0.27275	One-sample t-test	-1.10514	0.148882
CI_k3k3	0.593287	One-sample t-test	-3.62041	0.00278411
CI_k4k4	0.140092	One-sample t-test	-3.51484	0.00328423

## Sheet: IBDObese vs IBDLean
	Shapiro-Wilk pval	test	test statistic	test pval
CI_CC	0.316626	One-sample t-test	-3.8629	0.00191503
CI_EE	0.671602	One-sample t-test	0.913529	0.807608
CI_D1D1	0.165201	One-sample t-test	0.147258	0.556913
CI_D2D2	0.673174	One-sample t-test	0.358171	0.635764
CI_D3D3	0.711625	One-sample t-test	2.43278	0.981095
CI_D4D4	0.851866	One-sample t-test	0.108945	0.542182
CI_D5D5	0.911606	One-sample t-test	0.449322	0.668088
CI_D6D6	0.045677	Wilcoxon signed-rank	8	0.0244141
CI_D7D7	0.516975	One-sample t-test	-0.991474	0.17368
CI_D8D8	0.156928	One-sample t-test	-0.263174	0.399171
CI_RR	0.0478623	Wilcoxon signed-rank	0	0.000976562
CI_NN	0.0779136	One-sample t-test	-2.98772	0.00762864
CI_Edge	0.15909	One-sample t-test	-2.66626	0.01289
CI_SS	0.292213	One-sample t-test	-4.4307	0.000822739
CI_k1k1	0.854382	One-sample t-test	-3.23362	0.00513145
CI_k2k2	0.218523	One-sample t-test	-2.32123	0.0226971
CI_k3k3	0.0396054	Wilcoxon signed-rank	3	0.00488281
CI_k4k4	0.0134736	Wilcoxon signed-rank	18	0.326172
