# Supplementary material for: Metabolic set theory: a generalized model of microbial interactions
Source: NPJ Syst Biol Appl. 2026 Jul 1;12:94. doi: 10.1038/s41540-026-00774-4 (PMC13324171; doi:10.1038/s41540-026-00774-4)
Supplement: Supplementary file 5 — Supplementary Data 04 [file 41540_2026_774_MOESM5_ESM.xlsx]

## Sheet: IBDObese vs All
	Shapiro-Wilk pval	test	test statistic	test pval
SI_CE	8.14542e-05	Wilcoxon signed-rank	10	0.0339446
SI_EC	0.0078826	Wilcoxon signed-rank	15	0.0215572
SI_D1D2	0.17026	One-sample t-test	1.3232	0.109198
SI_D1D3	0.0145743	Wilcoxon signed-rank	13	0.0690054
SI_D1D4	0.277112	One-sample t-test	1.10344	0.149233
SI_D1D5	0.000841793	Wilcoxon signed-rank	6	0.3575
SI_D1D6	0.0920756	One-sample t-test	0.800381	0.222052
SI_D1D7	0.00266603	Wilcoxon signed-rank	2	0.70351
SI_D1D8	0.0436007	Wilcoxon signed-rank	8	0.136661
SI_D1R	0.168495	One-sample t-test	0.893916	0.197321
SI_D2D1	0.399822	One-sample t-test	0.231395	0.411092
SI_D2D3	0.122456	One-sample t-test	0.61073	0.278243
SI_D2D4	0.00898342	Wilcoxon signed-rank	3	0.767396
SI_D2D5	0.0569722	One-sample t-test	1.75131	0.0569046
SI_D2D6	0.000728886	Wilcoxon signed-rank	15	0.0215572
SI_D2D7	0.0302954	Wilcoxon signed-rank	19	0.0373677
SI_D2D8	6.13124e-06	Wilcoxon signed-rank	3	0.0898562
SI_D2R	0.19284	One-sample t-test	3.40736	0.00389106
SI_D3D1	0.0149955	Wilcoxon signed-rank	14	0.0398079
SI_D3D2	0.142043	One-sample t-test	0.745461	0.237505
SI_D3D4	0.165003	One-sample t-test	-0.0708367	0.527462
SI_D3D5	0.000175359	Wilcoxon signed-rank	0	0.945595
SI_D3D6	0.717997	One-sample t-test	3.04562	0.00694551
SI_D3D7	0.000235929	Wilcoxon signed-rank	1	0.67264
SI_D3D8	2.56227e-05	Wilcoxon signed-rank	2	0.863339
SI_D3R	0.740398	One-sample t-test	2.83989	0.00970332
SI_D4D1	0.186741	One-sample t-test	1.37946	0.10053
SI_D4D2	0.10969	One-sample t-test	-1.14449	0.859028
SI_D4D3	0.501123	One-sample t-test	0.417429	0.343073
SI_D4D5	0.186263	One-sample t-test	3.38181	0.00405185
SI_D4D6	1.00369e-07	Wilcoxon signed-rank	1	0.158655
SI_D4D7	1.00369e-07	Wilcoxon signed-rank	0	0.841345
SI_D4D8	0.000426812	Wilcoxon signed-rank	2	0.70351
SI_D4R	0.667943	One-sample t-test	2.20509	0.0274415
SI_D5D1	0.00432034	Wilcoxon signed-rank	7	0.232604
SI_D5D2	0.0214435	Wilcoxon signed-rank	14	0.0398079
SI_D5D3	0.000226929	Wilcoxon signed-rank	0	0.945595
SI_D5D4	0.256952	One-sample t-test	1.87999	0.0464038
SI_D5D6	0.0277921	Wilcoxon signed-rank	6	0.3575
SI_D5D7	1.00369e-07	Wilcoxon signed-rank	0	0.841345
SI_D5D8	1.00369e-07	Wilcoxon signed-rank	1	0.158655
SI_D5R	0.422337	One-sample t-test	1.99828	0.0383825
SI_D6D1	0.00330531	Wilcoxon signed-rank	6	0.3575
SI_D6D2	5.72424e-06	Wilcoxon signed-rank	3	0.0898562
SI_D6D3	0.0073924	Wilcoxon signed-rank	15	0.0215572
SI_D6D4	1	One-sample t-test
SI_D6D5	5.63924e-05	Wilcoxon signed-rank	6	0.0544047
SI_D6D7	1.00369e-07	Wilcoxon signed-rank	0	0.841345
SI_D6D8	2.972e-07	Wilcoxon signed-rank	0	0.910144
SI_D6R	0.000237131	Wilcoxon signed-rank	6	0.0544047
SI_D7D1	0.00588928	Wilcoxon signed-rank	2	0.863339
SI_D7D2	0.0273027	Wilcoxon signed-rank	19	0.0373677
SI_D7D3	1.00369e-07	Wilcoxon signed-rank	1	0.158655
SI_D7D4	4.93144e-07	Wilcoxon signed-rank	0	0.910144
SI_D7D5	1.00369e-07	Wilcoxon signed-rank	0	0.841345
SI_D7D6	1	One-sample t-test
SI_D7D8	1.3413e-07	Wilcoxon signed-rank	0	0.910144
SI_D7R	1.00369e-07	Wilcoxon signed-rank	1	0.158655
SI_D8D1	0.0072325	Wilcoxon signed-rank	6	0.3575
SI_D8D2	0.00634144	Wilcoxon signed-rank	7	0.232604
SI_D8D3	0.000241543	Wilcoxon signed-rank	3	0.767396
SI_D8D4	0.0134697	Wilcoxon signed-rank	10	0.250092
SI_D8D5	7.66814e-07	Wilcoxon signed-rank	0	0.910144
SI_D8D6	0.000118739	Wilcoxon signed-rank	0	0.945595
SI_D8D7	1.00369e-07	Wilcoxon signed-rank	1	0.158655
SI_D8R	0.000414309	Wilcoxon signed-rank	3	0.5
SI_RD1	0.0585377	One-sample t-test	0.281871	0.392208
SI_RD2	0.167966	One-sample t-test	2.12638	0.0311939
SI_RD3	0.139167	One-sample t-test	3.13146	0.00604658
SI_RD4	0.0509868	One-sample t-test	2.39135	0.0202339
SI_RD5	0.235562	One-sample t-test	1.02462	0.166146
SI_RD6	9.97989e-05	Wilcoxon signed-rank	6	0.0544047
SI_RD7	0.000241396	Wilcoxon signed-rank	1	0.67264
SI_RD8	1	One-sample t-test
SI_PS	0.635934	One-sample t-test	2.64512	0.0133444
SI_k1k2	1.50622e-05	Wilcoxon signed-rank	6	0.125
SI_k1k3	0.114787	One-sample t-test	3.23337	0.00513353
SI_k1k4	0.0393469	Wilcoxon signed-rank	52	0.00488281
SI_k2k1	0.098301	One-sample t-test	0.221035	0.414999
SI_k2k3	0.162929	One-sample t-test	2.37908	0.020645
SI_k2k4	0.733021	One-sample t-test	1.88105	0.0463256
SI_k3k1	0.372135	One-sample t-test	3.20345	0.00538572
SI_k3k2	0.0252796	Wilcoxon signed-rank	23	0.273438
SI_k3k4	0.217796	One-sample t-test	-1.00862	0.830247
SI_k4k1	0.381366	One-sample t-test	5.67108	0.000152652
SI_k4k2	0.0453172	Wilcoxon signed-rank	27	0.015625
SI_k4k3	0.160879	One-sample t-test	-0.845516	0.790134

## Sheet: IBDObese vs HealthyLean
	Shapiro-Wilk pval	test	test statistic	test pval
SI_CE	1.00369e-07	Wilcoxon signed-rank	0	0.841345
SI_EC	0.000469375	Wilcoxon signed-rank	9	0.0720635
SI_D1D2	0.787011	One-sample t-test	2.08934	0.033127
SI_D1D3	0.000884235	Wilcoxon signed-rank	8	0.136661
SI_D1D4	0.0180667	Wilcoxon signed-rank	11	0.172616
SI_D1D5	0.0152786	Wilcoxon signed-rank	4	0.6425
SI_D1D6	0.17612	One-sample t-test	0.54939	0.298052
SI_D1D7	2.09759e-05	Wilcoxon signed-rank	3	0.5
SI_D1D8	0.00274582	Wilcoxon signed-rank	6	0.3575
SI_D1R	0.574404	One-sample t-test	0.889795	0.198368
SI_D2D1	0.470857	One-sample t-test	1.64352	0.0673447
SI_D2D3	0.24415	One-sample t-test	0.545544	0.299319
SI_D2D4	0.00573687	Wilcoxon signed-rank	5	0.5
SI_D2D5	0.4062	One-sample t-test	1.55723	0.0769211
SI_D2D6	5.84203e-05	Wilcoxon signed-rank	6	0.0544047
SI_D2D7	0.0900092	One-sample t-test	0.792732	0.224163
SI_D2D8	1.00369e-07	Wilcoxon signed-rank	1	0.158655
SI_D2R	0.00764898	Wilcoxon signed-rank	21	0.118362
SI_D3D1	6.72375e-06	Wilcoxon signed-rank	4	0.29649
SI_D3D2	0.0925815	One-sample t-test	-0.259262	0.599367
SI_D3D4	0.351765	One-sample t-test	-1.17541	0.865006
SI_D3D5	4.8901e-06	Wilcoxon signed-rank	0	0.910144
SI_D3D6	0.257517	One-sample t-test	1.20253	0.129921
SI_D3D7	0.000235929	Wilcoxon signed-rank	1	0.67264
SI_D3D8	0.000289782	Wilcoxon signed-rank	2	0.863339
SI_D3R	0.889586	One-sample t-test	1.4683	0.0880419
SI_D4D1	0.0545221	One-sample t-test	1.36744	0.10233
SI_D4D2	0.0185549	Wilcoxon signed-rank	5	0.749908
SI_D4D3	0.61043	One-sample t-test	-0.604464	0.719769
SI_D4D5	0.517669	One-sample t-test	0.525863	0.305847
SI_D4D6	0.000188407	Wilcoxon signed-rank	2	0.32736
SI_D4D7	1.00369e-07	Wilcoxon signed-rank	0	0.841345
SI_D4D8	0.000488263	Wilcoxon signed-rank	2	0.70351
SI_D4R	0.346168	One-sample t-test	1.0204	0.167092
SI_D5D1	0.0112582	Wilcoxon signed-rank	4	0.6425
SI_D5D2	0.363749	One-sample t-test	1.73768	0.0581373
SI_D5D3	9.6438e-06	Wilcoxon signed-rank	0	0.910144
SI_D5D4	0.07439	One-sample t-test	0.950051	0.18345
SI_D5D6	0.00352178	Wilcoxon signed-rank	5	0.142525
SI_D5D7	1.00369e-07	Wilcoxon signed-rank	0	0.841345
SI_D5D8	7.33213e-07	Wilcoxon signed-rank	3	0.0898562
SI_D5R	0.448244	One-sample t-test	0.988294	0.174416
SI_D6D1	0.0246884	Wilcoxon signed-rank	5	0.5
SI_D6D2	1.00369e-07	Wilcoxon signed-rank	1	0.158655
SI_D6D3	0.0161739	Wilcoxon signed-rank	15	0.0215572
SI_D6D4	1	One-sample t-test
SI_D6D5	0.000162131	Wilcoxon signed-rank	6	0.0544047
SI_D6D7	9.01668e-06	Wilcoxon signed-rank	3	0.0898562
SI_D6D8	3.3803e-07	Wilcoxon signed-rank	0	0.910144
SI_D6R	1.05199e-05	Wilcoxon signed-rank	3	0.0898562
SI_D7D1	0.00147891	Wilcoxon signed-rank	3	0.5
SI_D7D2	0.107937	One-sample t-test	0.753478	0.235207
SI_D7D3	1.00369e-07	Wilcoxon signed-rank	1	0.158655
SI_D7D4	0.000329822	Wilcoxon signed-rank	4	0.29649
SI_D7D5	1.00369e-07	Wilcoxon signed-rank	0	0.841345
SI_D7D6	1	One-sample t-test
SI_D7D8	0.000255716	Wilcoxon signed-rank	2	0.32736
SI_D7R	1.00369e-07	Wilcoxon signed-rank	1	0.158655
SI_D8D1	0.0931021	One-sample t-test	1.22689	0.125494
SI_D8D2	0.0375858	Wilcoxon signed-rank	6	0.3575
SI_D8D3	0.195282	One-sample t-test	1.23167	0.124642
SI_D8D4	0.0267299	Wilcoxon signed-rank	10	0.250092
SI_D8D5	0.00844517	Wilcoxon signed-rank	7	0.232604
SI_D8D6	0.000118739	Wilcoxon signed-rank	0	0.945595
SI_D8D7	1.00369e-07	Wilcoxon signed-rank	1	0.158655
SI_D8R	0.0010603	Wilcoxon signed-rank	4	0.29649
SI_RD1	0.405025	One-sample t-test	0.204139	0.421393
SI_RD2	0.241134	One-sample t-test	1.94165	0.0420429
SI_RD3	0.482547	One-sample t-test	1.95644	0.0410561
SI_RD4	0.150177	One-sample t-test	1.14973	0.139944
SI_RD5	0.586368	One-sample t-test	1.3561	0.104055
SI_RD6	8.56271e-05	Wilcoxon signed-rank	6	0.0544047
SI_RD7	0.000276144	Wilcoxon signed-rank	2	0.32736
SI_RD8	1.00369e-07	Wilcoxon signed-rank	1	0.158655
SI_PS	0.610846	One-sample t-test	2.74876	0.0112613
SI_k1k2	0.000182972	Wilcoxon signed-rank	6	0.125
SI_k1k3	0.0254662	Wilcoxon signed-rank	15	0.03125
SI_k1k4	0.0192095	Wilcoxon signed-rank	50	0.00976562
SI_k2k1	0.000726053	Wilcoxon signed-rank	10	0.0625
SI_k2k3	0.141047	One-sample t-test	1.75598	0.056488
SI_k2k4	0.243495	One-sample t-test	1.36602	0.102546
SI_k3k1	0.0395083	Wilcoxon signed-rank	48	0.0185547
SI_k3k2	0.0157653	Wilcoxon signed-rank	21	0.371094
SI_k3k4	0.0700097	One-sample t-test	-0.547626	0.701367
SI_k4k1	0.0953362	One-sample t-test	3.23028	0.00515902
SI_k4k2	0.274782	One-sample t-test	2.10136	0.0324875
SI_k4k3	0.123108	One-sample t-test	-0.560407	0.705561

## Sheet: IBDObese vs HealthyObese
	Shapiro-Wilk pval	test	test statistic	test pval
SI_CE	1.00369e-07	Wilcoxon signed-rank	0	0.841345
SI_EC	3.80475e-07	Wilcoxon signed-rank	2	0.32736
SI_D1D2	0.358281	One-sample t-test	1.6564	0.0660114
SI_D1D3	0.0665473	One-sample t-test	1.00457	0.170673
SI_D1D4	0.00420491	Wilcoxon signed-rank	3	0.767396
SI_D1D5	0.000735998	Wilcoxon signed-rank	5	0.5
SI_D1D6	0.000202949	Wilcoxon signed-rank	0	0.945595
SI_D1D7	0.000198426	Wilcoxon signed-rank	1	0.857475
SI_D1D8	0.00198149	Wilcoxon signed-rank	7	0.232604
SI_D1R	0.136022	One-sample t-test	0.805461	0.220657
SI_D2D1	0.230353	One-sample t-test	1.37666	0.100947
SI_D2D3	0.026374	Wilcoxon signed-rank	19	0.0373677
SI_D2D4	0.00039986	Wilcoxon signed-rank	1	0.927936
SI_D2D5	0.000383324	Wilcoxon signed-rank	6	0.3575
SI_D2D6	0.00159082	Wilcoxon signed-rank	21	0.0138539
SI_D2D7	0.00210926	Wilcoxon signed-rank	16	0.124432
SI_D2D8	1.00369e-07	Wilcoxon signed-rank	1	0.158655
SI_D2R	0.199678	One-sample t-test	2.70651	0.0120675
SI_D3D1	0.0561847	One-sample t-test	0.973517	0.177867
SI_D3D2	0.00790381	Wilcoxon signed-rank	27	0.0139959
SI_D3D4	0.185274	One-sample t-test	0.119864	0.453612
SI_D3D5	4.8901e-06	Wilcoxon signed-rank	0	0.910144
SI_D3D6	0.237234	One-sample t-test	2.2017	0.0275936
SI_D3D7	0.000235929	Wilcoxon signed-rank	1	0.67264
SI_D3D8	0.000365394	Wilcoxon signed-rank	0	0.966055
SI_D3R	0.851055	One-sample t-test	2.0348	0.0361853
SI_D4D1	0.0258132	Wilcoxon signed-rank	5	0.5
SI_D4D2	0.136184	One-sample t-test	-1.23647	0.876211
SI_D4D3	0.287224	One-sample t-test	0.653948	0.264749
SI_D4D5	0.24369	One-sample t-test	1.60548	0.0714257
SI_D4D6	1	One-sample t-test
SI_D4D7	1.00369e-07	Wilcoxon signed-rank	0	0.841345
SI_D4D8	0.0062347	Wilcoxon signed-rank	1	0.857475
SI_D4R	0.520827	One-sample t-test	1.04583	0.161458
SI_D5D1	0.000205233	Wilcoxon signed-rank	5	0.5
SI_D5D2	0.00217248	Wilcoxon signed-rank	16	0.124432
SI_D5D3	1.03754e-05	Wilcoxon signed-rank	0	0.910144
SI_D5D4	0.242444	One-sample t-test	1.40591	0.0966616
SI_D5D6	0.000254346	Wilcoxon signed-rank	1	0.67264
SI_D5D7	1.00369e-07	Wilcoxon signed-rank	0	0.841345
SI_D5D8	1.00369e-07	Wilcoxon signed-rank	1	0.158655
SI_D5R	0.122454	One-sample t-test	1.35173	0.104726
SI_D6D1	6.77749e-05	Wilcoxon signed-rank	0	0.945595
SI_D6D2	4.79322e-06	Wilcoxon signed-rank	3	0.0898562
SI_D6D3	0.000118333	Wilcoxon signed-rank	6	0.0544047
SI_D6D4	1	One-sample t-test
SI_D6D5	2.06545e-07	Wilcoxon signed-rank	3	0.0898562
SI_D6D7	1.00369e-07	Wilcoxon signed-rank	0	0.841345
SI_D6D8	1.21563e-06	Wilcoxon signed-rank	0	0.910144
SI_D6R	9.76953e-06	Wilcoxon signed-rank	3	0.0898562
SI_D7D1	0.00381097	Wilcoxon signed-rank	2	0.70351
SI_D7D2	0.00150697	Wilcoxon signed-rank	17	0.0864775
SI_D7D3	1.00369e-07	Wilcoxon signed-rank	1	0.158655
SI_D7D4	8.184e-06	Wilcoxon signed-rank	0	0.910144
SI_D7D5	1.00369e-07	Wilcoxon signed-rank	0	0.841345
SI_D7D6	1	One-sample t-test
SI_D7D8	1.00369e-07	Wilcoxon signed-rank	0	0.841345
SI_D7R	1.00369e-07	Wilcoxon signed-rank	1	0.158655
SI_D8D1	0.00378104	Wilcoxon signed-rank	5	0.5
SI_D8D2	5.13712e-06	Wilcoxon signed-rank	0	0.910144
SI_D8D3	0.0261002	Wilcoxon signed-rank	4	0.827384
SI_D8D4	0.151849	One-sample t-test	-0.0400645	0.515542
SI_D8D5	0.002682	Wilcoxon signed-rank	3	0.5
SI_D8D6	0.000118739	Wilcoxon signed-rank	0	0.945595
SI_D8D7	1	One-sample t-test
SI_D8R	4.79569e-06	Wilcoxon signed-rank	0	0.910144
SI_RD1	0.228243	One-sample t-test	0.551083	0.297495
SI_RD2	0.281325	One-sample t-test	1.73258	0.0586049
SI_RD3	0.2692	One-sample t-test	1.90941	0.0442728
SI_RD4	0.379056	One-sample t-test	0.839627	0.21143
SI_RD5	0.174906	One-sample t-test	1.03896	0.162965
SI_RD6	0.000144971	Wilcoxon signed-rank	6	0.0544047
SI_RD7	1.00369e-07	Wilcoxon signed-rank	1	0.158655
SI_RD8	7.23125e-06	Wilcoxon signed-rank	3	0.0898562
SI_PS	0.368102	One-sample t-test	3.20603	0.0053635
SI_k1k2	0.00726306	Wilcoxon signed-rank	7	0.3125
SI_k1k3	0.159128	One-sample t-test	4.06702	0.00140608
SI_k1k4	0.401084	One-sample t-test	4.43326	0.000819698
SI_k2k1	0.12759	One-sample t-test	0.556479	0.295724
SI_k2k3	0.301171	One-sample t-test	2.52856	0.0161559
SI_k2k4	0.225723	One-sample t-test	2.66032	0.0130161
SI_k3k1	0.013395	Wilcoxon signed-rank	52	0.00488281
SI_k3k2	0.065939	One-sample t-test	2.61461	0.0140289
SI_k3k4	0.357261	One-sample t-test	-0.368212	0.639387
SI_k4k1	0.186092	One-sample t-test	6.18445	8.09312e-05
SI_k4k2	0.00233827	Wilcoxon signed-rank	19	0.046875
SI_k4k3	0.122362	One-sample t-test	-0.955897	0.817953

## Sheet: IBDObese vs IBDLean
	Shapiro-Wilk pval	test	test statistic	test pval
SI_CE	0.00191513	Wilcoxon signed-rank	10	0.0339446
SI_EC	0.000231646	Wilcoxon signed-rank	5	0.142525
SI_D1D2	0.229674	One-sample t-test	0.341766	0.370186
SI_D1D3	0.00395234	Wilcoxon signed-rank	8	0.136661
SI_D1D4	0.00207421	Wilcoxon signed-rank	6	0.3575
SI_D1D5	0.00108782	Wilcoxon signed-rank	5	0.5
SI_D1D6	0.0991736	One-sample t-test	0.628566	0.272627
SI_D1D7	0.00190925	Wilcoxon signed-rank	11	0.172616
SI_D1D8	0.0196813	Wilcoxon signed-rank	8	0.136661
SI_D1R	0.754463	One-sample t-test	0.611238	0.278082
SI_D2D1	0.177238	One-sample t-test	0.401272	0.34879
SI_D2D3	0.117814	One-sample t-test	0.789072	0.225178
SI_D2D4	0.000579945	Wilcoxon signed-rank	2	0.863339
SI_D2D5	0.0956397	One-sample t-test	1.31098	0.111162
SI_D2D6	0.000417098	Wilcoxon signed-rank	10	0.0339446
SI_D2D7	0.12533	One-sample t-test	1.63861	0.0678586
SI_D2D8	0.000306518	Wilcoxon signed-rank	10	0.0339446
SI_D2R	0.143069	One-sample t-test	1.92771	0.0429937
SI_D3D1	0.00382836	Wilcoxon signed-rank	8	0.136661
SI_D3D2	0.0230773	Wilcoxon signed-rank	15	0.172724
SI_D3D4	0.695789	One-sample t-test	-0.8453	0.790076
SI_D3D5	4.8901e-06	Wilcoxon signed-rank	0	0.910144
SI_D3D6	0.808748	One-sample t-test	2.72214	0.0117626
SI_D3D7	0.000235929	Wilcoxon signed-rank	1	0.67264
SI_D3D8	5.8874e-05	Wilcoxon signed-rank	0	0.966055
SI_D3R	0.245388	One-sample t-test	4.00037	0.00155435
SI_D4D1	0.0168778	Wilcoxon signed-rank	7	0.232604
SI_D4D2	0.294267	One-sample t-test	-1.31576	0.889609
SI_D4D3	0.623467	One-sample t-test	-0.501415	0.685943
SI_D4D5	0.415332	One-sample t-test	1.93547	0.0424623
SI_D4D6	1.00369e-07	Wilcoxon signed-rank	1	0.158655
SI_D4D7	5.77189e-07	Wilcoxon signed-rank	2	0.32736
SI_D4D8	0.0220687	Wilcoxon signed-rank	11	0.172616
SI_D4R	0.3737	One-sample t-test	3.12347	0.006125
SI_D5D1	7.73815e-06	Wilcoxon signed-rank	3	0.5
SI_D5D2	0.0198047	Wilcoxon signed-rank	12	0.112458
SI_D5D3	1.00369e-07	Wilcoxon signed-rank	0	0.841345
SI_D5D4	0.122107	One-sample t-test	1.40878	0.0962488
SI_D5D6	0.000105111	Wilcoxon signed-rank	6	0.0544047
SI_D5D7	1	One-sample t-test
SI_D5D8	1.00369e-07	Wilcoxon signed-rank	1	0.158655
SI_D5R	0.861785	One-sample t-test	1.69416	0.0622391
SI_D6D1	0.0464071	Wilcoxon signed-rank	10	0.250092
SI_D6D2	5.65999e-06	Wilcoxon signed-rank	3	0.0898562
SI_D6D3	0.0136505	Wilcoxon signed-rank	21	0.0138539
SI_D6D4	1	One-sample t-test
SI_D6D5	1.00369e-07	Wilcoxon signed-rank	1	0.158655
SI_D6D7	1	One-sample t-test
SI_D6D8	4.03708e-07	Wilcoxon signed-rank	0	0.910144
SI_D6R	0.00195672	Wilcoxon signed-rank	10	0.0339446
SI_D7D1	0.00403864	Wilcoxon signed-rank	11	0.172616
SI_D7D2	0.00747089	Wilcoxon signed-rank	12	0.112458
SI_D7D3	7.2044e-06	Wilcoxon signed-rank	3	0.0898562
SI_D7D4	0.000332844	Wilcoxon signed-rank	3	0.5
SI_D7D5	1	One-sample t-test
SI_D7D6	1	One-sample t-test
SI_D7D8	0.000263505	Wilcoxon signed-rank	2	0.32736
SI_D7R	1.00369e-07	Wilcoxon signed-rank	0	0.841345
SI_D8D1	0.0114889	Wilcoxon signed-rank	6	0.3575
SI_D8D2	0.0858849	One-sample t-test	1.1576	0.138413
SI_D8D3	9.6555e-05	Wilcoxon signed-rank	0	0.966055
SI_D8D4	0.0138972	Wilcoxon signed-rank	9	0.342915
SI_D8D5	7.87823e-06	Wilcoxon signed-rank	0	0.910144
SI_D8D6	0.00887844	Wilcoxon signed-rank	3	0.767396
SI_D8D7	1.00369e-07	Wilcoxon signed-rank	1	0.158655
SI_D8R	0.000815781	Wilcoxon signed-rank	3	0.5
SI_RD1	0.33535	One-sample t-test	0.170333	0.434258
SI_RD2	0.336095	One-sample t-test	1.1954	0.131238
SI_RD3	0.554114	One-sample t-test	4.32865	0.000954427
SI_RD4	0.25946	One-sample t-test	3.21683	0.00527138
SI_RD5	0.251957	One-sample t-test	0.948777	0.183756
SI_RD6	8.79498e-06	Wilcoxon signed-rank	3	0.0898562
SI_RD7	0.000166803	Wilcoxon signed-rank	1	0.67264
SI_RD8	1.00369e-07	Wilcoxon signed-rank	1	0.158655
SI_PS	0.710301	One-sample t-test	0.809178	0.21964
SI_k1k2	0.0181732	Wilcoxon signed-rank	6	0.4375
SI_k1k3	0.156846	One-sample t-test	3.95525	0.00166407
SI_k1k4	0.0491273	Wilcoxon signed-rank	49	0.0136719
SI_k2k1	0.0363368	Wilcoxon signed-rank	9	0.40625
SI_k2k3	0.0569164	One-sample t-test	2.42068	0.0192838
SI_k2k4	0.230358	One-sample t-test	0.110065	0.457387
SI_k3k1	0.0519976	One-sample t-test	2.62123	0.0138774
SI_k3k2	0.740089	One-sample t-test	1.62413	0.0693973
SI_k3k4	0.464006	One-sample t-test	0.0572646	0.477793
SI_k4k1	0.0334162	Wilcoxon signed-rank	48	0.0185547
SI_k4k2	0.182818	One-sample t-test	0.519589	0.307943
SI_k4k3	0.246275	One-sample t-test	0.0339728	0.48682
