# Supplementary material for: Metabolic set theory: a generalized model of microbial interactions
Source: NPJ Syst Biol Appl. 2026 Jul 1;12:94. doi: 10.1038/s41540-026-00774-4 (PMC13324171; doi:10.1038/s41540-026-00774-4)
Supplement: Supplementary file 6 — Supplementary Data 05 [file 41540_2026_774_MOESM6_ESM.xlsx]

## Sheet: 73 species
Actinomyces_odontolyticus_ATCC_17982

## Sheet: set 1
Alistipes_putredinis_DSM_17216

## Sheet: set 2
Anaerofustis_stercorihominis_DSM_17244

## Sheet: set 3
Alistipes_putredinis_DSM_17216

## Sheet: set 4
Actinomyces_odontolyticus_ATCC_17982

## Sheet: set 5
Actinomyces_odontolyticus_ATCC_17982

## Sheet: set 6
Actinomyces_odontolyticus_ATCC_17982

## Sheet: set 7
Actinomyces_odontolyticus_ATCC_17982

## Sheet: set 8
Actinomyces_odontolyticus_ATCC_17982

## Sheet: set 9
Anaerofustis_stercorihominis_DSM_17244

[truncated: 1 more sheets: set 10]
