# Supplementary material for: Metabolic set theory: a generalized model of microbial interactions
Source: NPJ Syst Biol Appl. 2026 Jul 1;12:94. doi: 10.1038/s41540-026-00774-4 (PMC13324171; doi:10.1038/s41540-026-00774-4)
Supplement: Supplementary file 7 — Supplementary Data 06 [file 41540_2026_774_MOESM7_ESM.xlsx]

## Sheet: Actinomyces_odontolyticus_ATCC_
EX_alahis(e)

## Sheet: Alistipes_putredinis_DSM_17216
EX_26dap_M(e)

## Sheet: Anaerococcus_hydrogenalis_DSM_7
EX_26dap_M(e)

## Sheet: Anaerofustis_stercorihominis_DS
EX_12dgr180(e)

## Sheet: Anaerostipes_caccae_DSM_14662
EX_ca2(e)

## Sheet: Anaerotruncus_colihominis_DSM_1
EX_alagln(e)

## Sheet: Bacteroides_caccae_ATCC_43185
EX_MGlcn178_rl(e)

## Sheet: Bacteroides_cellulosilyticus_DS
EX_adn(e)

## Sheet: Bacteroides_coprophilus_DSM_182
EX_MGlcn178(e)

## Sheet: Bacteroides_dorei_DSM_17855
EX_MGlcn178_rl(e)

[truncated: 63 more sheets: Bacteroides_eggerthii_DSM_20697, Bacteroides_finegoldii_DSM_1756, Bacteroides_ovatus_ATCC_8483, Bacteroides_pectinophilus_ATCC_, Bacteroides_stercoris_ATCC_4318, Bacteroides_uniformis_ATCC_8492, Bacteroides_vulgatus_ATCC_8482, Bacteroides_xylanisolvens_XB1A, Bifidobacterium_angulatum_DSM_2, Bifidobacterium_animalis_lactis, Bifidobacterium_bifidum_NCIMB_4, Bifidobacterium_catenulatum_DSM, Bifidobacterium_dentium_ATCC_27, Bifidobacterium_gallicum_DSM_20, Bifidobacterium_longum_longum_C, Bifidobacterium_pseudocatenulat, Blautia_hydrogenotrophica_DSM_1, Butyrivibrio_crossotus_DSM_2876, Campylobacter_concisus_13826, Catenibacterium_mitsuokai_DSM_1 …]
